# Supplementary material for: TDP-43 loss and ALS-risk SNPs drive mis-splicing and depletion of UNC13A
Source: Nature. 2022 Feb 23;603(7899):131–7. doi: 10.1038/s41586-022-04436-3 (PMC8891020; doi:10.1038/s41586-022-04436-3)
Supplement: Supplementary file 4 — Gene expression and cryptic splicing status of ALS and FTLD associated genes in i3Neurons. [file 41586_2022_4436_MOESM4_ESM.xls]

## Sheet: Sheet1
log2FoldChange	padj	gene_name	gene_expresion	has_cryptic
-1.47558	1.05e-163	TARDBP	downregulated	FALSE
-0.465124	0.313	AR	not_significant	FALSE
-0.452269	4.97e-22	PRNP	downregulated	FALSE
-0.337015	1.54e-15	MAPT	downregulated	FALSE
-0.256081	1.97e-05	ATXN10	downregulated	FALSE
-0.250764	1.14e-05	UNC13A	downregulated	TRUE
-0.245944	2.31e-06	SIGMAR1	downregulated	FALSE
-0.223307	4.75e-05	UBQLN2	downregulated	FALSE
-0.221147	2.58e-05	ATN1	downregulated	FALSE
-0.194249	0.000303	OPTN	downregulated	FALSE
-0.162878	0.00243	KIF5A	downregulated	FALSE
-0.161761	0.00128	DNAJC5	downregulated	FALSE
-0.138497	0.253	CHMP2B	not_significant	FALSE
-0.12202	0.0515	DNMT1	downregulated	FALSE
-0.104995	0.0845	VCP	downregulated	FALSE
-0.0916095	0.0681	APP	downregulated	FALSE
-0.0835958	0.327	PSEN2	not_significant	FALSE
-0.0790801	0.408	FIG4	not_significant	FALSE
-0.0663967	0.259	FUS	not_significant	FALSE
-0.0646336	0.305	DCTN1	not_significant	FALSE
-0.0635069	0.581	SCFD1	not_significant	FALSE
-0.0623503	0.569	SLC52A2	not_significant	FALSE
-0.0476461	0.577	ATXN2	not_significant	FALSE
-0.0423053	0.747	C9orf72	not_significant	FALSE
-0.0294862	0.693	SOD1	not_significant	FALSE
-0.0185168	0.879	SETX	not_significant	FALSE
-0.0183617	0.83	VAPB	not_significant	FALSE
0.00457697	0.96	JPH3	not_significant	FALSE
0.0111296	0.909	ITM2B	not_significant	FALSE
0.0112341	0.931	TBP	not_significant	FALSE
0.0153951	0.846	PFN1	not_significant	FALSE
0.0234133	0.805	HTT	not_significant	FALSE
0.0323912	0.784	C21orf2	not_significant	FALSE
0.0536923	0.731	EPM2A	not_significant	FALSE
0.0578489	0.519	ATXN1	not_significant	FALSE
0.0622795	0.421	NOP56	not_significant	FALSE
0.0629227	0.42	ALS2	not_significant	FALSE
0.0996251	0.853	NHLRC1	not_significant	FALSE
0.118789	0.00699	HNRNPA1	upregulated	FALSE
