# Supplementary material for: TDP-43 loss and ALS-risk SNPs drive mis-splicing and depletion of UNC13A
Source: Nature. 2022 Feb 23;603(7899):131–7. doi: 10.1038/s41586-022-04436-3 (PMC8891020; doi:10.1038/s41586-022-04436-3)
Supplement: Supplementary file 5 — Cell lines used in this study. [file 41586_2022_4436_MOESM5_ESM.xls]

## Sheet: Sheet1
Cell Line	CE SNP rs12973192 Genotype	N - Replicates (KD)	Source/ Reference	ENA	Read length
iPSC MN	C/G + C/C	17 (6)	Klim et al., 2019	PRJNA497804	76 bp paired-end
SH-SY5Y	C/C	6 (3)	New to this study	PRJEB42763	150 bp paired-end
i3Neurons WTC11	C/G	7 (3)	Tian et al., 2019	PRJEB42763	75 bp paired-end
i3Neurons	N/A	12(6)	Tian et al., 2019	N/A	N/A
NCRM5
SK-N-DZa	C/G	6 (3)	New to this study	PRJEB42763	150 bp paired-end
SK-N-DZb	C/G	6 (3)	Appocher et al., 2017	PRJNA381144	100 bp paired-end
