# Supplementary material for: TDP-43 loss and ALS-risk SNPs drive mis-splicing and depletion of UNC13A
Source: Nature. 2022 Feb 23;603(7899):131–7. doi: 10.1038/s41586-022-04436-3 (PMC8891020; doi:10.1038/s41586-022-04436-3)
Supplement: Supplementary file 6 — Effect of read length on UNC13A CE detection in ALS/FTLD-TDP. [file 41586_2022_4436_MOESM6_ESM.xls]

## Sheet: Sheet1
Disease group	tissue	Fisher’s exact test p-value	N Undetected HiSeq 2500 (125 bp)	N Detected	N Detected NovaSeq (100 bp)	N
				HiSeq 2500(125 bp)		Undetected NovaSeq (100 bp)
ALS-TDP	Cervical Spinal Cord	0.00497803	32	11	6	81
ALS-TDP	Frontal Cortex	0.355594	68	3	8	87
ALS-TDP	Lumbar Spinal Cord	0.346998	34	2	12	77
ALS-TDP	Motor Cortex	0.00033837	65	29	11	96
ALS-TDP	Temporal Cortex	1	4	1	3	14
FTLD-TDP	Frontal Cortex	1	0	1	23	9
FTLD-TDP	Temporal Cortex	NA	NA	NA	17	13
