# Supplementary material for: TDP-43 loss and ALS-risk SNPs drive mis-splicing and depletion of UNC13A
Source: Nature. 2022 Feb 23;603(7899):131–7. doi: 10.1038/s41586-022-04436-3 (PMC8891020; doi:10.1038/s41586-022-04436-3)
Supplement: Supplementary file 7 — Relationship between UNC13A CE PSI in patients and UNC13A risk SNPs and known covariates. [file 41586_2022_4436_MOESM7_ESM.xls]

## Sheet: Sheet1
term	estimate	std.error	statistic	p.value	sig
STMN2 cryptic psi	0.10496	0.0173891	6.03594	2.59e-09	***
astrocytes	0.112415	0.0508477	2.21081	0.0273783	*
tissue_cleanLumbar_Spinal_Cord	-0.00728657	0.00338885	-2.15016	0.0318919	*
N risk alleles	0.00279312	0.00139709	1.99924	0.0459772	*
rin	0.00135466	0.000894644	1.51419	0.130439
(Intercept)	-0.061398	0.0493406	-1.24437	0.213789
mutationsNone	0.0143839	0.0121832	1.18064	0.238156
oligodendrocytes	0.0504509	0.0514987	0.979654	0.327603
mutationsC9orf72	0.00991557	0.012419	0.798416	0.424906
mutationsOPTN	0.0201233	0.0293724	0.685108	0.493508
mutationsMATR3	0.0181468	0.029173	0.62204	0.534123
tissue_cleanTemporal_Cortex	0.00344256	0.00678198	0.507603	0.611895
sequencing_platformNovaSeq	-0.000957939	0.00227782	-0.42055	0.674216
neurons	0.0183601	0.0484783	0.378728	0.705007
age	2.9e-05	0.000112924	0.256926	0.797313
tissue_cleanMotor_Cortex	-0.00124903	0.00586245	-0.213056	0.831346
sexMale	-0.000299999	0.00210476	-0.142534	0.8867
tissue_cleanFrontal_Cortex	0.000794742	0.00611971	0.129866	0.896711
endothelial	-0.000736574	0.0604865	-0.0121775	0.990288
mutationsTBK1	0.000182374	0.019953	0.00914017	0.99271
