# Supplementary material for: TDP-43 loss and ALS-risk SNPs drive mis-splicing and depletion of UNC13A
Source: Nature. 2022 Feb 23;603(7899):131–7. doi: 10.1038/s41586-022-04436-3 (PMC8891020; doi:10.1038/s41586-022-04436-3)
Supplement: Supplementary file 8 — Metadata targeted RNA-seq. [file 41586_2022_4436_MOESM8_ESM.xls]

## Sheet: Sheet1
sample name	disease duration	age	sex	pathology	mutations
Control1	NA	80	Female	Control	None
Control2	NA	38	Male	Control (minimal amyloid deposition)	None
Control3	NA	79	Female	Control	None
Control4	8	60	Female	AD (PCA)	None
1	5	62	Female	FTD-TDP-A	C9orf72
2	3	80	Female	FTD-TDP-C	None
3	15	73	Female	FTD-TDP-C	None
4	10	74	Male	FTD-TDP-C	None
5	8.8	67	Female	FTD-TDP-A	C9orf72
6	23	67	Male	FTD-TDP-C	None
7	6	68	Male	FTD-TDP-A	C9orf72
8	15	65	Male	FTD-TDP-C	None
9	10	72	Male	FTD-TDP-A	TBK1
10	14	78	Male	FTD-TDP-C	None
