# Supplementary material for: TDP-43 loss and ALS-risk SNPs drive mis-splicing and depletion of UNC13A
Source: Nature. 2022 Feb 23;603(7899):131–7. doi: 10.1038/s41586-022-04436-3 (PMC8891020; doi:10.1038/s41586-022-04436-3)
Supplement: Supplementary file 9 — Hg38 coordinates for splice junctions used to calculate PSI. [file 41586_2022_4436_MOESM9_ESM.xls]

## Sheet: Sheet1
chromosome	start	end	name	score_left_blank_for_bed_format	strand
chr9	35313989	35366947	UNC13B_annotated	0	+
chr9	35313989	35364545	UNC13B_nmd_junction_5prime	0	+
chr9	35364567	35366947	UNC13B_nmd_junction_3prime	0	+
chr8	79611214	79636802	STMN2_annotated	0	-
chr8	79611214	79616822	STMN2_cryptic	0	-
chr19	17641556	17642414	UNC13A_NovelDonor	0	-
chr19	17641556	17642845	UNC13A_annotated	0	-
chr19	17642541	17642845	UNC13A_ShortNovelAcceptor	0	-
chr19	17642591	17642845	UNC13A_LongNovelAcceptor	0	-
chr19	17641556	17642557	UNC13A_cerebellum_donor	0	-
chr10	3099352	3099557	PFKP_NovelAcceptor	0	+
chr10	3099352	3101365	PFKP_annotated	0	+
chr10	3099819	3101365	PFKP_NovelDonor	0	+
chr1	21598502	21598723	RAP1GAP_NovelDonor	0	-
chr1	21598820	21599494	RAP1GAP_NovelAcceptor	0	-
chr1	21598502	21599494	RAP1GAP_annotated	0	-
