# Supplementary material for: TDP-43 loss and ALS-risk SNPs drive mis-splicing and depletion of UNC13A
Source: Nature. 2022 Feb 23;603(7899):131–7. doi: 10.1038/s41586-022-04436-3 (PMC8891020; doi:10.1038/s41586-022-04436-3)
Supplement: Supplementary file 10 — Primers used for targeted RNA-seq in temporal cortex of 10 FTLD-TDP brains. [file 41586_2022_4436_MOESM10_ESM.xls]

## Sheet: Sheet1
Name	Sequence	Purpose
Specific_RT_1	ATCACGACGCTCTTCCGATCT NNNN TCATC ACC NNNN CATTGTTCTGCACGTCGGTC	Method 1 Reverse Transcription
Specific_RT_2	ATCACGACGCTCTTCCGATCT NNNN TCATC GGA NNNN CATTGTTCTGCACGTCGGTC	Method 1 Reverse Transcription
Specific_RT_3	ATCACGACGCTCTTCCGATCT NNNN TCATC ATA NNNN CATTGTTCTGCACGTCGGTC	Method 1 Reverse Transcription
Specific_RT_4	ATCACGACGCTCTTCCGATCT NNNN TCATC TGG NNNN CATTGTTCTGCACGTCGGTC	Method 1 Reverse Transcription
Specific_RT_5	ATCACGACGCTCTTCCGATCT NNNN TCATC GCT NNNN CATTGTTCTGCACGTCGGTC	Method 1 Reverse Transcription
Specific_RT_6	ATCACGACGCTCTTCCGATCT NNNN TCATC GTG NNNN CATTGTTCTGCACGTCGGTC	Method 1 Reverse Transcription
Specific_RT_7	ATCACGACGCTCTTCCGATCT NNNN TCATC CAA NNNN CATTGTTCTGCACGTCGGTC	Method 1 Reverse Transcription
Specific_RT_8	ATCACGACGCTCTTCCGATCT NNNN TCATC TCA NNNN CATTGTTCTGCACGTCGGTC	Method 1 Reverse Transcription
Specific_RT_9	ATCACGACGCTCTTCCGATCT NNNN TCATC GAC NNNN CATTGTTCTGCACGTCGGTC	Method 1 Reverse Transcription
Specific_RT_10	ATCACGACGCTCTTCCGATCT NNNN TCATC CTT NNNN CATTGTTCTGCACGTCGGTC	Method 1 Reverse Transcription
Specific_RT_11	ATCACGACGCTCTTCCGATCT NNNN TCATC TAT NNNN CATTGTTCTGCACGTCGGTC	Method 1 Reverse Transcription
Specific_RT_12	ATCACGACGCTCTTCCGATCT NNNN TCATC AGT NNNN CATTGTTCTGCACGTCGGTC	Method 1 Reverse Transcription
Specific_RT_13	ATCACGACGCTCTTCCGATCT NNNN TCATC TTC NNNN CATTGTTCTGCACGTCGGTC	Method 1 Reverse Transcription
Specific_RT_14	ATCACGACGCTCTTCCGATCT NNNN TCATC CCG NNNN CATTGTTCTGCACGTCGGTC	Method 1 Reverse Transcription
p5_sol_AT_V_V_short	ATCACGACGCTC	Method 1&2 Nested PCR 1
p5_sol_AT_vshort	ATCACGACGCTCTTC	Method 1&2 Nested PCR 2
p5_sol_AT	ATCACGACGCTCTTCCGATCT	Method 1&2 Nested PCR 3
Fwd1	CAAGCGAACTGACAAATC	Method 1 Nested PCR 1
Fwd2	GGCTCCACATCAGTGTG	Method 1 Nested PCR 2
Fwd3	GTCCAGTACACCTGTCTGC	Method 1 Nested PCR 3
UNC_TAR_FWD_V2	TACTGAACCGCTCTTCCGATCT GTCCAGTACACCTGTCTGC	Method 1 - add P3 solexa sequence
unc_tg3_SSS_1	ATCACGACGCTCTTCCGATCT NNNN AACTC ACC NNNN CAGATGAATGAGTGATGAGTAG	Method 2 second strand synthesis
unc_tg3_SSS_2	ATCACGACGCTCTTCCGATCT NNNN AACTC GGA NNNN CAGATGAATGAGTGATGAGTAG	Method 2 second strand synthesis
unc_tg3_SSS_3	ATCACGACGCTCTTCCGATCT NNNN AACTC ATA NNNN CAGATGAATGAGTGATGAGTAG	Method 2 second strand synthesis
unc_tg3_SSS_4	ATCACGACGCTCTTCCGATCT NNNN AACTC TGG NNNN CAGATGAATGAGTGATGAGTAG	Method 2 second strand synthesis
unc_tg3_SSS_5	ATCACGACGCTCTTCCGATCT NNNN AACTC GCT NNNN CAGATGAATGAGTGATGAGTAG	Method 2 second strand synthesis
unc_tg3_SSS_6	ATCACGACGCTCTTCCGATCT NNNN AACTC GTG NNNN CAGATGAATGAGTGATGAGTAG	Method 2 second strand synthesis
unc_tg3_SSS_7	ATCACGACGCTCTTCCGATCT NNNN AACTC CAA NNNN CAGATGAATGAGTGATGAGTAG	Method 2 second strand synthesis
unc_tg3_SSS_8	ATCACGACGCTCTTCCGATCT NNNN AACTC TCA NNNN CAGATGAATGAGTGATGAGTAG	Method 2 second strand synthesis
unc_tg3_SSS_9	ATCACGACGCTCTTCCGATCT NNNN AACTC GAC NNNN CAGATGAATGAGTGATGAGTAG	Method 2 second strand synthesis
unc_tg3_SSS_10	ATCACGACGCTCTTCCGATCT NNNN AACTC CTT NNNN CAGATGAATGAGTGATGAGTAG	Method 2 second strand synthesis
unc_tg3_SSS_11	ATCACGACGCTCTTCCGATCT NNNN AACTC TAT NNNN CAGATGAATGAGTGATGAGTAG	Method 2 second strand synthesis
unc_tg3_SSS_12	ATCACGACGCTCTTCCGATCT NNNN AACTC AGT NNNN CAGATGAATGAGTGATGAGTAG	Method 2 second strand synthesis
unc_tg3_SSS_13	ATCACGACGCTCTTCCGATCT NNNN AACTC TTC NNNN CAGATGAATGAGTGATGAGTAG	Method 2 second strand synthesis
unc_tg3_SSS_14	ATCACGACGCTCTTCCGATCT NNNN AACTC CCG NNNN CAGATGAATGAGTGATGAGTAG	Method 2 second strand synthesis
unc_tg3_nest_1	CTGGGATCTTCACGACC	Method 2 Nested PCR 1
unc_tg3_nest_2	ACGACCCCATTGTTCTGC	Method 2 Nested PCR 2
unc_tg3_nest_3	GTTCTGCACGTCGGTCAC	Method 2 Nested PCR 3
unc_tg3_add_p3	TACTGAACCGCTCTTCCGATCT GGTCACGAAGTGGAACAGG	Method 2 - add P3 solexa sequence
