# Supplementary material for: TDP-43 loss and ALS-risk SNPs drive mis-splicing and depletion of UNC13A
Source: Nature. 2022 Feb 23;603(7899):131–7. doi: 10.1038/s41586-022-04436-3 (PMC8891020; doi:10.1038/s41586-022-04436-3)
Supplement: Supplementary file 12 — List of differentially expressed genes between control and TDP-43-knockdown i3Neurons (Fig. 1b). [file 41586_2022_4436_MOESM12_ESM.csv]

ensgene	baseMean	log2FoldChange	lfcSE	stat	pvalue	padj	gene_name	gene_expresion
ENSG00000227232	100.53348137669	-0.418963825102022	0.203455127610683	-2.05924436519349	0.0394708351092382	0.124590021147542	WASH7P	not_significant
ENSG00000278267	33.6512843387205	0.236712290129637	0.338476063758262	0.699347207897973	0.484335071378612	0.678554393909846	MIR6859-1	not_significant
ENSG00000268903	33.1385810673808	-0.00477576774046751	0.316175617705969	-0.0151047945288077	0.987948575918185	0.995834209544351	AL627309.7	not_significant
ENSG00000269981	47.5193173378183	-0.201609567303586	0.288322558013263	-0.699250064555519	0.484395767937185	0.678554393909846	AL627309.8	not_significant
ENSG00000241860	43.9173887659861	0.0270642750897193	0.313585027376474	0.0863060182309895	0.931223154473216	0.967110994750996	AL627309.5	not_significant
ENSG00000279457	217.801114167726	0.137161334904565	0.124518565514964	1.10153320781777	0.270664659837623	0.474783814569319	FO538757.1	not_significant
ENSG00000228463	60.9720136942283	0.0735899053472923	0.227760119001829	0.323102682198289	0.746617479018241	0.863488492641245	AP006222.1	not_significant
ENSG00000237094	104.337908513318	-0.257692349133939	0.195227742966306	-1.31995763111605	0.186849164254811	0.372017461766927	AL732372.2	not_significant
ENSG00000225630	2148.35042511636	-0.137108777631761	0.157524154110886	-0.870398437659574	0.384082700204817	0.59095104579426	MTND2P28	not_significant
ENSG00000237973	819.649887174216	-0.0562444551520012	0.102011458843036	-0.551354286958528	0.581390830938921	0.75151492568377	MTCO1P12	not_significant
ENSG00000248527	11581.2341893606	-0.649570994944386	0.128289335760562	-5.0633280708284	4.11999946468343e-07	6.95149344416319e-06	MTATP6P1	downregulated
ENSG00000228327	115.795227452262	0.0227913405019782	0.178217842031463	0.127884729397377	0.898240195986162	0.949515795552402	AL669831.1	not_significant
ENSG00000237491	49.2371809882326	-0.205832515282213	0.260963306900308	-0.788741213188427	0.430263274794778	0.633964475166565	AL669831.5	not_significant
ENSG00000230092	23.0798191682489	1.37130866227416	0.393768948267775	3.48252107817711	0.000496716115297705	0.00367820859938765	AL669831.4	upregulated
ENSG00000228794	7009.80168492156	-0.0409253207173201	0.0426194623508375	-0.960249577538745	0.336929620430872	0.544319383843104	LINC01128	not_significant
ENSG00000225880	61.3756403986524	0.50844858050139	0.224731362779439	2.26247273283526	0.0236682116563516	0.0848679132689495	LINC00115	upregulated
ENSG00000272438	204.381614581356	-0.334532756926521	0.12839746320812	-2.60544677883765	0.00917545270980033	0.0406787488892228	AL645608.7	downregulated
ENSG00000230699	997.726641887639	-0.39995427451392	0.0760249666030246	-5.26082801985747	1.43408121387345e-07	2.66026116250399e-06	AL645608.3	downregulated
ENSG00000223764	3361.08700548406	-0.0545261856927996	0.0587250286242227	-0.928499942362034	0.353148297683013	0.560645547148441	AL645608.1	not_significant
ENSG00000187634	6585.01710735678	0.080602229674387	0.0551753287726855	1.46083823091398	0.144059841286185	0.314116792779549	SAMD11	not_significant
ENSG00000188976	5489.90880586118	0.0673400276739215	0.0494648564786	1.36137113231198	0.173396434083289	0.353451802910732	NOC2L	not_significant
ENSG00000187961	2577.79674362823	0.126440390135262	0.0605837849348779	2.08703352342832	0.0368851043311128	0.118293174019121	KLHL17	not_significant
ENSG00000187583	54.0857828626006	-0.189728157216203	0.245982114947426	-0.771308748429754	0.440523948106544	0.64268032134232	PLEKHN1	not_significant
ENSG00000272512	132.313305899006	0.451560133447068	0.159268579412112	2.83521166016459	0.00457953336500944	0.0231625067637618	AL645608.8	upregulated
ENSG00000188290	2093.33971906535	0.540610087315409	0.0692582540647583	7.80571347943486	5.9165860107243e-15	2.92568049813436e-13	HES4	upregulated
ENSG00000187608	53.3958648993651	0.084021163807226	0.26061053676485	0.322401253802867	0.747148734497122	0.86359625343373	ISG15	not_significant
ENSG00000188157	20008.1182822655	0.357277911569594	0.0469818281525631	7.60459789707232	2.85791066154608e-14	1.34436445073358e-12	AGRN	upregulated
ENSG00000217801	222.96115966626	0.621842933561126	0.13693651490719	4.54110383912272	5.59604592644593e-06	7.20551262544807e-05	AL390719.1	upregulated
ENSG00000131591	822.185733503817	-0.160410258546398	0.0817958379519785	-1.96110538827871	0.0498667303116617	0.146790202538687	C1orf159	not_significant
ENSG00000078808	4475.84523774419	0.122420961295983	0.0530425176596745	2.30797795235601	0.0210003627982204	0.0776493144275641	SDF4	upregulated
ENSG00000176022	2769.6697137622	-0.203833754178869	0.0532925972393373	-3.82480428310616	0.000130876014131649	0.00117025682135037	B3GALT6	downregulated
ENSG00000160087	2547.6951147844	0.0568421045551986	0.0599846540763044	0.947610775297492	0.343327638606097	0.550430648730108	UBE2J2	not_significant
ENSG00000230415	66.6088157706415	0.260970068369069	0.230698127513456	1.13121884075044	0.257962993850032	0.459026497944502	LINC01786	not_significant
ENSG00000162572	458.646300722448	0.189601207625275	0.095373625345816	1.98798364786699	0.0468134984972596	0.140423388421252	SCNN1D	not_significant
ENSG00000131584	14225.0940816432	0.192660831273635	0.0517382221949324	3.72376210662503	0.000196275885257258	0.00166783706432112	ACAP3	upregulated
ENSG00000169972	965.569366759959	0.0905237566239722	0.0677308245791121	1.33652228784307	0.181378620588078	0.365002796542592	PUSL1	not_significant
ENSG00000127054	3262.04275436449	0.0339805439294224	0.0604717664811915	0.561924116107826	0.574167721933901	0.746439111609101	INTS11	not_significant
ENSG00000240731	92.1935858291755	0.269561300691893	0.190265206557139	1.41676613170439	0.156551314829251	0.331264668562356	AL139287.1	not_significant
ENSG00000224051	1251.42411843837	-0.223063909704177	0.064176656423336	-3.47577954564592	0.00050937081653789	0.00375329474645536	CPTP	downregulated
ENSG00000169962	113.325468639022	0.769922865909923	0.188832152398493	4.07728692455485	4.55642524622273e-05	0.000464613871225084	TAS1R3	upregulated
ENSG00000107404	3786.58439390987	0.026905626641069	0.0508682370592285	0.528927837812453	0.596855509940146	0.761894622742689	DVL1	not_significant
ENSG00000162576	70.1032670604219	-0.0122563681101753	0.212373262887846	-0.0577114460808936	0.953978476239589	0.979424108447842	MXRA8	not_significant
ENSG00000175756	4036.86957533014	0.221431707545302	0.0545859972689892	4.05656612728223	4.97994675683453e-05	0.000501261716167704	AURKAIP1	upregulated
ENSG00000221978	16230.195172031	0.131378377279945	0.0440387595743777	2.98324427276518	0.00285210265521425	0.0158025700222744	CCNL2	upregulated
ENSG00000224870	1703.92965531434	-0.058764693523903	0.0582729250676532	-1.00843905562796	0.31324373143837	0.519499175575686	AL391244.1	not_significant
ENSG00000242485	3070.77928555426	0.115427782894351	0.0562253561270084	2.05294889788887	0.0400775339207766	0.125960035276298	MRPL20	not_significant
ENSG00000272455	209.764139972608	-0.100244756700786	0.134720100120324	-0.74409651277911	0.456818088869458	0.655042585812726	AL391244.3	not_significant
ENSG00000235098	32.877438047171	-0.371677981223927	0.312826525954542	-1.18812808501392	0.234782951017096	0.431144486224571	ANKRD65	not_significant
ENSG00000179403	176.781378734453	0.185828255573163	0.15501976702363	1.19873909722002	0.230629410451616	0.426955686894923	VWA1	not_significant
ENSG00000160072	1415.18467162328	0.0916966606354682	0.0699025909808608	1.31177770879158	0.189595148250575	0.375145660941268	ATAD3B	not_significant
ENSG00000197785	1206.55884315556	0.0513257308711721	0.0733264842312885	0.699961704276984	0.483951220746986	0.678155193364822	ATAD3A	not_significant
ENSG00000205090	809.337042438696	0.234780891623231	0.0730704917165972	3.21307392502332	0.00131322483955576	0.00820990563251594	TMEM240	upregulated
ENSG00000160075	4998.29871128252	0.108608823404574	0.054804392444775	1.98175399013896	0.047506781270076	0.141829210422047	SSU72	not_significant
ENSG00000215014	109.350258720386	-0.339172004755112	0.177324555651346	-1.91271876311361	0.0557840658296693	0.159187729658558	AL645728.1	not_significant
ENSG00000228594	1151.49738109537	-0.210941303204777	0.0659606923028453	-3.19798497924009	0.00138391488685265	0.00857671978009058	FNDC10	downregulated
ENSG00000286989	231.449676504494	-0.0383114725049896	0.126946250745517	-0.301792863357507	0.762809971585037	0.873295069979885		not_significant
ENSG00000272106	1390.33545517689	-0.143709290619108	0.0647104527371578	-2.22080490153313	0.0263641784624629	0.0919601533501639	AL691432.2	downregulated
ENSG00000197530	2958.78379812722	-0.0108316085816937	0.0623426109752378	-0.173743261827709	0.862067236532076	0.930171901516853	MIB2	not_significant
ENSG00000248333	1676.05855290347	0.0210807851648129	0.0644261682266742	0.327208427026781	0.74351024756256	0.861770145003204	CDK11B	not_significant
ENSG00000189339	12192.0869393726	-0.22672669208003	0.0484782096760392	-4.67687840774556	2.91274848990606e-06	3.98820616837263e-05	SLC35E2B	downregulated
ENSG00000008128	201.793995959227	0.176892880310432	0.138148077970787	1.28045849720644	0.200383932111414	0.388899753336455	CDK11A	not_significant
ENSG00000268575	260.983748326902	-0.350323363628667	0.114913366621548	-3.04858672170323	0.00229920540883154	0.0131656976619419	AL031282.2	downregulated
ENSG00000215790	3180.60812991975	-0.18791671463139	0.0562503141823841	-3.34072293395722	0.000835605654185385	0.00567334078774254	SLC35E2	downregulated
ENSG00000008130	3053.16287377524	-0.0554179594293082	0.0506740677375283	-1.09361576647747	0.27412353139036	0.478713211810928	NADK	not_significant
ENSG00000078369	42821.8754385274	-0.0676917999615707	0.040189389798478	-1.6843201725878	0.092119808893519	0.230459762554517	GNB1	not_significant
ENSG00000231050	79.1857616966097	0.992805723036611	0.205133000107796	4.83981476658996	1.29960202231051e-06	1.93082048871237e-05	AL109917.1	upregulated
ENSG00000187730	37.4284349347678	0.889008817266116	0.286272353981701	3.10546514499595	0.00189980009680674	0.0112029519358032	GABRD	upregulated
ENSG00000067606	3298.66517953127	-0.208404771278973	0.053118460962156	-3.92339626382341	8.73093687190489e-05	0.000822823137922288	PRKCZ	downregulated
ENSG00000182873	266.856691376237	-0.109157164020279	0.138168715535624	-0.790028072542482	0.429511373932057	0.633428753514557	PRKCZ-AS1	not_significant
ENSG00000162585	2458.7316923359	-0.0290214909735155	0.0574087188273281	-0.505524100978553	0.613190775177714	0.773413718200103	FAAP20	not_significant
ENSG00000157933	3022.66491956361	-0.00942646664431914	0.0522317070807301	-0.180474029496096	0.856780441086001	0.927025934311532	SKI	not_significant
ENSG00000287356	22.5941960653722	0.388595601890751	0.399475179860181	0.972765321807383	0.330669951573309	0.53790886394828		not_significant
ENSG00000116151	391.236641049559	0.00157094796200817	0.10716655997869	0.0146589380336603	0.98830427853815	0.996009290408889	MORN1	not_significant
ENSG00000269896	76.5075797193079	-0.959412613350263	0.226487684134866	-4.23604761122006	2.27488561000196e-05	0.000250649644693974	AL513477.1	downregulated
ENSG00000157916	4105.14580327317	0.0144411473232121	0.0468063197063375	0.308529861219932	0.757679181764209	0.870090873462718	RER1	not_significant
ENSG00000157911	1201.45769512179	0.0764451853469015	0.067610206472679	1.13067522398105	0.258191813144828	0.45933409150397	PEX10	not_significant
ENSG00000149527	1701.28283123738	0.533785975016506	0.0654253370807123	8.15870423958225	3.38637719697298e-16	1.89741141442681e-14	PLCH2	upregulated
ENSG00000157881	1947.67554067944	-0.132050079822839	0.0588397902837159	-2.24423097339598	0.0248175441520404	0.0880357870233463	PANK4	downregulated
ENSG00000197921	37.2270047422848	2.02764500980549	0.3327994916333	6.09269262958995	1.11027118319275e-09	2.99299212060351e-08	HES5	upregulated
ENSG00000272449	33.0682264873247	1.45635658211149	0.32046711453138	4.54448059121799	5.50708810787758e-06	7.09653575094398e-05	AL139246.5	upregulated
ENSG00000157870	4394.93123949291	-0.172739483392046	0.053542869106927	-3.22619027095988	0.0012544992908783	0.00794341788860199	FAM213B	downregulated
ENSG00000215912	145.037622184922	-0.253381430189111	0.151388870936692	-1.67371239788868	0.0941871360156954	0.234070574019024	TTC34	not_significant
ENSG00000130762	51.8235714321709	-0.922127819176802	0.258833897478693	-3.56262386093657	0.000367166578068326	0.00286491146014625	ARHGEF16	downregulated
ENSG00000162591	183.395826324915	0.275222386245252	0.141235634117244	1.94867526149089	0.0513342179169582	0.149876196966513	MEGF6	not_significant
ENSG00000238260	30.0520908393995	-0.127539371788633	0.395665350052138	-0.322341523643216	0.747193979130816	0.86359625343373	AL513320.1	not_significant
ENSG00000158109	2124.82453406973	-0.0306648210936935	0.0555136170348529	-0.552383770534018	0.58068544754464	0.750934461783407	TPRG1L	not_significant
ENSG00000116213	1117.24770530615	0.00984669427607059	0.0647154758504348	0.152153625491798	0.879065769502385	0.939253025572447	WRAP73	not_significant
ENSG00000227372	2203.60067339341	-0.145439324223148	0.0538336212130736	-2.70164482614869	0.00689974237881778	0.0322807268831723	TP73-AS1	downregulated
ENSG00000130764	4707.56690361938	-0.0834568654476649	0.0515169797986508	-1.61998754146396	0.105234953180426	0.25275974029451	LRRC47	not_significant
ENSG00000116198	1967.16085188432	0.0747764354810348	0.0560394209740302	1.33435417749387	0.182087809843989	0.366115808231325	CEP104	not_significant
ENSG00000169598	491.951752829415	-0.209797332047202	0.0962493978915401	-2.17972617640284	0.0292777650098594	0.0994374282164782	DFFB	downregulated
ENSG00000198912	724.992743802759	-0.21866766907659	0.076797507571127	-2.84732768018634	0.00440879556210914	0.022422303823775	C1orf174	downregulated
ENSG00000236423	26.1945361317077	0.525164885007666	0.339842567755426	1.54531814091521	0.122269329607141	0.280348545273803	LINC01134	not_significant
ENSG00000131697	1671.5371933295	0.0655747284064595	0.0656866812251608	0.998295654208537	0.318136014309805	0.524430842518456	NPHP4	not_significant
ENSG00000069424	3694.02317980765	0.130275118651293	0.0495201448919759	2.63074994904554	0.00851966949676013	0.0382047020290388	KCNAB2	upregulated
ENSG00000116254	7237.90036143673	-0.2421644309598	0.0579942407492316	-4.17566344228773	2.97118832867727e-05	0.000317152137788652	CHD5	downregulated
ENSG00000116251	6038.93190982355	0.294806608749188	0.0584041743618554	5.04769756563377	4.47166263542506e-07	7.46049649245663e-06	RPL22	upregulated
ENSG00000226944	27.0304047993653	-0.73535715313744	0.350870870798797	-2.09580564913615	0.0360994350339382	0.11650175446278	AL031847.1	not_significant
ENSG00000158286	303.798222337181	-0.380664575423497	0.11954436451973	-3.1842954450661	0.00145106827095862	0.00894898114362423	RNF207	downregulated
ENSG00000116237	3521.92790927791	0.150505895055164	0.0524067279149054	2.87188116952362	0.0040803636821168	0.0210255274856596	ICMT	upregulated
ENSG00000158292	5433.28360097922	-0.14089053295349	0.045619378256461	-3.08839222142481	0.00201242675272747	0.0117405863537764	GPR153	downregulated
ENSG00000097021	15994.8892101009	-0.159200972621417	0.0416646179457531	-3.82101121936831	0.000132905605177088	0.00118711170848327	ACOT7	downregulated
ENSG00000215788	624.079877679941	-0.314381555601919	0.0858209601517919	-3.66322580225007	0.000249058803050529	0.00204747039042591	TNFRSF25	downregulated
ENSG00000171680	1911.83706338998	-0.212775804765581	0.07364774554863	-2.88910139992111	0.00386344469699011	0.0201737186992642	PLEKHG5	downregulated
ENSG00000162408	1311.93384465087	-0.0580033404536624	0.0666766538417487	-0.869919786186757	0.384344241692445	0.591246197138761	NOL9	not_significant
ENSG00000204859	1381.13651992193	0.0143771877256776	0.0677947224305213	0.212069423846553	0.8320528733975	0.914923779140439	ZBTB48	not_significant
ENSG00000162413	1076.43171359305	0.0821038431023468	0.0696233612112643	1.1792571009781	0.238295814862596	0.435317823110481	KLHL21	not_significant
ENSG00000116273	1499.32077709285	-0.0830050121549211	0.0593574528585859	-1.39839242011738	0.161995258109444	0.338292258973893	PHF13	not_significant
ENSG00000041988	1397.24349034189	0.0536548440304874	0.0647336338086573	0.828855741191403	0.407186042130691	0.612663665444006	THAP3	not_significant
ENSG00000007923	3925.51641193619	0.0775567853683394	0.0470711550854465	1.64764992971924	0.0994245282557459	0.242641962297396	DNAJC11	not_significant
ENSG00000237436	40.5960597177799	0.2601502757731	0.280208066349436	0.928418225650497	0.353190668042137	0.560658595750122	AL590128.2	not_significant
ENSG00000171735	4245.78225332104	-0.0284509999122572	0.0535144614751852	-0.531650681478875	0.594967955818122	0.760478739541117	CAMTA1	not_significant
ENSG00000270171	86.170333075219	0.162533046515216	0.198021519730438	0.820784764890542	0.411768878077205	0.616958078980877	AL359881.3	not_significant
ENSG00000270035	49.2690787290824	-0.305815528668585	0.262659447010913	-1.16430431933362	0.244300706753364	0.442485073121137	AL359881.2	not_significant
ENSG00000269978	58.8875348410698	-0.0590239453921233	0.249422578703459	-0.236642350900788	0.812934261929201	0.903951624091824	AL359881.1	not_significant
ENSG00000049245	575.359741103488	0.0614815874353252	0.0852164107726062	0.721475909134267	0.470616757570776	0.666964374053817	VAMP3	not_significant
ENSG00000049246	195.08208858523	-0.524094072559589	0.13498909535938	-3.88249192399058	0.000103391451217985	0.000951978381741822	PER3	downregulated
ENSG00000116288	11042.9334631554	0.0500449439388738	0.0499291669352485	1.00231882506222	0.316189633365478	0.522271410922207	PARK7	not_significant
ENSG00000284747	23.6351259453042	-0.659273498485294	0.382160313768708	-1.72512287313094	0.0845053312625548	0.216803254154925	AL034417.4	not_significant
ENSG00000116285	2426.18506037579	0.0147051163893827	0.0624414101825088	0.235502631128947	0.813818636930887	0.904678965888956	ERRFI1	not_significant
ENSG00000162426	892.677538396494	-0.14518338540131	0.0710777132159047	-2.04260068075491	0.041091983672705	0.128130502555517	SLC45A1	not_significant
ENSG00000142599	13345.7729395831	-0.0679620313541523	0.0469555360172462	-1.4473699401321	0.147793340108341	0.319253061126136	RERE	not_significant
ENSG00000074800	27699.9183280215	0.124471606361383	0.0456056062901393	2.72930493609721	0.00634679851592423	0.0302190809848979	ENO1	upregulated
ENSG00000049239	817.005467645612	-0.124353582556688	0.0711689137186567	-1.7473019617565	0.080584972988138	0.209462239003525	H6PD	not_significant
ENSG00000171621	349.105065745217	0.056785042306171	0.0989710352331897	0.573754151124896	0.566134178592833	0.741994635953899	SPSB1	not_significant
ENSG00000171612	1214.31476240935	-0.10859377171076	0.0724548558179632	-1.49877838393044	0.13393113411595	0.298757808591215	SLC25A33	not_significant
ENSG00000188807	2297.19680165667	0.0305883190227389	0.0614993047645769	0.497376663684783	0.618923458813147	0.778312249968245	TMEM201	not_significant
ENSG00000171608	888.698699115813	-0.396565363594218	0.0763881924546986	-5.19144845362584	2.08664359343518e-07	3.70740561400708e-06	PIK3CD	downregulated
ENSG00000231789	24.6221524850132	-0.521709430291589	0.368686499058907	-1.41504891452028	0.157054154843889	0.331835014166298	PIK3CD-AS2	not_significant
ENSG00000171603	17538.1618851832	0.00643571174106449	0.0473107562810446	0.136030624892864	0.891797070820284	0.945471909051121	CLSTN1	not_significant
ENSG00000178585	4375.71216645838	-0.0878398682921026	0.0456166618698232	-1.92560929913663	0.0541531767142288	0.15580664250219	CTNNBIP1	not_significant
ENSG00000162441	2645.34295157938	0.00453702978294673	0.0552618845443057	0.0821005258933796	0.934566774935197	0.968927145145224	LZIC	not_significant
ENSG00000173614	284.726550465328	-0.258675189379296	0.136989625775629	-1.88828305730955	0.058987960604974	0.165709334232008	NMNAT1	not_significant
ENSG00000130939	4074.86786305094	-0.0892829861047016	0.0515697022573524	-1.73130699221697	0.0833970250064031	0.214697970758996	UBE4B	not_significant
ENSG00000054523	34229.2287451922	-0.131203264069913	0.0520312104169495	-2.52162621277734	0.0116813761356665	0.0492990108018606	KIF1B	downregulated
ENSG00000284642	184.093633833317	-0.365465318745725	0.138374749833036	-2.64112722289795	0.00826306840432086	0.0372378224545093	AL139424.2	downregulated
ENSG00000142657	16286.7842331579	0.0593217707759583	0.0450850122420599	1.31577586044475	0.188249283722146	0.373463786645658	PGD	not_significant
ENSG00000175279	41.917635084694	0.202252521190634	0.293630391982091	0.688799683933841	0.490949334576734	0.684261416567302	CENPS	not_significant
ENSG00000160049	2327.97623227401	-0.0401549791597592	0.0522609692612387	-0.768355040623819	0.442276283118074	0.643692352832395	DFFA	not_significant
ENSG00000142655	1756.39356798435	0.0371434444535796	0.0653709823814167	0.568194680582596	0.569902783060195	0.743990935622282	PEX14	not_significant
ENSG00000130940	3493.93154990596	0.298100839502162	0.0502707001726688	5.92991222478006	3.03096661358322e-09	7.56221563756773e-08	CASZ1	upregulated
ENSG00000120948	3843.41246488647	-1.47557918440716	0.0535496731750471	-27.5553350173339	3.81967886750742e-167	1.04512779946449e-163	TARDBP	downregulated
ENSG00000271895	135.940283759338	-2.22515062584308	0.204093007057582	-10.9026304130807	1.11972640843854e-27	1.39261730661632e-25	AL109811.3	downregulated
ENSG00000116649	2727.50804746143	0.0413264252319467	0.0536014704401138	0.770994244982861	0.440710342787508	0.642838000670148	SRM	not_significant
ENSG00000171824	5472.30996047444	-0.141845643202256	0.050731343785879	-2.79601588715925	0.00517368570994382	0.0256218396078877	EXOSC10	downregulated
ENSG00000226849	28.6466252857781	-0.462713166090035	0.346051980135486	-1.33712041153145	0.181183335483031	0.364743938519304	AL109811.1	not_significant
ENSG00000198793	6983.71374086419	0.0314249840713116	0.0527463068026157	0.595776007387749	0.551324873909015	0.730822444449691	MTOR	not_significant
ENSG00000120942	1534.72677740099	0.032601365395697	0.0688351508814092	0.47361507860807	0.635774420875312	0.790540685261682	UBIAD1	not_significant
ENSG00000204624	7689.04133322853	0.138898016489231	0.0467370522094975	2.9719036593627	0.00295959537305443	0.0163045896776626	DISP3	upregulated
ENSG00000116661	1594.38531238121	0.180759777682037	0.0663322994377411	2.72506424794902	0.00642889756268906	0.0304950047057689	FBXO2	upregulated
ENSG00000132879	4571.32317298669	-0.101139664261393	0.0480575875574057	-2.10455142261521	0.0353303739434357	0.114741592290679	FBXO44	not_significant
ENSG00000116663	38.4550816282121	0.0863752957224522	0.293544447611654	0.294249461794361	0.768567287598906	0.877133761592717	FBXO6	not_significant
ENSG00000116670	2736.42803770697	-0.0906760100853272	0.0590857439035241	-1.53465123894156	0.124869519299772	0.284485980577814	MAD2L2	not_significant
ENSG00000162490	6052.46963666937	0.310619060994391	0.0528206197490975	5.88064022099436	4.08682620729653e-09	9.93976679187957e-08	DRAXIN	upregulated
ENSG00000177674	51.1837547483594	0.156803305115098	0.280867461721362	0.558282202409965	0.576651696135635	0.747958446570779	AGTRAP	not_significant
ENSG00000177000	3741.19748553804	-0.116090001835221	0.0574614324567473	-2.02031165725994	0.0433510703890771	0.133351044140431	MTHFR	not_significant
ENSG00000011021	5504.22452855487	-0.12960398801628	0.0490352674405024	-2.64307700928799	0.00821563470649208	0.0370565441782763	CLCN6	downregulated
ENSG00000116685	1657.93123682265	0.0249467318285107	0.06300016418235	0.395978838345627	0.692120639531952	0.831263774906434	KIAA2013	not_significant
ENSG00000116685	1657.93123682265	0.0249467318285107	0.06300016418235	0.395978838345627	0.692120639531952	0.831263774906434	KIAA2013	not_significant
ENSG00000083444	836.352372411903	0.285529766338403	0.0855464182826104	3.33771737111342	0.000844696218491905	0.00571379390975757	PLOD1	upregulated
ENSG00000116688	9098.46322721249	0.00206300425659432	0.0470658220150139	0.0438323218053266	0.965038062760073	0.985018022651835	MFN2	not_significant
ENSG00000116691	1526.03236012467	0.00218565156605077	0.0651307880971479	0.0335578860613615	0.973229705392372	0.988952220439872	MIIP	not_significant
ENSG00000048707	3942.72120598922	0.0206034171185842	0.060816576042549	0.338779629819499	0.734775747838973	0.856728793412458	VPS13D	not_significant
ENSG00000162493	12.4307098523253	2.98283171796636	1.74539339907264	1.70897387348387	0.0874557891235174	0.222185343553201	PDPN	not_significant
ENSG00000116731	6398.95928931367	-0.07006121857815	0.0513420353879525	-1.36459760601135	0.172379557627087	0.352076620888487	PRDM2	not_significant
ENSG00000189337	3482.40405473674	0.0600724873913383	0.0487337138175982	1.2326679558258	0.217699671862227	0.411448033384151	KAZN	not_significant
ENSG00000175147	65.6149061368977	0.183136418027669	0.22996834933732	0.796354883423729	0.425825793713377	0.630254422592185	TMEM51-AS1	not_significant
ENSG00000171729	122.99609061743	0.156580231442611	0.164329956490056	0.952840460662361	0.340670910605176	0.547937135241028	TMEM51	not_significant
ENSG00000142621	36.4605580174625	-0.193323873429402	0.324301073614351	-0.596124679066889	0.551091938553654	0.730738741235388	FHAD1	not_significant
ENSG00000142634	440.074547515784	-0.128364244272627	0.0992722426425042	-1.29305272909859	0.195992822737815	0.383149756324704	EFHD2	not_significant
ENSG00000132906	1043.02256421394	0.0414183555827769	0.0698771959461597	0.59273064727282	0.553361427671851	0.73234259705105	CASP9	not_significant
ENSG00000116138	1246.99425305014	0.0994944763121701	0.06975366416688	1.42636917358402	0.153761806971743	0.327619414024025	DNAJC16	not_significant
ENSG00000116771	21.246323419022	1.30005422190822	0.380201954127415	3.41937806419726	0.000627644556376311	0.00446836109368165	AGMAT	upregulated
ENSG00000197312	1551.30724921305	0.052168674232377	0.0678667930719106	0.76869219644871	0.442076058549164	0.643515042844621	DDI2	not_significant
ENSG00000116786	3831.82457539201	-0.00300208674244791	0.0467185065035011	-0.0642590477977487	0.948763961151657	0.976297978577582	PLEKHM2	not_significant
ENSG00000162461	142.95753624085	-0.206528223826048	0.149948720068306	-1.37732568662119	0.168411577065027	0.347076683489398	SLC25A34	not_significant
ENSG00000162458	877.745644374172	0.0227690433551154	0.0736049704238469	0.309341111395089	0.757062061119522	0.869750682261365	FBLIM1	not_significant
ENSG00000233954	1002.69312588074	0.27554258486596	0.0819859611595652	3.36085082090683	0.000777027813398633	0.00534414143802487	UQCRHL	upregulated
ENSG00000179743	906.264147187575	-0.0909167849634351	0.0765903787186824	-1.18705229670392	0.235206992980182	0.431545490325201	FLJ37453	not_significant
ENSG00000065526	7507.67340250272	0.0430477860083379	0.0692107656889702	0.621981068693742	0.533954316378439	0.718400918864517	SPEN	not_significant
ENSG00000116809	2276.78234756732	0.132748426471952	0.0523046046166752	2.53798738074449	0.0111492004561857	0.0474957394045589	ZBTB17	upregulated
ENSG00000185519	134.032216132645	-0.582571607364821	0.166148422212458	-3.50633246832685	0.000454327341272852	0.00342141833104423	FAM131C	downregulated
ENSG00000142632	32.1107865095466	-0.0747465717097507	0.321873949332875	-0.232223116734587	0.816364723910427	0.905802897569443	ARHGEF19	not_significant
ENSG00000132881	327.529850381552	-0.271269804294764	0.114621484056576	-2.36665758193174	0.0179495311374684	0.0688498721223874	RSG1	downregulated
ENSG00000037637	3811.9046374844	-0.110268638377792	0.0528263931107951	-2.0873777648707	0.0368540002746987	0.118216514753757	FBXO42	not_significant
ENSG00000055070	3777.50739458308	-0.0639809932161026	0.0507163173362121	-1.26154651158828	0.207112013479172	0.398239692183313	SZRD1	not_significant
ENSG00000157191	688.975449244838	0.00746274593515244	0.0765944241570041	0.0974319738974109	0.92238335401448	0.962245136706089	NECAP2	not_significant
ENSG00000080947	1037.61507863978	-0.103843745766976	0.0757858378058227	-1.37022626883195	0.170616280650133	0.34990724290234	CROCCP3	not_significant
ENSG00000261135	40.1059351864568	-0.11229096575259	0.279567320397637	-0.401659842047617	0.687934382567954	0.828767979322872	AL137802.2	not_significant
ENSG00000285853	54.2821494250191	-0.197681533192261	0.26411819738786	-0.74845858841738	0.454183594659947	0.653240766558396		not_significant
ENSG00000219481	2179.93861960927	0.122454921593486	0.0532136336030897	2.30119451167072	0.0213806389829047	0.0785423920748148	NBPF1	upregulated
ENSG00000215908	1533.04241081677	-0.025110662011419	0.0647302242963585	-0.387927931416602	0.698069367326561	0.835013204389437	CROCCP2	not_significant
ENSG00000186301	62.7722812612058	0.339371644806703	0.243264415470798	1.39507311067221	0.162993793820323	0.339708963704835	MST1P2	not_significant
ENSG00000058453	1709.70495494803	0.0785818134721246	0.0704921055304785	1.11476048106051	0.264953075526523	0.468116082750638	CROCC	not_significant
ENSG00000186715	41.2889307021699	0.241462156160567	0.286495721680386	0.842812432745302	0.399333353567116	0.605565829069956	MST1L	not_significant
ENSG00000238142	186.066074979352	0.762119935507217	0.145649315201922	5.23256792831911	1.6717118828779e-07	3.02919359615966e-06	BX284668.5	upregulated
ENSG00000117122	286.503158869582	-1.0949348122714	0.125841505284215	-8.70090364699998	3.29251736233375e-18	2.21529744005874e-16	MFAP2	downregulated
ENSG00000159363	7165.42594203528	-0.199657093596397	0.0466047641285655	-4.28404900935914	1.8352245921569e-05	0.000207928793163836	ATP13A2	downregulated
ENSG00000117118	2258.65642847947	-0.0156111039231485	0.0621798303472939	-0.251063790878097	0.801764790141919	0.896973077009745	SDHB	not_significant
ENSG00000179051	4851.21718886939	0.0770770271384265	0.0447439179152656	1.7226257942899	0.084956217320526	0.217683741309244	RCC2	not_significant
ENSG00000074964	6216.55870368743	0.0826823732106451	0.0497202809983602	1.66295064208048	0.0963223159966111	0.237648465462666	ARHGEF10L	not_significant
ENSG00000117154	762.177646526248	-0.71417604280729	0.0901606357936198	-7.92115135969159	2.35321268618562e-15	1.21105619652381e-13	IGSF21	downregulated
ENSG00000159423	1869.4839059449	0.00709789657546756	0.0680104699894675	0.104364762904399	0.916879885067386	0.959570609876702	ALDH4A1	not_significant
ENSG00000169991	1928.36687172078	-0.138324699759477	0.0565227943846749	-2.4472374599544	0.0143955960491363	0.0579957056045817	IFFO2	downregulated
ENSG00000272084	186.614172645218	-0.322201765734513	0.146752137221995	-2.19555075540134	0.028124114255949	0.0966939442387256	AL137127.1	downregulated
ENSG00000127481	16151.2392061063	-0.0166685551206681	0.0618650375660256	-0.269434171164586	0.787595593285431	0.889206853377823	UBR4	not_significant
ENSG00000230424	24.1938242580544	0.309464572881456	0.362547723314124	0.853582998818957	0.393336081809628	0.599592766554149	AL035413.1	not_significant
ENSG00000127463	3266.92068332138	-0.0101851138373901	0.0495464810186742	-0.205566846080377	0.837129277379251	0.918381916625928	EMC1	not_significant
ENSG00000053372	2038.93089440048	0.0510957441691919	0.0570485331978082	0.895653951207196	0.370437611522697	0.577592769338789	MRTO4	not_significant
ENSG00000211454	78.009445129132	0.166241672474353	0.204655677050811	0.812299345270932	0.416619886159808	0.621645473503024	AKR7L	not_significant
ENSG00000162482	36.1548590446006	-0.101359939247035	0.287747852197967	-0.352252635329146	0.724648806015177	0.850550936764754	AKR7A3	not_significant
ENSG00000053371	1075.70061249034	0.00122195316878751	0.0720345219905148	0.0169634382934951	0.986465783587647	0.99507273543216	AKR7A2	not_significant
ENSG00000040487	974.057091964545	-0.129357542027215	0.0798362835904619	-1.62028511611066	0.105171044646853	0.252661319793323	PQLC2	not_significant
ENSG00000077549	8074.04371229853	-0.0147554156803071	0.0563900890076632	-0.261666827273529	0.793578317636762	0.892553008835339	CAPZB	not_significant
ENSG00000173436	1897.51680044045	0.0537681168998384	0.0561672708146953	0.957285552955348	0.338423145280566	0.545765498631734	MINOS1	not_significant
ENSG00000158747	1725.29740773604	0.313396799807429	0.0581764991966093	5.38699997654198	7.16434435369495e-08	1.40690240735179e-06	NBL1	upregulated
ENSG00000226396	22.7479680906691	-0.063050871317404	0.392035931192326	-0.16082931767413	0.872227833645432	0.93578384165188	AL031727.1	not_significant
ENSG00000158748	59.3239082288459	-0.588138260451203	0.230587593526427	-2.5506066976834	0.0107535602364748	0.0461183903872014	HTR6	downregulated
ENSG00000169914	1317.16970482291	-0.082276961662824	0.0599527160424826	-1.37236420789548	0.169950086537015	0.349141861579439	OTUD3	not_significant
ENSG00000162543	179.720090850471	0.306968924755337	0.148626497946763	2.06537144450037	0.0388878683049955	0.123081190276289	UBXN10	not_significant
ENSG00000158816	26.385159689803	0.597688414139372	0.359287125087708	1.66353974970149	0.0962044409345795	0.237476562769476	VWA5B1	not_significant
ENSG00000162545	6190.53877357657	0.0296254272270317	0.0536135821225421	0.552573173702854	0.58055571560397	0.750825837645374	CAMK2N1	not_significant
ENSG00000090432	1799.62329063483	-0.0579083398020717	0.0705346499100397	-0.820991383326185	0.411651176334807	0.616838021347984	MUL1	not_significant
ENSG00000183114	71.4886768102814	0.623651862135558	0.219899109049073	2.8360818051172	0.0045670746237806	0.0231127201290401	FAM43B	upregulated
ENSG00000158828	7331.17159618185	-0.230463817520254	0.0461264428268538	-4.99634923909813	5.84258115259323e-07	9.40369164530618e-06	PINK1	downregulated
ENSG00000117242	498.036628487685	-0.115098732228114	0.0888508302119379	-1.29541538276645	0.195176974291267	0.382387557810829	PINK1-AS	not_significant
ENSG00000244038	6131.9653665628	0.0197551924786439	0.0462646654338458	0.427003897972461	0.669376488557455	0.815158653857112	DDOST	not_significant
ENSG00000117245	178.710970864823	-0.503613244127206	0.148688632375484	-3.38703259342267	0.000706529935305355	0.0049315909642466	KIF17	downregulated
ENSG00000189410	300.802486699272	-0.490610003413101	0.109121044452259	-4.49601638140244	6.92384043847645e-06	8.71024432785194e-05	SH2D5	downregulated
ENSG00000127483	9358.17474531758	0.158354378725205	0.0480183418794704	3.29778939728252	0.00097449195606011	0.00642499375206379	HP1BP3	upregulated
ENSG00000075151	14095.557899119	-0.126742205640741	0.0515157388299565	-2.46026182520826	0.0138835689185141	0.0562920599988258	EIF4G3	downregulated
ENSG00000117298	1601.19578071521	-0.173366041145601	0.063133088768875	-2.7460408563294	0.00603192513261786	0.029005891886991	ECE1	downregulated
ENSG00000142794	574.551658936498	0.0834950214334597	0.0832701078516057	1.00270101225586	0.316005141365283	0.522247124541319	NBPF3	not_significant
ENSG00000162551	20.6745944971668	0.114184384609442	0.470496691119188	0.24268902792457	0.808246307839978	0.901180361030218	ALPL	not_significant
ENSG00000076864	1851.5535163298	-0.582698941847015	0.0669047144706005	-8.70938537676694	3.05526879808835e-18	2.06412954149039e-16	RAP1GAP	downregulated
ENSG00000090686	3399.45165645493	0.00465610056612948	0.0652980969257891	0.07130530268625	0.94315477504114	0.974003880815754	USP48	not_significant
ENSG00000142798	35.874728847832	0.224826213927552	0.338629762719323	0.663929278165375	0.506735576284289	0.69656518093102	HSPG2	not_significant
ENSG00000218510	235.162154667205	0.131791920384577	0.138910091388105	0.948756991429511	0.342744220682357	0.54979398292925	LINC00339	not_significant
ENSG00000070831	16660.5545704602	0.0288674280964119	0.0532513708088766	0.542097370601394	0.587751429998274	0.755726443161158	CDC42	not_significant
ENSG00000285752	33.8544844114551	-0.33026078015742	0.308807939417029	-1.06946984841416	0.284858008160084	0.489072779749435		not_significant
ENSG00000162552	372.30767386214	0.0416840818147724	0.0991083303558409	0.420591101324267	0.674053692819906	0.818408734748772	WNT4	not_significant
ENSG00000184677	2889.80009303736	0.109651297758486	0.0554251784883453	1.97836616406284	0.0478874139474859	0.142550802316569	ZBTB40	not_significant
ENSG00000070886	223.700593370475	-0.493946400369444	0.134254643021078	-3.67917555217733	0.000233989163011935	0.00194402838520594	EPHA8	downregulated
ENSG00000133216	8588.60935789967	0.031543293036908	0.0440976378259028	0.715305730466578	0.474420148390081	0.670156218905521	EPHB2	not_significant
ENSG00000004487	16574.193834066	-0.0143754765977209	0.0511649567978842	-0.280963329149443	0.778738526424037	0.88385819399076	KDM1A	not_significant
ENSG00000169641	1843.4487024106	-0.145555556447335	0.0609391568913332	-2.38853905883354	0.0169155101651109	0.0657593962539961	LUZP1	downregulated
ENSG00000261326	204.657268952254	-0.0130256725050375	0.178286422778519	-0.0730603727532243	0.941758075309807	0.973175698518354	LINC01355	not_significant
ENSG00000125944	12917.8519310875	0.116959074729129	0.0436855318999178	2.67729542579631	0.00742191610743245	0.0342262912178985	HNRNPR	upregulated
ENSG00000125945	2607.45209374503	-0.29396297512913	0.0547066467375286	-5.37344166860572	7.72478025693436e-08	1.50614866363529e-06	ZNF436	downregulated
ENSG00000249087	368.399009825737	0.0994204844019898	0.103093548721552	0.964371540556019	0.334859685237239	0.542042146769843	ZNF436-AS1	not_significant
ENSG00000088280	510.416320071415	-0.42844763189653	0.0900237674472298	-4.75927240156526	1.94292074384129e-06	2.76883071628841e-05	ASAP3	downregulated
ENSG00000142676	23595.6499013617	0.212453282680533	0.0457943822316565	4.639287011359	3.49613237644739e-06	4.71231569984703e-05	RPL11	upregulated
ENSG00000236810	240.475683403478	0.0700507448670412	0.125662067798293	0.557453383462409	0.577217700689076	0.748176916522683	ELOA-AS1	not_significant
ENSG00000011007	4073.72408004041	0.0410730269583875	0.0507346534239622	0.809565537289914	0.418189921817004	0.623353793021085	ELOA	not_significant
ENSG00000057757	7014.06862396453	-0.206353570369222	0.0444267546214509	-4.64480406294603	3.40399363815181e-06	4.59726868710659e-05	PITHD1	downregulated
ENSG00000011009	8350.64477278931	-0.0888443493677931	0.045534154449993	-1.95115843131258	0.0510382021586964	0.149222505011964	LYPLA2	not_significant
ENSG00000117308	1541.98763140165	0.137637329199889	0.061910230856078	2.22317583534543	0.0262039456010563	0.0915687898962412	GALE	upregulated
ENSG00000117305	637.332380388203	0.261636195067774	0.0815534556428464	3.20815584091958	0.00133589089359745	0.00831992443102783	HMGCL	upregulated
ENSG00000179163	1150.51057803046	-0.163081867657384	0.0779181464473607	-2.09298956780957	0.0363500858231106	0.11698870005058	FUCA1	not_significant
ENSG00000189266	2222.08080383603	0.129731825836771	0.0634905913402105	2.04332363423126	0.0410204114963524	0.12808626918115	PNRC2	not_significant
ENSG00000188529	4836.07912227292	0.0922805897523859	0.0652579661971775	1.41408926955461	0.157335693346926	0.332344322912568	SRSF10	not_significant
ENSG00000185436	39.2471466102912	0.498758177463856	0.310085061762526	1.60845599794105	0.107735345828064	0.256927828654755	IFNLR1	not_significant
ENSG00000001460	597.348810264977	0.0323046252469993	0.0821282130346677	0.393343822461631	0.694065555613316	0.832807647018258	STPG1	not_significant
ENSG00000001461	1897.42132455372	-0.345482146642657	0.0749635959741035	-4.60866560833081	4.05261507290827e-06	5.38718879772753e-05	NIPAL3	downregulated
ENSG00000117602	1885.53772554945	-0.161888243138011	0.0765222724707064	-2.11557025047817	0.0343813742666726	0.112607079550233	RCAN3	not_significant
ENSG00000133226	3504.62516329059	-0.00436428568544174	0.0537119562817152	-0.0812535231923296	0.935240334837099	0.969140682423319	SRRM1	not_significant
ENSG00000169504	3120.37017711445	0.376436139123206	0.0816364065103471	4.61113068561505	4.00484654409425e-06	5.33665306123338e-05	CLIC4	upregulated
ENSG00000117614	1234.85609847096	0.000487876701203621	0.0707527232893735	0.00689551834221619	0.994498215976011	0.99794059104982	SYF2	not_significant
ENSG00000284602	32.7700212066761	0.26242742569655	0.322373738501192	0.81404715817315	0.415617935788564	0.620968297400879	AL031432.4	not_significant
ENSG00000117616	3063.80166550286	0.0340460528556816	0.0659460565486248	0.51627124709994	0.605664975183224	0.76812330556319	RSRP1	not_significant
ENSG00000261349	108.199478772635	-0.230045703106745	0.174865589525722	-1.31555730164342	0.188322672751786	0.373463786645658	AL031432.2	not_significant
ENSG00000183726	4865.80149163252	0.0156089731887075	0.0462094744379514	0.3377872909952	0.735523487871112	0.856875468377806	TMEM50A	not_significant
ENSG00000188672	21.8946544646197	-0.411321578514906	0.422544042734724	-0.973440723132231	0.330334307608471	0.537525852711693	RHCE	not_significant
ENSG00000204178	4758.11921667266	0.0411611902383142	0.0459319836908592	0.896133520279585	0.370181456251839	0.577412728483273	TMEM57	not_significant
ENSG00000117643	153.097904880682	0.271646036597444	0.143410872282016	1.89418021294268	0.058201093595624	0.163919600885119	MAN1C1	not_significant
ENSG00000162430	3009.07079750463	-0.0218054274579913	0.0494234119061059	-0.441196320064203	0.659070877079777	0.808028980573008	SELENON	not_significant
ENSG00000228172	26.7685977588592	0.287574256008188	0.356346471434547	0.807007446574391	0.419662192943139	0.624983712752034	AL020996.1	not_significant
ENSG00000117640	4442.0679133869	-0.0275561158554605	0.0543417505724663	-0.50708921897379	0.612092219197705	0.77270213380638	MTFR1L	not_significant
ENSG00000127423	38.9857260473123	-0.420425635683229	0.292878545305288	-1.4354948234429	0.151146142397719	0.323895864736112	AUNIP	not_significant
ENSG00000182749	646.933322264123	0.054511662472012	0.0804036015307275	0.677975382124886	0.49778730221815	0.689286884551379	PAQR7	not_significant
ENSG00000117632	102767.151074772	-0.034288959952113	0.0419458453635648	-0.817457835333015	0.413666835879653	0.618616181876139	STMN1	not_significant
ENSG00000158006	412.188371379224	-0.0358755655682096	0.0937067402678847	-0.382849360309089	0.701831460404198	0.837291409451037	PAFAH2	not_significant
ENSG00000158008	215.095191618472	-0.0580867804637475	0.135594871152176	-0.428384790443569	0.668370996164533	0.814470270795458	EXTL1	not_significant
ENSG00000175087	1695.833956318	-0.0847300335659363	0.0645044322315983	-1.31355366809089	0.188996449145102	0.374377247298798	PDIK1L	not_significant
ENSG00000197245	48.0410677344265	0.336793632082827	0.258377018236773	1.3034968604452	0.192405187531094	0.378697513930939	FAM110D	not_significant
ENSG00000282872	26.4023359660963	-0.855789372648644	0.353994074881977	-2.4175245671385	0.0156264791051918	0.0619358707340234	C1orf232	downregulated
ENSG00000142684	633.536156285551	0.295452248564814	0.087178478499142	3.38905029832245	0.000701351442956176	0.00490169716433016	ZNF593	upregulated
ENSG00000142675	262.939011388125	0.00810698610592868	0.115398495164435	0.0702520955266945	0.943993010480365	0.974148725912189	CNKSR1	not_significant
ENSG00000130695	1970.38939921746	-0.17664878244848	0.0625765277290267	-2.82292400775923	0.00475878497660319	0.0238476718439849	CEP85	downregulated
ENSG00000142669	3559.21956404898	-0.0184327717239307	0.0510660908218665	-0.360959130163882	0.718129999609152	0.846548148942522	SH3BGRL3	not_significant
ENSG00000158062	1219.41851872728	0.162992866336899	0.066877939156173	2.43716939238033	0.0148027432916081	0.0593592175423377	UBXN11	upregulated
ENSG00000131914	53.1722474079299	0.873767095912275	0.25572884822079	3.41677171735387	0.000633683919327278	0.00450505450455724	LIN28A	upregulated
ENSG00000117682	2184.23736144439	-0.0653646790845725	0.0597508350515516	-1.09395423558813	0.27397505014318	0.478545419534056	DHDDS	not_significant
ENSG00000198830	3582.77146613632	0.188840398295426	0.0653017044267844	2.89181423292177	0.00383024348224627	0.0200194547112503	HMGN2	upregulated
ENSG00000117676	572.510070744826	-0.309739380262833	0.087290849725501	-3.54836023749172	0.000387637659639825	0.00299052982063299	RPS6KA1	downregulated
ENSG00000260063	47.6281422936601	0.189251999598301	0.278280491588967	0.680076416847195	0.496456076100617	0.688569144453972	AL512408.1	not_significant
ENSG00000117713	12118.5787957572	0.00259241162293884	0.0494246608805184	0.0524517837199908	0.958168713428991	0.982160570930526	ARID1A	not_significant
ENSG00000060642	227.877846095339	-0.215142409438765	0.146671656140563	-1.46683016405421	0.14242226190227	0.312137920520634	PIGV	not_significant
ENSG00000204160	2745.85427090788	0.317386242880241	0.0504706343401415	6.28853286727585	3.20480223356605e-10	9.21422736750506e-09	ZDHHC18	upregulated
ENSG00000142751	1509.99152292044	-0.0261489650142925	0.0596328037204838	-0.438499674388282	0.661024106139417	0.809540133275684	GPN2	not_significant
ENSG00000198746	747.852381889566	0.0223758438128761	0.0786508810331368	0.284495780834913	0.776030466924178	0.882634229975454	GPATCH3	not_significant
ENSG00000090273	6185.74091169858	-0.047032592237197	0.0562577547230193	-0.836019717970586	0.403143810404967	0.608589603256859	NUDC	not_significant
ENSG00000253368	1618.32761553462	-0.103511746285653	0.0695072796416982	-1.48922165878515	0.136429009225376	0.303038160526721	TRNP1	not_significant
ENSG00000090020	1127.08486461142	-0.00519387255986238	0.066438695143015	-0.078175414924723	0.937688518203091	0.970317608859924	SLC9A1	not_significant
ENSG00000142784	3779.9450032037	-0.0118444945728779	0.0495929014159812	-0.238834474989217	0.811233936504359	0.903039142704133	WDTC1	not_significant
ENSG00000186501	2535.19767708016	0.0112985379496066	0.0562622973500753	0.200818993922428	0.840840110469434	0.919535844229729	TMEM222	not_significant
ENSG00000241547	39.5347249361524	-0.290263257218882	0.276584982224941	-1.04945414925969	0.293969147345203	0.498509500852619	ACTG1P20	not_significant
ENSG00000142733	221.366064377643	-0.0968266021049015	0.132787315523308	-0.729185628335906	0.465888121146573	0.663182631133555	MAP3K6	not_significant
ENSG00000181773	144.888004522645	0.0893828243116609	0.154093758594272	0.580054799928693	0.561877663510671	0.738597614048738	GPR3	not_significant
ENSG00000158195	1453.80444556443	0.0494410731807168	0.0647685146534413	0.763350424898001	0.445254437112121	0.646307877459742	WASF2	not_significant
ENSG00000126705	5232.63347260278	0.117762461710494	0.0475271605115638	2.47779291762742	0.0132197847045551	0.0542437404385605	AHDC1	upregulated
ENSG00000235912	18.8285481254928	-0.31397421410094	0.518008132409849	-0.606118310614713	0.544436192772744	0.725841235727638	AL031729.1	not_significant
ENSG00000126709	31.7573053671848	-0.0197306871142689	0.31070921789614	-0.0635020977100983	0.949366688886231	0.976587235462789	IFI6	not_significant
ENSG00000009780	341.474988087459	0.021550190945419	0.100325749708092	0.214802191940966	0.829921543866807	0.913620464404303	FAM76A	not_significant
ENSG00000117758	6511.42692214247	-0.123275405374189	0.0509738697031089	-2.41840390168907	0.0155887625656482	0.0618315329887042	STX12	downregulated
ENSG00000117751	3988.0771589327	-0.0263888141886778	0.0470349524510027	-0.561046898392586	0.574765566531251	0.746450160680386	PPP1R8	not_significant
ENSG00000117748	1460.03156929587	0.0658523901276581	0.0591232901739592	1.11381470709596	0.265358686228549	0.468580569195879	RPA2	not_significant
ENSG00000158161	1811.11316834224	-0.020572559626134	0.066512423993804	-0.309304012556368	0.757090278950758	0.869750682261365	EYA3	not_significant
ENSG00000126698	7562.25772284086	0.0301696287065933	0.053922457512578	0.559500254593476	0.575820357518677	0.747291921690444	DNAJC8	not_significant
ENSG00000130770	7613.16698626498	-0.0625552138352153	0.0448601252211539	-1.39445027241514	0.163181676070949	0.339956650867033	ATPIF1	not_significant
ENSG00000130766	2291.06785397384	-0.00841048227423768	0.0701151599180528	-0.119952408067919	0.904520848511549	0.953236536783547	SESN2	not_significant
ENSG00000130772	617.572273855637	-0.00843607271968117	0.0818289999865324	-0.103093924171988	0.917888427138577	0.959827997052301	MED18	not_significant
ENSG00000204138	2723.26198247179	0.108403843164965	0.0590455260988836	1.83593661242718	0.0663670320284249	0.180930217697661	PHACTR4	not_significant
ENSG00000180198	1020.95410806612	0.188202738755659	0.070630357430198	2.66461540905629	0.00770764140960034	0.0352763727408444	RCC1	upregulated
ENSG00000242125	724.082395712676	-0.0149484373815613	0.0879195880978416	-0.170023969686094	0.864991286015638	0.931245454949094	SNHG3	not_significant
ENSG00000279443	20.3877212773727	-0.0924627300605879	0.393723032714192	-0.234842065050605	0.814331317395649	0.904802793064121	AL513497.1	not_significant
ENSG00000180098	1644.80165425825	0.0368800724334929	0.0634006790039753	0.58169838261796	0.560769861156835	0.737763790623679	TRNAU1AP	not_significant
ENSG00000197989	751.190440633431	0.169147177833595	0.0744519165909496	2.2718982341706	0.0230926575918369	0.0833946677706087	SNHG12	upregulated
ENSG00000120656	1124.3751863943	-0.0291283009144058	0.0652094677926199	-0.446688217223917	0.655100190460741	0.805119016828417	TAF12	not_significant
ENSG00000162419	793.987238558245	-0.00632356110795533	0.0785385046012528	-0.0805154253962515	0.935827328372338	0.969417243364461	GMEB1	not_significant
ENSG00000198492	4748.45740130335	-0.144060699677514	0.0558610983324839	-2.57890918685609	0.00991128386726647	0.0433440456177181	YTHDF2	downregulated
ENSG00000116329	25.6131288447438	0.332164513713894	0.347861392687063	0.954876053212118	0.339640381051011	0.546922622433983	OPRD1	not_significant
ENSG00000159023	11583.3850893414	-0.00829463488435648	0.0444078511019242	-0.186783072779603	0.85183071930895	0.924431759883231	EPB41	not_significant
ENSG00000253304	63.7611929502452	0.431428995302987	0.224081316775608	1.92532336703025	0.0541889160794655	0.155827541649428	TMEM200B	not_significant
ENSG00000116350	4251.20569133335	-0.0517240150807637	0.053380317260619	-0.968971668494049	0.332559325059279	0.539755456203478	SRSF4	not_significant
ENSG00000116353	1345.46991778909	0.0076160834368509	0.0600485486782497	0.126832098435204	0.899073290007517	0.950057041841749	MECR	not_significant
ENSG00000060656	1646.81378266478	0.192276671972358	0.0591528821531109	3.25050386344102	0.00115200703185926	0.00738769509454432	PTPRU	upregulated
ENSG00000162510	77.3884717559832	0.522357835081879	0.2029572499611	2.57373331172942	0.010060778884197	0.0438117972069561	MATN1	upregulated
ENSG00000186056	20.9886816849628	-0.522171300218478	0.424527837405355	-1.23000485294417	0.218695287570747	0.412822874100145	MATN1-AS1	not_significant
ENSG00000162512	37637.5771797516	-0.0130180213798793	0.0402169114856824	-0.323695204305131	0.746168801961271	0.863205678390992	SDC3	not_significant
ENSG00000134644	9355.71865556096	-0.0986134657537922	0.0438179290370914	-2.25052776159998	0.0244154632560673	0.0869122402576756	PUM1	downregulated
ENSG00000084628	12485.0071309699	0.0984035613350374	0.0466677001113804	2.10860104740925	0.0349790324059118	0.113870865557774	NKAIN1	not_significant
ENSG00000060688	2056.42464739761	-0.094233888959759	0.0604356479080199	-1.55924346344691	0.118938767337667	0.27511786286356	SNRNP40	not_significant
ENSG00000121766	6064.54818465339	0.0600954351793127	0.0511089598943165	1.17582974303485	0.239662918360591	0.436880538610462	ZCCHC17	not_significant
ENSG00000121769	128.089502604102	-0.1389156342297	0.162283726685606	-0.856004708955339	0.391995174778681	0.598376138356591	FABP3	not_significant
ENSG00000168528	438.342639162481	-0.139544825002218	0.0967573476462394	-1.4422142441566	0.149241943443518	0.321451716808217	SERINC2	not_significant
ENSG00000121764	48.1728515934718	-0.518515465812052	0.268421713750782	-1.93171952658596	0.0533941333214574	0.154419540809632	HCRTR1	not_significant
ENSG00000162517	2152.47851364947	-0.0417078122853449	0.059275505406294	-0.703626430503895	0.481665447107633	0.67626380039508	PEF1	not_significant
ENSG00000121753	3893.90265018846	-0.20502326635656	0.0476218043197203	-4.30523936010673	1.66805278958994e-05	0.000190965290423278	ADGRB2	downregulated
ENSG00000184007	8144.9700711728	0.189362264170182	0.0532084876243632	3.55887326674319	0.000372449185899313	0.00289238329465895	PTP4A2	upregulated
ENSG00000121774	12315.8572352369	0.0764020436699981	0.0449385629485247	1.70014434501418	0.0891037778173408	0.225083354427956	KHDRBS1	not_significant
ENSG00000121775	1128.43519616545	-0.138876449699685	0.065596829312736	-2.11712137849812	0.0342495477365071	0.112365072979664	TMEM39B	not_significant
ENSG00000025800	3575.32963614324	-0.0953586084455032	0.0651223309643807	-1.46429968082163	0.143112084353333	0.313304585788595	KPNA6	not_significant
ENSG00000084652	3264.30596892866	-0.136533148205633	0.0574053541860301	-2.37840442135724	0.0173877439645032	0.067197408819503	TXLNA	downregulated
ENSG00000160050	3045.77463659504	0.0215632561490073	0.0571940726670242	0.377019071094054	0.706159432259244	0.839778310855386	CCDC28B	not_significant
ENSG00000224066	78.1566651855756	-0.313486959779196	0.21126564979103	-1.48385201327938	0.137848184784514	0.305199653225819	AL049795.1	not_significant
ENSG00000160051	331.602162043431	0.161638402579113	0.104394382851152	1.54834386836294	0.121539527858326	0.27929032510075	IQCC	not_significant
ENSG00000160055	592.890042533341	0.102683955417275	0.0861689659898803	1.1916582059176	0.233395292044168	0.429798150251161	TMEM234	not_significant
ENSG00000084623	4831.28430187105	0.0812482935929621	0.0557937334703787	1.45622614833792	0.145330113322387	0.315706539326271	EIF3I	not_significant
ENSG00000220785	39.0202615329786	0.322534395924974	0.297816498780373	1.08299707116908	0.278809723046867	0.4830838230354	MTMR9LP	not_significant
ENSG00000116478	374.741155945781	0.280109363446871	0.102160158256858	2.74186501104081	0.00610914421605845	0.0292989692848891	HDAC1	upregulated
ENSG00000175130	74917.5059695074	0.0145877820935218	0.0390922349663736	0.373163164144234	0.709027010018069	0.841532044599459	MARCKSL1	not_significant
ENSG00000225828	386.903987320404	0.206273565158459	0.0970133345655366	2.12623930599058	0.0334833388365384	0.110447252095529	FAM229A	not_significant
ENSG00000160058	6641.13630037338	0.163724975369963	0.0513466844895188	3.1886182525258	0.00142954526312318	0.00883283574884955	BSDC1	upregulated
ENSG00000273274	474.191650760224	-0.208729567534203	0.0912082676267952	-2.28849393772372	0.0221087727499035	0.0806039800655487	ZBTB8B	downregulated
ENSG00000160062	292.547125724082	0.305189684904198	0.121670987035595	2.50831929895428	0.0121306995688953	0.0506871200871861	ZBTB8A	upregulated
ENSG00000176261	1594.7234896359	0.138999260633482	0.0577798527350088	2.40567003988334	0.016142837552049	0.063614249662023	ZBTB8OS	upregulated
ENSG00000162521	10173.9264286996	-0.00914124448340464	0.0428351681276094	-0.213405126744738	0.831010982043586	0.914453508364438	RBBP4	not_significant
ENSG00000162522	3010.21496037787	-0.0114248504938464	0.0561524326802016	-0.203461363088454	0.838774441833722	0.918990924425001	KIAA1522	not_significant
ENSG00000134684	11608.0289210681	0.0350060475730075	0.0580734690350485	0.602788987030905	0.546649074030257	0.727373792215491	YARS	not_significant
ENSG00000116497	1968.68775685782	-0.345549660598128	0.0592462216094978	-5.8324337183172	5.46247064583514e-09	1.301558499168e-07	S100PBP	downregulated
ENSG00000160097	2829.64958883764	0.281344383110095	0.0611117569608479	4.60376852346665	4.14913617704214e-06	5.51103305974926e-05	FNDC5	upregulated
ENSG00000121905	122.934140640993	0.326565783674042	0.1690966067522	1.93123794703108	0.0534536332468688	0.154443558080578	HPCA	not_significant
ENSG00000121900	62.4241961635012	-0.143291088798438	0.224502058136367	-0.638261804759936	0.523303270965181	0.709126685879932	TMEM54	not_significant
ENSG00000116514	2231.26323060935	-0.253495623473994	0.0559722130162965	-4.52895481192048	5.92761731739632e-06	7.59665831886082e-05	RNF19B	downregulated
ENSG00000004455	3238.73301501888	-0.0581993577797434	0.0491450348696605	-1.18423677863077	0.236319347081283	0.432755685558663	AK2	not_significant
ENSG00000142920	798.751795453986	-0.250170975542845	0.0865685799758107	-2.88985883345608	0.00385414857854466	0.020131580405335	AZIN2	downregulated
ENSG00000116525	979.955588983889	-0.288836896331914	0.0717142727002829	-4.02760685504065	5.63474610155967e-05	0.000559961421000637	TRIM62	downregulated
ENSG00000160094	3495.17880141732	0.0267294044454718	0.0499475706323776	0.535149239633789	0.592546663408006	0.758873584218961	ZNF362	not_significant
ENSG00000134686	9879.88924065602	0.0939690006253174	0.0500902069802926	1.87599545480593	0.0606559040204288	0.168834855256592	PHC2	not_significant
ENSG00000121903	362.616546936258	-0.0583523361920875	0.103728139200449	-0.56255068915605	0.573740877957089	0.746439111609101	ZSCAN20	not_significant
ENSG00000121904	1062.14463265996	0.546049622032077	0.0851607324432001	6.41198832333056	1.43633840937012e-10	4.30298680047979e-09	CSMD2	upregulated
ENSG00000163866	1877.91692083661	-0.0651438850369918	0.0608019489329205	-1.07141113369345	0.283984608898499	0.488229496284537	SMIM12	not_significant
ENSG00000116544	3492.27313601214	0.0699330648548805	0.0521864331681183	1.34006216959859	0.180225133805732	0.363171231335301	DLGAP3	not_significant
ENSG00000163867	420.926374925383	0.384425478595949	0.105334993697354	3.64955144631678	0.000262698625795082	0.00214670151303029	ZMYM6	upregulated
ENSG00000197056	185.68976199551	-0.0320451957508191	0.134559270625898	-0.238149297345042	0.811765300659928	0.903039142704133	ZMYM1	not_significant
ENSG00000116560	23304.846709857	0.0513870366554468	0.0452812660346394	1.13484098735527	0.256441949389064	0.457575048382778	SFPQ	not_significant
ENSG00000146463	6026.59605556319	-0.0438770029543995	0.062948820933641	-0.697026605163162	0.485786143976349	0.679479149066085	ZMYM4	not_significant
ENSG00000229994	20.2626830945323	0.000199806850981208	0.428307460340836	0.000466503317084897	0.999627784219235	0.999901764069607	RPL5P4	not_significant
ENSG00000142687	3637.13362751013	-0.0499694478531221	0.0526606590151146	-0.948895224398538	0.342673903681757	0.54979398292925	KIAA0319L	not_significant
ENSG00000020129	10119.9546296669	-0.0431060322332562	0.0436994285313305	-0.986420959769556	0.323926583956337	0.530709973705742	NCDN	not_significant
ENSG00000239636	31.6287270126385	0.24976959317219	0.312806036664432	0.798480732135404	0.42459157010516	0.629014202921821	AC004865.2	not_significant
ENSG00000116819	360.829529061348	0.320876781082045	0.108048743459866	2.96974097807285	0.00298050943214378	0.0163813268655857	TFAP2E	upregulated
ENSG00000126067	7022.33636243058	-0.0297470093605792	0.0509318743532619	-0.584054872087661	0.559183395139392	0.736530311136344	PSMB2	not_significant
ENSG00000142686	5752.5103492257	1.03177967772723	0.049001328059763	21.0561574263629	2.00818038633061e-98	2.35487838588498e-95	C1orf216	upregulated
ENSG00000092853	84.2898205063261	0.114053873502781	0.205699604838093	0.55446812157249	0.579258516611667	0.749620610690031	CLSPN	not_significant
ENSG00000134698	3640.0590521764	-0.119633879999708	0.0558515612841151	-2.14199705879545	0.03219371871065	0.107157432289233	AGO4	not_significant
ENSG00000092847	3747.4431346446	0.0398880262993466	0.0623867498480244	0.63936695526718	0.522584240648782	0.708620259249281	AGO1	not_significant
ENSG00000126070	1179.4006728143	0.233163687523475	0.0852695979784456	2.73442930483165	0.00624885123741374	0.0298479461055052	AGO3	upregulated
ENSG00000092850	473.237263139276	-0.0805610392586916	0.0934378372223796	-0.862188612809588	0.388583734888821	0.595313472906848	TEKT2	not_significant
ENSG00000116863	1472.70822026543	-0.0920975904846566	0.0672433450551189	-1.36961643429792	0.170806666741639	0.350028949928819	ADPRHL2	not_significant
ENSG00000054116	3007.94552966596	0.266069196063226	0.052414913460439	5.07621168284568	3.85034322728309e-07	6.55037147795922e-06	TRAPPC3	upregulated
ENSG00000116871	16573.4661461822	-0.162187386453365	0.0568955439204237	-2.85061667887747	0.00436345377484751	0.0222330293673717	MAP7D1	downregulated
ENSG00000054118	8305.18602457618	0.106245737826887	0.0453326197949952	2.34369287077066	0.0190938872391694	0.0721603008299827	THRAP3	upregulated
ENSG00000214193	232.316961181606	0.396933092330293	0.140441106067966	2.82633128891906	0.00470845397176285	0.0236791512990647	SH3D21	upregulated
ENSG00000116883	136.518808120916	0.192413613110142	0.156740276541502	1.22759521263952	0.219598959852604	0.41385718100368	AL591845.1	not_significant
ENSG00000286379	27.2240972736538	0.355005037481386	0.342120111148217	1.03766199622093	0.299427443879533	0.504588415743204		not_significant
ENSG00000196182	3382.38618779542	0.0278663105736605	0.0509444684309568	0.546993843137783	0.584382962000407	0.753934387989052	STK40	not_significant
ENSG00000181817	2485.84379485129	0.0302298567633046	0.0547336082772974	0.552308859488137	0.580736761706618	0.750941668000753	LSM10	not_significant
ENSG00000116885	749.886713821085	0.107220341373531	0.0810983376331568	1.32210282605959	0.186133912870174	0.371160020355842	OSCP1	not_significant
ENSG00000116898	2719.46045780123	0.0652090297991855	0.0526352132894857	1.23888601800748	0.215387712375189	0.408501620104125	MRPS15	not_significant
ENSG00000284705	18.3677659323004	-0.211413437996747	0.452246137710635	-0.467474280857248	0.64016058880432	0.793470470849417	AL596257.1	not_significant
ENSG00000163873	3110.59135862094	0.456188611916427	0.0490044940939274	9.30911787482279	1.28898402994134e-20	1.0272451854149e-18	GRIK3	upregulated
ENSG00000163875	8342.24654772889	-0.0506411032812086	0.0469129332768894	-1.07946998287903	0.280378268063342	0.484618234999135	MEAF6	not_significant
ENSG00000263675	19.6172987027166	-0.0403815948927493	0.411502213122672	-0.0981321451136673	0.921827362595117	0.961904265666055	MIR5581	not_significant
ENSG00000163877	869.409133922882	0.0227672862825092	0.080106705155074	0.284211992472232	0.776247925600026	0.882634229975454	SNIP1	not_significant
ENSG00000163879	2091.46013294818	0.119666777194818	0.0589150956901901	2.03117343344558	0.0422374043312334	0.130807671553642	DNALI1	not_significant
ENSG00000134697	2777.24083398474	0.102748716458006	0.0545316118962449	1.88420464543579	0.0595372994371156	0.166859009517282	GNL2	not_significant
ENSG00000116922	951.654590918495	0.159809725319294	0.0697840705025393	2.29006024109011	0.0220178247545836	0.0803259175546664	C1orf109	upregulated
ENSG00000134690	48.8370304763254	0.518099736710769	0.264634583625211	1.95779300503115	0.0502543065571375	0.147510271902115	CDCA8	not_significant
ENSG00000183317	1538.01253597795	-0.0578210572117991	0.0597249940088929	-0.96812160756667	0.332983639750686	0.54023049844718	EPHA10	not_significant
ENSG00000185090	5036.23728210586	-0.154684282293672	0.0568560444653183	-2.72063038764556	0.00651575698941085	0.0308179724849202	MANEAL	downregulated
ENSG00000196449	866.717581168586	-0.0269766339073097	0.0723047383818068	-0.373096349022922	0.709076735880143	0.841532044599459	YRDC	not_significant
ENSG00000197982	3579.51980850295	0.0956540172241635	0.05932468488954	1.61238137888582	0.106878974414924	0.255330634890834	C1orf122	not_significant
ENSG00000188786	843.423003760935	0.0129546685369879	0.0716435253463092	0.18082120434984	0.856507918794056	0.926853239921035	MTF1	not_significant
ENSG00000204084	750.714190498242	0.0777873443237389	0.0735763782503962	1.05723258161759	0.290405453434789	0.495253380301755	INPP5B	not_significant
ENSG00000183431	5517.12725609501	0.048801321438689	0.0492812254086652	0.990261931070167	0.322046108768822	0.528597377290317	SF3A3	not_significant
ENSG00000183386	338.902719644884	0.0532951278030584	0.110881764856434	0.480648264140304	0.630766506796808	0.786819205170152	FHL3	not_significant
ENSG00000183520	1807.42002898549	-0.0204961905591932	0.0586879536627129	-0.34924016395234	0.726909015710712	0.851553138330778	UTP11	not_significant
ENSG00000185668	2114.40505916512	0.0818693895629535	0.0562503191293761	1.45544755710014	0.145545398678545	0.315851792479269	POU3F1	not_significant
ENSG00000224592	127.399335767486	-0.65630058629752	0.163962616987333	-4.00274524984085	6.26117094335762e-05	0.000612937646852129	AL139158.2	downregulated
ENSG00000116954	457.046737519166	0.010133159753526	0.105436730135652	0.0961065440903651	0.923435953936245	0.963003868497603	RRAGC	not_significant
ENSG00000228436	66.6474247122563	-0.493049148674749	0.229650103755458	-2.14695809238462	0.0317966180965105	0.106161080397994	AL139260.1	not_significant
ENSG00000214114	110.043415446101	0.527193010244564	0.176453221161484	2.98772108989778	0.00281065922182484	0.0155992537000333	MYCBP	upregulated
ENSG00000174574	7740.12630540388	0.0523942939192164	0.0547495107593793	0.956981956413932	0.338576362368082	0.54588381599015	AKIRIN1	not_significant
ENSG00000168653	10179.9206452923	0.527853170553308	0.0455922272106135	11.5777009119315	5.34606301558891e-31	7.75768999469755e-29	NDUFS5	upregulated
ENSG00000127603	26545.4875131502	0.175133167711846	0.0609987808879181	2.87109291632637	0.00409055268785987	0.0210582011528992	MACF1	upregulated
ENSG00000127603	26545.4875131502	0.175133167711846	0.0609987808879181	2.87109291632637	0.00409055268785987	0.0210582011528992	MACF1	upregulated
ENSG00000183682	81.5401455645593	-0.378381126673156	0.207190242236697	-1.82624974317511	0.0678126516259661	0.183830961318277	BMP8A	not_significant
ENSG00000243970	538.912271927964	0.00155325870602628	0.100718233022348	0.015421822438859	0.987695653707651	0.995701538036138	PPIEL	not_significant
ENSG00000090621	4624.60000327161	0.0798516667149439	0.0520607123405691	1.53381817353118	0.125074390764784	0.284791438721977	PABPC4	not_significant
ENSG00000116983	2766.4614373454	-0.45841668675859	0.0538266514524598	-8.51653733584872	1.64394671570062e-17	1.04607260587818e-15	HPCAL4	downregulated
ENSG00000084072	1276.79209251999	0.0441383072442192	0.0626768081697101	0.704220724270225	0.481295326769206	0.675970740070237	PPIE	not_significant
ENSG00000043514	1861.10914502367	0.0251817074747687	0.0568581400751176	0.442886584779243	0.657847771255335	0.807347451648264	TRIT1	not_significant
ENSG00000116990	502.542133537681	-0.0743278447771541	0.0921017832299185	-0.807018519843482	0.419655813328566	0.624983712752034	MYCL	not_significant
ENSG00000168389	299.020864423508	-0.27131272786569	0.115904745735638	-2.34082501232966	0.0192411830012682	0.0726500693035464	MFSD2A	downregulated
ENSG00000131236	10290.6670611284	0.017149167943001	0.0478006395820043	0.358764403425624	0.719771344191151	0.847278110855406	CAP1	not_significant
ENSG00000131238	2770.74104245501	-0.0936087007755462	0.0632610911269824	-1.47971998440001	0.138947990085707	0.307073867548722	PPT1	not_significant
ENSG00000117000	1486.06712497253	-0.0327755030763502	0.0779362552215053	-0.420542441809628	0.674089231362179	0.818408734748772	RLF	not_significant
ENSG00000259943	1118.35116668589	-0.00686799853355015	0.0789056421157505	-0.0870406519659919	0.930639199110142	0.966920051375938	AL050341.2	not_significant
ENSG00000084073	1342.56812908942	0.277320814179892	0.0796594233547407	3.48133092735209	0.000498928653316305	0.00369126259643704	ZMPSTE24	upregulated
ENSG00000049089	27.8344609105759	0.26852024682013	0.346355219811793	0.775274144752437	0.438177683912332	0.640827323059026	COL9A2	not_significant
ENSG00000084070	6754.91726738517	0.314625164977163	0.0476923935339511	6.59696739173279	4.19653016722895e-11	1.34822770558508e-09	SMAP2	upregulated
ENSG00000187801	556.366641221853	-0.169621199391046	0.0892663051435508	-1.90017049678795	0.0574107486844577	0.162222420163983	ZFP69B	not_significant
ENSG00000260920	405.439020770605	0.00146516596189379	0.10098924699062	0.0145081382974355	0.988424586525136	0.996057487327847	AL031985.3	not_significant
ENSG00000279667	30.4872128273495	-0.39047904022851	0.342163399047214	-1.14120633976584	0.253784066728505	0.454199610103768	AL603839.4	not_significant
ENSG00000187815	382.034214610486	-0.115038502043687	0.0965876070052896	-1.19102756151094	0.233642765143205	0.430039228835052	ZFP69	not_significant
ENSG00000164002	1002.82676788775	0.0397442255157691	0.06978739620357	0.569504347172305	0.569013921421468	0.743842561059823	EXO5	not_significant
ENSG00000117010	66.7991001465904	-0.0257644974136247	0.237990407637811	-0.108258554070947	0.913790598393569	0.957962979171598	ZNF684	not_significant
ENSG00000117016	26248.7499884684	-0.0819190929983738	0.0448946103861369	-1.82469771524445	0.0680466582471387	0.184282743062236	RIMS3	not_significant
ENSG00000272145	145.638935823183	0.121958788280975	0.165464742893771	0.737068127916974	0.461080920158902	0.659025375783449	NFYC-AS1	not_significant
ENSG00000066136	4281.94642099417	-0.0525228125249362	0.0479597921448976	-1.09514262210004	0.273454158354348	0.478144309053503	NFYC	not_significant
ENSG00000117013	46.524422513668	-0.0423845139828192	0.270231640663337	-0.156845119538105	0.875366912639955	0.937313587638626	KCNQ4	not_significant
ENSG00000179862	210.619864672822	-0.0306185864835314	0.135646506037364	-0.22572337008885	0.82141658043739	0.908581653254144	CITED4	not_significant
ENSG00000171793	4262.29958668983	0.0804624626444801	0.0532294359098142	1.5116159183202	0.130631599740507	0.293095390589025	CTPS1	not_significant
ENSG00000171790	48.0351124941591	-0.119816947925149	0.254234342989601	-0.471285454656495	0.637436901276728	0.791990089477853	SLFNL1	not_significant
ENSG00000010803	4411.12010792522	-0.0778265097157188	0.0493479683156714	-1.57709653248285	0.114773314966771	0.268715560725823	SCMH1	not_significant
ENSG00000204060	264.03432996396	-0.265750270335052	0.129129776785062	-2.05800921330017	0.0395892489905662	0.124891756471584	FOXO6	not_significant
ENSG00000127124	1769.76278809018	0.0886045376534276	0.0625120375066857	1.41739961113812	0.156366126321576	0.330977655469483	HIVEP3	not_significant
ENSG00000198815	2692.47541895549	-0.0726388274133447	0.0590981316361943	-1.22912223114779	0.219025981150003	0.41316207428928	FOXJ3	not_significant
ENSG00000177181	2649.95976679233	-0.282593255521437	0.0595716814006837	-4.74375154229227	2.09796143987139e-06	2.97428609312338e-05	RIMKLA	downregulated
ENSG00000066185	30.1404059000224	-0.445927839632204	0.336520658241752	-1.32511282356953	0.185133733508334	0.369952117198292	ZMYND12	not_significant
ENSG00000127125	2012.2292353275	-0.00598741549261963	0.0676842118508721	-0.0884610358736485	0.929510251758647	0.966404921621447	PPCS	not_significant
ENSG00000186409	1112.85277611556	-0.00270483703423815	0.0795286994709069	-0.0340108294519217	0.972868515044272	0.988707590162301	CCDC30	not_significant
ENSG00000171960	797.65501241675	0.222971573049494	0.0714922309073779	3.11882242615097	0.00181575355934863	0.0108082763538167	PPIH	upregulated
ENSG00000285728	66.6264989695812	-0.0421372776937597	0.220065686767335	-0.191475910273597	0.848152752179109	0.922756512108612		not_significant
ENSG00000234917	32.6661533272536	-0.707555848352016	0.35037923320198	-2.01940007084877	0.0434456541961583	0.13351690470579	AC098484.2	not_significant
ENSG00000065978	50542.40862361	-0.0147073468759618	0.0432559955352694	-0.340007129508093	0.733851158884966	0.856568394981478	YBX1	not_significant
ENSG00000117385	1529.34218421862	-0.0480872611168726	0.058240808061487	-0.825662670512831	0.408995473554421	0.614064348239505	P3H1	not_significant
ENSG00000164008	1030.96819421316	0.0290042440870374	0.0705844907528766	0.4109152559956	0.681134675364114	0.823673244361569	C1orf50	not_significant
ENSG00000274386	34.0277899116578	-0.154309584855858	0.301553634122207	-0.511715222086571	0.608850331079418	0.770662751374773	TMEM269	not_significant
ENSG00000177868	3618.61024348829	0.0179383749264112	0.0532384635386455	0.336943888573904	0.736159199510089	0.857068688628971	SVBP	not_significant
ENSG00000164010	417.046914727561	-0.0688596255465142	0.110900019587536	-0.620916261355225	0.534654721249944	0.718817418900475	ERMAP	not_significant
ENSG00000164011	570.17768067168	0.373427181330899	0.0820622075616356	4.55053784716215	5.35089609148602e-06	6.91698119164772e-05	ZNF691	upregulated
ENSG00000117394	2223.92218324518	0.166445249936547	0.0556300804141496	2.9920008868837	0.00277155457925091	0.0154134862898246	SLC2A1	upregulated
ENSG00000227533	37.3651171012819	-0.144104965494087	0.296208316832394	-0.486498714941983	0.626613616232961	0.783839967822045	SLC2A1-AS1	not_significant
ENSG00000117395	3427.84597256649	0.122583072182855	0.0631110132235647	1.94234042398617	0.052095902367532	0.151551209611003	EBNA1BP2	not_significant
ENSG00000243710	168.381201599306	-0.241563207464623	0.140422739241424	-1.72025705216668	0.0853857265212332	0.218355184381318	CFAP57	not_significant
ENSG00000117399	21.5833493235989	2.3285616754958	0.478346847030258	4.86793566206679	1.12770028496307e-06	1.70004183454901e-05	CDC20	upregulated
ENSG00000066322	592.679792740425	-0.112175010177945	0.0809913216558962	-1.38502506051867	0.16604480460334	0.343746470929498	ELOVL1	not_significant
ENSG00000159479	3119.33351231488	-0.0112720298427617	0.0507656641127762	-0.222040429092404	0.824282410905455	0.910305739032908	MED8	not_significant
ENSG00000198198	2613.404371599	0.047021427254702	0.0641896656820781	0.732538902564038	0.463839707108825	0.66158614001786	SZT2	not_significant
ENSG00000178922	246.190206469308	0.125686342927696	0.119137043586053	1.05497282074918	0.291437755384739	0.49626943575887	HYI	not_significant
ENSG00000142949	7689.79099261812	0.0905628557647288	0.0526334837849532	1.72063198656477	0.0853176253059225	0.218307271609621	PTPRF	not_significant
ENSG00000066135	3984.88832618223	0.119783592627068	0.0521593172452872	2.29649464282225	0.0216476151195068	0.0792361448876644	KDM4A	upregulated
ENSG00000126091	228.718349093534	0.104534760097426	0.137097292291447	0.762485956872161	0.445770021437602	0.646709955762474	ST3GAL3	not_significant
ENSG00000117407	56.9770183258916	0.316278788840592	0.232341124507246	1.36126908015687	0.173428670489423	0.353451802910732	ARTN	not_significant
ENSG00000237950	245.4545344069	-0.0954107144037222	0.126392891963457	-0.754874051234682	0.450324556717272	0.64982082737371	AL357079.1	not_significant
ENSG00000117408	3659.63469420707	0.447209603466275	0.0533247937357873	8.3865228936862	5.0073223186883e-17	3.00019016444912e-15	IPO13	upregulated
ENSG00000132768	1737.64321499317	0.133788410065709	0.0658023944231463	2.0331845252526	0.0420338838766246	0.130423411756293	DPH2	not_significant
ENSG00000117410	13599.8566978992	-0.0870783782976803	0.0488286190737968	-1.78334714250418	0.0745298118336714	0.197156932142021	ATP6V0B	not_significant
ENSG00000117411	5902.21069926528	0.06797384621013	0.0470655232752399	1.44423861629282	0.148671865871349	0.320560286578663	B4GALT2	not_significant
ENSG00000159214	625.434620263111	-0.262433674344628	0.0937504104305104	-2.79928027130238	0.00512166610368387	0.0254273167154396	CCDC24	downregulated
ENSG00000196517	1170.14359636865	-0.174787092537152	0.0780618197246925	-2.23908554980642	0.0251503502998733	0.0890041565504993	SLC6A9	downregulated
ENSG00000230615	71.6512574617391	0.238084587599038	0.235376101997179	1.01150705436481	0.311773806494206	0.518139019098775	AL139220.2	not_significant
ENSG00000178028	2691.28105668612	-0.229155524691316	0.055157342475409	-4.15457878148283	3.25887322596539e-05	0.000344944692138451	DMAP1	downregulated
ENSG00000117419	3706.95916440816	-0.501491975474661	0.0556883762505538	-9.0053258730034	2.15026260726607e-19	1.62676779831737e-17	ERI3	downregulated
ENSG00000187147	12716.2459752251	0.104546208592561	0.0421847873938817	2.47829170303521	0.0132013167357871	0.0541815042128543	RNF220	upregulated
ENSG00000126106	646.55279960995	-0.336632227662243	0.0818637046505704	-4.11210595830147	3.92066272706208e-05	0.000406347979735973	TMEM53	downregulated
ENSG00000198520	442.609350299643	0.503820324511161	0.0961530562132825	5.23977442166382	1.60773002014639e-07	2.93594034935965e-06	C1orf228	upregulated
ENSG00000142945	33.066125194269	1.35193892053982	0.386552156157435	3.49742951631398	0.000469764828548225	0.00351670277714374	KIF2C	upregulated
ENSG00000225721	21.7082800243142	0.332572367976675	0.390862475364295	0.850867987945652	0.394842689221172	0.601143691824537	AL592166.1	not_significant
ENSG00000142937	38010.9416673609	0.333239998118756	0.0462132897631861	7.21091270122514	5.55780793452091e-13	2.25290204595135e-11	RPS8	upregulated
ENSG00000142959	53.4626585721786	-0.762084801352277	0.255426180605146	-2.9835813993177	0.00284896244107045	0.0157958177625983	BEST4	downregulated
ENSG00000173846	969.562876287335	-0.147273636180094	0.0695631509384902	-2.11712140972909	0.034249545086619	0.112365072979664	PLK3	not_significant
ENSG00000117425	293.974111538723	-0.151036299560706	0.116507285626403	-1.29636785157819	0.194848782392608	0.381995755975574	PTCH2	not_significant
ENSG00000070785	1776.29931232826	-0.00168809244389189	0.0630745958698063	-0.0267634286135788	0.978648422500776	0.991145660221791	EIF2B3	not_significant
ENSG00000126107	2312.19026484974	0.0707098394362598	0.0592715051725384	1.19298201100891	0.232876418307676	0.429313960845808	HECTD3	not_significant
ENSG00000126088	1910.02496394899	-0.0366801543482637	0.0619088320833644	-0.59248661481566	0.55352478130651	0.73234259705105	UROD	not_significant
ENSG00000162415	7762.47112482963	-0.279504058278451	0.048922610437391	-5.71318774242735	1.10879235112495e-08	2.53171683288154e-07	ZSWIM5	downregulated
ENSG00000281912	34.5979967382052	-0.457013631133053	0.331446895047411	-1.37884420690585	0.167942793436185	0.34641498176176	LINC01144	not_significant
ENSG00000186603	41.6316631410587	0.312170763873185	0.323652271252901	0.964525175938762	0.334782692547414	0.541970955877221	HPDL	not_significant
ENSG00000132781	636.08185211476	-0.0738595543342432	0.0794765055434245	-0.929325639435515	0.352720351638231	0.560138348348841	MUTYH	not_significant
ENSG00000132773	520.641047763144	-0.285214675341876	0.0911857689785641	-3.12784197070185	0.00176094834005466	0.0105163655506284	TOE1	downregulated
ENSG00000070759	31.7408854719151	-0.0122168132255336	0.328681686353935	-0.0371691327285517	0.970350150112081	0.987734396705705	TESK2	not_significant
ENSG00000132763	309.351608049923	-0.041741057951516	0.108771737210469	-0.383749115551485	0.701164405579074	0.836799654433822	MMACHC	not_significant
ENSG00000117450	12397.616334977	-0.038965595377691	0.0496617525380486	-0.784619820813559	0.432676505330261	0.636136118030265	PRDX1	not_significant
ENSG00000117448	3844.16273571898	-0.266617748882198	0.0506917351835795	-5.25959010707851	1.44376868122109e-07	2.67219283422849e-06	AKR1A1	downregulated
ENSG00000132780	8473.28996166921	0.0516194734874587	0.0523952956416925	0.985192904348909	0.324529325345141	0.531292175328199	NASP	not_significant
ENSG00000159588	36.204518967168	-0.632868586644919	0.299433882189055	-2.11355035047551	0.0345536902477751	0.112911610827573	CCDC17	not_significant
ENSG00000159592	2840.70426357842	0.0380308699466403	0.05080138617177	0.748618744733659	0.454087030863379	0.653189786347272	GPBP1L1	not_significant
ENSG00000159596	828.332443336255	-0.0479174813987815	0.076630265039347	-0.625307525351471	0.531769241861696	0.716635662751885	TMEM69	not_significant
ENSG00000197429	370.042757091219	-0.197483702544975	0.0990220802957669	-1.99434006996334	0.0461149030615737	0.138937119391054	IPP	not_significant
ENSG00000230896	36.255749594709	-0.046541782967895	0.298474715349546	-0.155932079249626	0.876086558999219	0.93753425715991	AL604028.1	not_significant
ENSG00000086015	6114.09198355745	0.424265904448889	0.0480178160303507	8.835593525968	9.95681926513135e-19	7.01549793457774e-17	MAST2	upregulated
ENSG00000117461	13142.6690094559	-0.192720518616674	0.0495949490732066	-3.88589003957241	0.00010195565155581	0.000940868989090349	PIK3R3	downregulated
ENSG00000117472	13.783197030234	1.58209071012852	0.492958711608171	3.20937772854707	0.00133022610677071	0.00829093469812252	TSPAN1	upregulated
ENSG00000085998	3959.41331359682	-0.0355363175830315	0.0532162395303861	-0.667772054106539	0.504279107766068	0.694409504461964	POMGNT1	not_significant
ENSG00000171357	50.1597462916244	-0.199042609540018	0.254924314832924	-0.780790995439057	0.434925430946327	0.637965521121113	LURAP1	not_significant
ENSG00000132128	4867.28033326648	-0.175826498797259	0.0531346418566821	-3.3090746950268	0.000936048607948052	0.00623412170250839	LRRC41	downregulated
ENSG00000173660	10371.9367808382	0.203248297598488	0.0559008424215145	3.63587181863764	0.000277042073995287	0.0022482450463572	UQCRH	upregulated
ENSG00000117481	740.317444524798	-0.120578220756024	0.0746791978355309	-1.61461590711751	0.106393898478709	0.25465354006779	NSUN4	not_significant
ENSG00000117480	1675.85697150081	-0.303908951181248	0.0628021372254681	-4.83914982208605	1.30395723516583e-06	1.93379096022741e-05	FAAH	downregulated
ENSG00000232022	17.6351667994723	-0.837729835425459	0.470221309804139	-1.78156501621417	0.0748201936233808	0.197650288753762	FAAHP1	not_significant
ENSG00000162456	43.5989928624675	-0.476514171426677	0.286381647073151	-1.66391309043962	0.0961297986348569	0.237385799902453	KNCN	not_significant
ENSG00000079277	1110.23998505262	-0.0353246433770909	0.0651895839760656	-0.541875576166591	0.587904223135271	0.755804513015798	MKNK1	not_significant
ENSG00000142961	188.862845381873	0.148661820202354	0.140016192758053	1.06174733988976	0.288350401932569	0.493148643734871	MOB3C	not_significant
ENSG00000123472	4147.72995263817	-0.0706986729077024	0.0601724398241926	-1.17493445694183	0.240020938930937	0.436999418257647	ATPAF1	not_significant
ENSG00000159658	964.332526171551	0.202124877933698	0.0734870078649546	2.75048452517128	0.00595072021881877	0.0286657787066748	EFCAB14	upregulated
ENSG00000187048	151.955389070898	-0.00717152554918235	0.150498707929176	-0.0476517416518766	0.961993794959954	0.983524519336766	CYP4A11	not_significant
ENSG00000186377	896.977673158499	-0.273746434183495	0.0791998505026618	-3.45640089528066	0.000547440471487525	0.00399259450040457	CYP4X1	downregulated
ENSG00000162367	106.667339750278	0.388884915718586	0.172486897101568	2.25457656351481	0.024159919896416	0.0862479752208656	TAL1	upregulated
ENSG00000123473	42.8940110288764	-0.567576041916396	0.288668274888277	-1.96618780548733	0.0492769205787619	0.145499857039844	STIL	not_significant
ENSG00000162368	3047.0235974571	0.214846490559473	0.069092032944172	3.10956967691302	0.00187360088092325	0.0110882861074683	CMPK1	upregulated
ENSG00000272491	32.4049937914132	0.154260273345785	0.329840287015914	0.467681721785376	0.640012214128551	0.793423149655358	AL109659.2	not_significant
ENSG00000132122	362.21677307048	0.105482161092915	0.114590288564274	0.920515712234632	0.357303326078137	0.564838584903686	SPATA6	not_significant
ENSG00000186094	405.367489894381	-0.120268121044119	0.100449669861268	-1.19729732521991	0.231190686617968	0.427368258327574	AGBL4	not_significant
ENSG00000162373	2499.87812461974	-0.111953202006475	0.0515663448985126	-2.171051724275	0.0299272626832458	0.101156242839375	BEND5	not_significant
ENSG00000162374	19698.9815563344	0.325318957637233	0.0630424757541155	5.16031380027134	2.46536256090491e-07	4.33338941781327e-06	ELAVL4	upregulated
ENSG00000237337	19.7766493423064	0.866073122826298	0.392668816051586	2.20560708521483	0.0274115225643189	0.0946473856051696	AL592182.2	upregulated
ENSG00000284645	79.9008432951234	-0.378393444329553	0.207078896017126	-1.82729119967039	0.0676559977023736	0.18349719383444	AL592182.3	not_significant
ENSG00000185104	3323.6543115994	-0.0542116143780677	0.0498907041320711	-1.08660752180523	0.277210299427162	0.481343259297547	FAF1	not_significant
ENSG00000203356	19.8202584447386	-0.201913664731387	0.40945396035692	-0.493129104320738	0.621921367439877	0.780427450231462	LINC01562	not_significant
ENSG00000123091	5513.69241585905	0.0464896358761802	0.0607873530061875	0.76479125306621	0.444395857137755	0.645575328433813	RNF11	not_significant
ENSG00000085831	134.998911327843	0.125853044521463	0.17731322208149	0.709778114931685	0.477841742512664	0.673206217134793	TTC39A	not_significant
ENSG00000085832	6516.28964789564	-0.0255336201196154	0.0668183920187725	-0.382134609172303	0.702361521879871	0.837558589721932	EPS15	not_significant
ENSG00000117859	5260.50551137962	0.0205462512802042	0.055869728532211	0.367752838970007	0.713057537381557	0.843634014931755	OSBPL9	not_significant
ENSG00000078618	8183.54564197979	-0.142797792585892	0.0416724284423072	-3.42667317273305	0.000611024011747867	0.00437279041014156	NRDC	downregulated
ENSG00000266993	29.4771095659936	0.944572090520465	0.336952472182241	2.80327989405459	0.00505857476579663	0.025142785930997	AL050343.1	upregulated
ENSG00000169213	4623.84471813883	-0.45114851001932	0.0541233297548279	-8.3355645719317	7.71292697722512e-17	4.52225436375374e-15	RAB3B	downregulated
ENSG00000117862	725.413709303214	-0.0123563655922968	0.0770306559304791	-0.160408417181966	0.872559359525103	0.935902255489647	TXNDC12	not_significant
ENSG00000198841	176.752470267745	0.114128620058751	0.150562847980974	0.758013159216889	0.44844310496927	0.648615155334521	KTI12	not_significant
ENSG00000134717	6379.25263655159	0.164839759882274	0.0604864398505742	2.72523495000688	0.00642557442915975	0.0304950047057689	BTF3L4	upregulated
ENSG00000157077	4028.61622021543	-0.20383631918129	0.0492637237175887	-4.13765553634984	3.50872596097786e-05	0.00036783367880826	ZFYVE9	downregulated
ENSG00000154222	1672.48504420957	0.0272944534298312	0.0684319481582843	0.398855420083887	0.689999738820125	0.82987001554652	CC2D1B	not_significant
ENSG00000287078	29.4570574893403	-0.564950909295006	0.358498855990783	-1.57587925276261	0.115053633229961	0.269295052286322		not_significant
ENSG00000224680	20.2020031115492	-1.20996912835619	0.42205381086636	-2.86685985815993	0.00414566544809016	0.0212619149207423	PLA2G12AP1	downregulated
ENSG00000085840	48.221627776867	-0.253746239617125	0.263029006901744	-0.964708199320059	0.334690987274302	0.541875930777338	ORC1	not_significant
ENSG00000134748	2242.60504700855	0.10190234516763	0.0590846671292736	1.72468340973597	0.0845845424595748	0.216938671076213	PRPF38A	not_significant
ENSG00000134744	3606.3620865926	0.124999475261775	0.0608324388675265	2.05481610780038	0.0398967697935549	0.125548259478779	ZCCHC11	not_significant
ENSG00000116157	93.0061196742155	0.359414108085991	0.193838139054688	1.85419706275961	0.0637109721665484	0.175346694058378	GPX7	not_significant
ENSG00000182183	165.949996807175	-0.031114280322097	0.15725683556449	-0.197856456989034	0.843157372907022	0.920281826539013	FAM159A	not_significant
ENSG00000162377	2305.34718693701	-0.178040080344065	0.0583249616658944	-3.0525537481523	0.00226903092073361	0.0130383901384962	COA7	downregulated
ENSG00000162378	3814.37496879904	-0.0993249962921374	0.0581587560865805	-1.70782532116528	0.0876687592140225	0.222451007730542	ZYG11B	not_significant
ENSG00000228929	44.8742968326719	0.0552032899171358	0.257683775567375	0.214228815126555	0.830368626438193	0.914051343719714	RPS13P2	not_significant
ENSG00000121310	35.6635787427178	-0.0454974506043552	0.290346088749682	-0.156700752540807	0.875480693966662	0.937313587638626	ECHDC2	not_significant
ENSG00000116171	1671.80872377046	0.170933641315111	0.0736735573165702	2.32014914904436	0.0203328103368466	0.0758424858719891	SCP2	upregulated
ENSG00000157184	682.502144178092	-0.129483060462824	0.0834495905891536	-1.55163206372463	0.120750286559535	0.278108509322094	CPT2	not_significant
ENSG00000236723	98.4313966496229	-0.0703910246134462	0.189903729500303	-0.370666888947718	0.710885655021723	0.842702650646512	AL606760.2	not_significant
ENSG00000162384	1763.80279442914	0.0828005563914993	0.0558180798117117	1.48340030095636	0.137968087522125	0.305423691053227	C1orf123	not_significant
ENSG00000162385	826.758166311467	-0.00127173630145914	0.0727375368610725	-0.0174839066091574	0.986050571550788	0.994899304182446	MAGOH	not_significant
ENSG00000157193	7212.23853267779	-0.139822103184206	0.0462531933818227	-3.02297188498892	0.00250305496914984	0.014185828589873	LRP8	downregulated
ENSG00000225675	77.854641644699	0.257844771796622	0.21004036004636	1.22759631405941	0.219598546182667	0.41385718100368	LINC01771	not_significant
ENSG00000174332	23.676919685061	-0.323227049104562	0.365137933145371	-0.885219035777027	0.376038507434644	0.582563383651463	GLIS1	not_significant
ENSG00000058804	641.047598261169	0.194966319000778	0.0909281266014637	2.14418053343727	0.032018424226478	0.106678656504727	NDC1	not_significant
ENSG00000058799	1888.59877038577	-0.257378356338899	0.0747891192404457	-3.44138771726181	0.000578738610023966	0.00417449550121417	YIPF1	downregulated
ENSG00000081870	933.671548753174	-0.217774230498621	0.0723615804029138	-3.00952838904347	0.00261653624756949	0.014685701051743	HSPB11	downregulated
ENSG00000116212	1175.6389201976	-0.315056672811574	0.0751609747266604	-4.19175874125299	2.76800265016553e-05	0.000297397248087483	LRRC42	downregulated
ENSG00000116209	6315.32804059256	0.0821626052017877	0.0555959559646968	1.4778521886369	0.139447345928452	0.307826687926233	TMEM59	not_significant
ENSG00000116205	873.802164501424	0.0866657718454944	0.0765308468316566	1.13242928091638	0.257454000394935	0.458717421802002	TCEANC2	not_significant
ENSG00000215883	189.743911354915	0.243442161840391	0.140790126060503	1.72911388498775	0.0837887145750424	0.215436073168124	CYB5RL	not_significant
ENSG00000116221	3909.15460398831	0.105334397463405	0.0487387585321218	2.1612039501167	0.0306795884251151	0.103125881075986	MRPL37	not_significant
ENSG00000157216	17358.8750500793	0.115623227418103	0.0445700774162628	2.59418951280337	0.00948142083466271	0.0417981970576417	SSBP3	upregulated
ENSG00000243725	135.831261812757	0.125084964321677	0.157275320513607	0.795324809469106	0.426424585526194	0.6308726081948	TTC4	not_significant
ENSG00000162396	293.221993868134	0.0315920200239657	0.115149998642942	0.274355366011999	0.783811540175608	0.886914434213286	PARS2	not_significant
ENSG00000116133	25013.009172324	0.00150965142688508	0.0457620125180266	0.0329891834693764	0.973683213288928	0.989075136293478	DHCR24	not_significant
ENSG00000162402	7537.94389180528	-0.410925621426887	0.0573462008013158	-7.16569913411698	7.73905712459829e-13	3.06889132402247e-11	USP24	downregulated
ENSG00000162407	27.638740408141	0.42232781853072	0.39732839595079	1.06291879169649	0.287818780309007	0.492867520218314	PLPP3	not_significant
ENSG00000162409	774.225668852949	-0.170324590569304	0.206101997029798	-0.82640921982274	0.408571995108274	0.613905037863128	PRKAA2	not_significant
ENSG00000173406	4773.2265483974	-0.461875555190539	0.0478613145923304	-9.65028978256591	4.90170185508196e-22	4.16949426709226e-20	DAB1	downregulated
ENSG00000162600	58.6169395790374	0.137329078868615	0.235190781747612	0.583905023182351	0.559284213435242	0.736544916730817	OMA1	not_significant
ENSG00000162601	2093.00442917417	0.242234780836601	0.139037017576217	1.74223228503742	0.0814678068315701	0.211025618556466	MYSM1	not_significant
ENSG00000177606	3185.50659025695	0.790378807674931	0.0621539165421698	12.7164763163184	4.78977045390313e-37	9.25101900490915e-35	JUN	upregulated
ENSG00000224609	70.3806114849189	0.0531097602880234	0.221781180435745	0.239469192939076	0.810741782069882	0.902838775536139	HSD52	not_significant
ENSG00000172456	245.847156066157	-0.175730017938122	0.138444520967242	-1.26931724499016	0.204327938178348	0.394502147603663	FGGY	not_significant
ENSG00000134709	594.093367004449	-0.226186301246253	0.0869747205749377	-2.60059819394728	0.009306138179129	0.0411691917237297	HOOK1	downregulated
ENSG00000162599	100.264088390368	0.472887642029362	0.213585004147318	2.21404889316664	0.0268254157298876	0.0931654008964596	NFIA	upregulated
ENSG00000162604	963.130793428307	0.260830351513631	0.0721890157403215	3.61315844022435	0.000302489737928451	0.00241770887418275	TM2D1	upregulated
ENSG00000132849	515.25893417134	-0.215937294410556	0.0892055764912379	-2.42067035385133	0.0154919186375805	0.0615358524795142	PATJ	downregulated
ENSG00000162607	710.866394027594	0.0136559514736691	0.0958862980794651	0.142418173891246	0.886749708015232	0.943156239709819	USP1	not_significant
ENSG00000116641	4777.83150475011	-0.15543183781733	0.0615141910851805	-2.52676390724376	0.0115118861378613	0.0487340471184294	DOCK7	downregulated
ENSG00000235545	49.5623925584081	0.194720322310799	0.256673230752907	0.758631204896671	0.448073200513396	0.648615155334521	AC103923.1	not_significant
ENSG00000125703	100.639904671725	0.0874133993926062	0.207539218969029	0.421189786811576	0.67361650161055	0.818258387490966	ATG4C	not_significant
ENSG00000088035	274.397167191776	-0.000209129975089963	0.121871358131914	-0.00171598953433832	0.998630839115995	0.999901764069607	ALG6	not_significant
ENSG00000142856	153.574380201376	0.0500906093434008	0.152244157989435	0.329014984909154	0.742144361712599	0.860983957758162	ITGB3BP	not_significant
ENSG00000203965	900.493735758058	0.0477093327278292	0.0783844597944868	0.60865805355955	0.542751115959998	0.724649840425595	EFCAB7	not_significant
ENSG00000116652	71.2711214182918	0.272643740939797	0.221738227035616	1.22957482155751	0.218856363413593	0.413031948288419	DLEU2L	not_significant
ENSG00000079739	616.874355784727	-0.21748308727079	0.0830443879083298	-2.61887759966228	0.00882195953742999	0.0393453164156447	PGM1	downregulated
ENSG00000185483	38.4943444850111	0.723745596907332	0.281859966452594	2.56774882228285	0.0102361296789582	0.044386302414014	ROR1	upregulated
ENSG00000158966	690.603360598155	0.30202074511417	0.0779822195738319	3.87294368850611	0.000107528678917215	0.000980721289879953	CACHD1	upregulated
ENSG00000162437	304.921522512653	0.119303116040213	0.119007826229405	1.00248126379721	0.316111211197824	0.522271410922207	RAVER2	not_significant
ENSG00000162434	5535.61387530713	0.105398276457605	0.0484201467170321	2.17674426047393	0.0294996539536239	0.099978492765616	JAK1	upregulated
ENSG00000162433	141.755542620628	-0.0345247980935648	0.154947246954836	-0.222816466714172	0.823678351578254	0.910042903146928	AK4	not_significant
ENSG00000116675	17264.7837946328	-0.222391596472923	0.0374521213559273	-5.93802402698151	2.88477773338503e-09	7.23406090235739e-08	DNAJC6	downregulated
ENSG00000213625	1038.916206953	-0.0587140171889832	0.0752242563266787	-0.780519742647956	0.435085011436916	0.637977012572334	LEPROT	not_significant
ENSG00000116678	110.022611241178	-0.170725045061329	0.19199132362623	-0.88923312698077	0.373877802739471	0.580721292578646	LEPR	not_significant
ENSG00000184588	4137.35559458196	-0.0706188386536011	0.0524006571552273	-1.34767085924907	0.177764268701754	0.359536281788432	PDE4B	not_significant
ENSG00000118473	4396.1265524957	0.169119280317762	0.070572686890646	2.39638432046404	0.0165577190609931	0.064707651507192	SGIP1	upregulated
ENSG00000152763	297.829610427169	-0.278432949015875	0.110951951962439	-2.50949121751489	0.0120905222096895	0.0505566633888951	WDR78	downregulated
ENSG00000198160	592.85340728432	0.16797869972116	0.0939380755434281	1.7881854482265	0.0737460932295155	0.195556390332572	MIER1	not_significant
ENSG00000116704	725.912808285627	-0.0828724655940179	0.0836557221582913	-0.99063714299434	0.321862794040595	0.528402148976444	SLC35D1	not_significant
ENSG00000142864	9941.39099530067	0.190939511394562	0.0469258964595247	4.06895820433083	4.72238167390283e-05	0.000478859419026947	SERBP1	upregulated
ENSG00000116717	548.740411332616	-0.0962599453234011	0.0882259020547948	-1.09106218334403	0.275245521514483	0.479845569364263	GADD45A	not_significant
ENSG00000172380	27.6257056225828	1.04812001485506	0.349131499470293	3.00207806068853	0.00268143407203962	0.0149935637468237	GNG12	upregulated
ENSG00000116729	67.5986062150082	0.494955038908603	0.233872271660015	2.11634767728314	0.0343152485938843	0.112457383107604	WLS	not_significant
ENSG00000033122	1215.53047460504	0.214106594179383	0.079956750309436	2.67778009174687	0.00741118588405101	0.0342056335840499	LRRC7	upregulated
ENSG00000066557	2934.67695452866	0.140312103796645	0.0695803506607934	2.01654781075581	0.0437427240323768	0.134003414898214	LRRC40	not_significant
ENSG00000116754	7287.96647722989	0.194960430005042	0.062884114575552	3.10031287426027	0.00193316321030706	0.0113385996511651	SRSF11	upregulated
ENSG00000118454	2901.38759382127	-0.0328407750589329	0.0497507299038697	-0.660106396878783	0.509185553925574	0.698704383048826	ANKRD13C	not_significant
ENSG00000197568	147.737377268481	-0.0805897718254283	0.160849369430239	-0.501026346021087	0.616352581282883	0.775970883966341	HHLA3	not_significant
ENSG00000116761	383.97837601526	0.149659921206688	0.0960358619133103	1.55837536338023	0.119144293285088	0.275530618800013	CTH	not_significant
ENSG00000050628	783.991448646023	0.493514918444447	0.0956731624941675	5.15834227257339	2.49145861913059e-07	4.36990129810543e-06	PTGER3	upregulated
ENSG00000132485	4509.88748684799	0.254703636116936	0.137156984761426	1.85702271422759	0.0633079225565196	0.174383584666171	ZRANB2	not_significant
ENSG00000229956	61.0983939423529	0.597802905887826	0.225045281849086	2.65636720297344	0.00789875536851597	0.0360005182912067	ZRANB2-AS2	upregulated
ENSG00000172260	1012.68184625707	-0.188065946847852	0.0772329674820615	-2.43504753189152	0.0148898336276535	0.059592003575131	NEGR1	downregulated
ENSG00000286863	54.4760228693358	-0.0682271191854593	0.248710836592742	-0.27432306577449	0.783836360236375	0.886914434213286		not_significant
ENSG00000254685	139.990909911091	0.47421389284655	0.166275539551726	2.85197626857814	0.00434483441952342	0.022158790514233	FPGT	upregulated
ENSG00000178965	31.3511607802403	-0.794850037284811	0.346546954152089	-2.2936286923358	0.021811835845124	0.0797161418231079	ERICH3	downregulated
ENSG00000116791	294.345076081149	-0.0131192122106608	0.121400149174067	-0.108065865651039	0.913943444808575	0.958062035209908	CRYZ	not_significant
ENSG00000162623	357.026533388974	0.353099317868181	0.114042584731579	3.09620584888765	0.00196014233606926	0.0114763397757664	TYW3	upregulated
ENSG00000137968	1624.96737360052	-0.177559315102432	0.152723115209637	-1.16262240236983	0.244982737448788	0.443099781605433	SLC44A5	not_significant
ENSG00000117054	2919.05433181529	-0.00565354851325155	0.0598525332262915	-0.0944579654110297	0.924745371841505	0.963662864638948	ACADM	not_significant
ENSG00000137955	2494.9310008054	0.045093889668728	0.0665729220093621	0.677360829413294	0.498177044737006	0.689592963191183	RABGGTB	not_significant
ENSG00000057468	25.7446507427978	-0.873669639548411	0.353823506746898	-2.46922440959632	0.0135406273027493	0.0551193846836684	MSH4	downregulated
ENSG00000184005	877.51354196535	-0.189040242597748	0.0834650400281046	-2.26490327607934	0.0235186156992641	0.0844778851388287	ST6GALNAC3	downregulated
ENSG00000226415	33.5921259738532	0.365889977145635	0.317756510638997	1.15147908821708	0.249535193491694	0.448698715394648	TPI1P1	not_significant
ENSG00000117069	1391.78329020603	0.876170377989995	0.061553413349157	14.2343101757816	5.61139069620982e-46	1.58831381137373e-43	ST6GALNAC5	upregulated
ENSG00000230498	31.3047431231198	1.2063286229458	0.34922157122921	3.45433593549131	0.000551649749673326	0.00401615695804301	AL035409.1	upregulated
ENSG00000142892	926.049130749815	0.0613131156325543	0.07327796262369	0.836719709954551	0.402750137499431	0.608376143092872	PIGK	not_significant
ENSG00000226084	47.6951172893232	0.0369878422862001	0.263422325454499	0.140412708840766	0.888333917125662	0.943736225557889	AC113935.1	not_significant
ENSG00000154027	1865.51106977448	-0.237286661907503	0.0558368803900837	-4.24964038552633	2.14113984143835e-05	0.000237507383627658	AK5	downregulated
ENSG00000036549	2316.33625054402	-0.295089206091462	0.0647131602974112	-4.5599566569656	5.11641799503032e-06	6.66108122318896e-05	ZZZ3	downregulated
ENSG00000077254	7187.53627469109	-0.177026794402498	0.0614670444516989	-2.8800277609184	0.00397640156275252	0.0206322959720949	USP33	downregulated
ENSG00000180488	623.467558158404	0.0399640244907351	0.105756346747603	0.37788771756756	0.705514007068195	0.839427703583023	MIGA1	not_significant
ENSG00000162613	11921.7195749968	0.0626041097123019	0.042027227305765	1.48960837356297	0.136327239005791	0.302889269791243	FUBP1	not_significant
ENSG00000162616	1004.75546985256	0.215040566414981	0.0793839426329283	2.70886730090151	0.00675133365238391	0.0316947796886436	DNAJB4	upregulated
ENSG00000117114	18936.2931664675	0.108480316740153	0.0506219623686971	2.14294965394771	0.0321171412534414	0.106966941165295	ADGRL2	not_significant
ENSG00000227288	47.0658530116161	-0.192888078652844	0.257912189272216	-0.74788275496843	0.454530880237672	0.653417991318902	AL138799.1	not_significant
ENSG00000215875	17.7336988970014	0.296126121648596	0.452920969364867	0.653814112567707	0.513231573156531	0.701968069358558	ST13P20	not_significant
ENSG00000137941	4234.69724019118	0.00141972478419712	0.155515905557083	0.00912912913384282	0.992716109985117	0.99794059104982	TTLL7	not_significant
ENSG00000271576	199.80634804733	0.030571875023341	0.136166813607475	0.224517811744276	0.822354408888879	0.909069579875343	AL359504.2	not_significant
ENSG00000142875	8065.50559718949	-0.0763181885432952	0.0726906497594358	-1.04990378811944	0.293762349772277	0.498469922089041	PRKACB	not_significant
ENSG00000203943	27.7274543269503	-0.460082029821544	0.340989569863149	-1.34925543325619	0.177254935109437	0.358727104251927	SAMD13	not_significant
ENSG00000117133	1021.22712089235	0.0367732569341683	0.0759851717704102	0.483953067123135	0.628419177548499	0.784902437447786	RPF1	not_significant
ENSG00000174021	59.8520921710627	1.05339501043041	0.226742396851525	4.64577875623409	3.38795947815632e-06	4.58533641821042e-05	GNG5	upregulated
ENSG00000117151	69.9941348672332	0.350452427306976	0.223032956909876	1.57130332737591	0.116112208701775	0.271107718157698	CTBS	not_significant
ENSG00000117155	601.003947046234	0.290957495872364	0.101649358034435	2.86236432279089	0.00420493250055661	0.0215255306709192	SSX2IP	upregulated
ENSG00000097096	82.1443791875826	-0.135128405631673	0.217479517502601	-0.621338538835305	0.534376901741424	0.718733868252414	SYDE2	not_significant
ENSG00000162642	2707.6552905692	-0.0265794764962449	0.0592625774545476	-0.44850355212158	0.653789823177399	0.804149921050517	C1orf52	not_significant
ENSG00000142867	553.32176291795	0.0991049899431491	0.0865653715362111	1.14485721235185	0.252268310915953	0.45250408722735	BCL10	not_significant
ENSG00000153904	6703.4441204088	-0.185620390683503	0.0519347482299721	-3.57410783742627	0.000351424083784762	0.00275648790420183	DDAH1	downregulated
ENSG00000117174	1183.22568616245	0.173909525428017	0.0851236836579554	2.04302161225566	0.0410502987250968	0.12808626918115	ZNHIT6	not_significant
ENSG00000285210	27.7772444335012	-0.441232047001411	0.344823108693637	-1.27958955150372	0.200689526457714	0.389354757250802		not_significant
ENSG00000122417	1932.55012740194	0.132824426586938	0.180019071257266	0.737835306333282	0.460614535608757	0.658758317445981	ODF2L	not_significant
ENSG00000261737	103.878542370665	-0.231969101414748	0.181965646247902	-1.27479612881831	0.202381411269196	0.391757531989905	AL049597.2	not_significant
ENSG00000097033	6473.40590061387	-0.134919699938545	0.0534624474457583	-2.5236349322659	0.0116148476791237	0.0490686964354538	SH3GLB1	downregulated
ENSG00000183291	3202.66134714124	0.0368925824333184	0.0647168751959155	0.570061244793334	0.56863615962077	0.743670822312927	SELENOF	not_significant
ENSG00000153936	1233.25076435441	0.0319216412091089	0.087998563092898	0.362751846020599	0.716790266338701	0.84567343172709	HS2ST1	not_significant
ENSG00000267272	33.1521727268598	-0.139972612149049	0.327743289359428	-0.427080024804244	0.669321041590291	0.815151597907107	LINC01140	not_significant
ENSG00000143013	5773.82334374502	-0.0600499983825153	0.051893486900708	-1.15717794214549	0.247199667742077	0.445817526674906	LMO4	not_significant
ENSG00000065243	956.62961942249	0.154555804336234	0.0736916821233987	2.09733038903123	0.0359643385308374	0.11624858154376	PKN2	not_significant
ENSG00000241975	28.3505758955848	0.520360938772369	0.381280342046097	1.3647725345081	0.172324553771828	0.352076620888487	ELOCP19	not_significant
ENSG00000137947	1861.54379133871	0.048008936647559	0.0661904712750743	0.725314924077872	0.468258852132434	0.664854339283313	GTF2B	not_significant
ENSG00000137944	540.822093841929	-0.0928638453232529	0.104499131296579	-0.888656624902417	0.374187648954253	0.580792155893162	KYAT3	not_significant
ENSG00000213516	1009.22868958305	-0.0628294760480227	0.0748158714335326	-0.839788066945678	0.401027225337946	0.606957127166318	RBMXL1	not_significant
ENSG00000234518	110.914095392928	0.0597424473959502	0.17855494772752	0.334588585509929	0.737935456557636	0.858041390346816	PTGES3P1	not_significant
ENSG00000197147	819.77342024374	0.0493541380320365	0.0815184973174091	0.605434835726498	0.544890110480984	0.726269460401585	LRRC8B	not_significant
ENSG00000231999	75.848690087714	-0.708136384552884	0.232131540127989	-3.05058237309089	0.00228398019505044	0.0130967875871963	FLJ27354	downregulated
ENSG00000171488	154.416078060086	0.00176315691155452	0.161673089595698	0.010905691948881	0.991298689249909	0.997373940149277	LRRC8C	not_significant
ENSG00000272931	56.5286586953105	-0.494279375091149	0.278795460181477	-1.77291041528942	0.0762435525409159	0.200527139068282	AC099568.2	not_significant
ENSG00000171492	2547.90583377833	-0.0109568959649032	0.0574982075953013	-0.190560652638475	0.848869819849378	0.92315155223021	LRRC8D	not_significant
ENSG00000228175	99.4779809600283	-0.12501574297946	0.249236495370579	-0.50159485188387	0.615952541457815	0.775764700660755	GEMIN8P4	not_significant
ENSG00000162664	3659.42076701198	0.154167809476343	0.0593694679238007	2.59675241951324	0.00941097298069039	0.0415769492529586	ZNF326	upregulated
ENSG00000143032	39.4582348102002	-0.162251940717429	0.339387335649703	-0.478073055987264	0.632598208597219	0.787996504827013	BARHL2	not_significant
ENSG00000233593	356.466560583131	0.473434154875429	0.0985040774729494	4.80623916309902	1.53795907154682e-06	2.24233339943021e-05	AL590094.1	upregulated
ENSG00000122482	2372.2407935707	0.0750778880010817	0.0608893347902265	1.233021977654	0.217567564642058	0.411356294912894	ZNF644	not_significant
ENSG00000162669	211.85659358549	0.213088239668434	0.14269083602078	1.49335616505465	0.135343980861715	0.301157784468253	HFM1	not_significant
ENSG00000097046	1429.35401868205	0.156894091918125	0.077988139427321	2.01176862366794	0.0442443328861664	0.134960834818319	CDC7	not_significant
ENSG00000189195	1003.35282756253	0.120969326549872	0.0705234916827898	1.71530540623235	0.0862892479044796	0.220175720057172	AC104836.1	not_significant
ENSG00000174842	455.536348776344	0.00776589601516913	0.116726259876662	0.0665308391048843	0.946955206037698	0.975641156855535	GLMN	not_significant
ENSG00000122484	1778.53066975502	0.154531390175668	0.230874834687913	0.669329727445422	0.503285167627418	0.693564391583926	RPAP2	not_significant
ENSG00000067208	495.256755650132	0.0285427204210462	0.0976039111007895	0.292434187310095	0.769954672343371	0.878106693703447	EVI5	not_significant
ENSG00000122406	28791.3287274839	0.107825112346613	0.0514901717232803	2.09409113890878	0.0362518622808399	0.116855943737682	RPL5	not_significant
ENSG00000154511	1059.21021738497	-0.0422462305908984	0.0929542261820407	-0.454484237307982	0.649480334617903	0.800851960168944	FAM69A	not_significant
ENSG00000143033	4718.89481368841	0.00729277610974995	0.0519587386713868	0.1403570659379	0.888377878404801	0.943736225557889	MTF2	not_significant
ENSG00000117500	709.044800664058	0.222423460564256	0.0925606010035747	2.40300363386432	0.0162610258426049	0.0638815113230019	TMED5	upregulated
ENSG00000122483	93.9486192444688	-0.20393396600814	0.191692157062416	-1.06386181434506	0.287391303737306	0.492238188153924	CCDC18	not_significant
ENSG00000223745	775.275802869706	-0.0577647228348159	0.0863367176636057	-0.669063225913741	0.503455146929045	0.693623963337876	CCDC18-AS1	not_significant
ENSG00000117505	3198.51114265523	0.146866215219859	0.0624962774309963	2.34999941207726	0.0187734407224274	0.0712609425063794	DR1	upregulated
ENSG00000137942	21625.0340194499	-0.0988899601579211	0.058558782303468	-1.68872979027203	0.0912712239779653	0.228588815262587	FNBP1L	not_significant
ENSG00000137936	260.727137802056	0.259610612462969	0.116317664078343	2.23191047138047	0.0256208806746612	0.0901646298040543	BCAR3	upregulated
ENSG00000260464	192.158946564254	0.259845867600492	0.139867959224724	1.85779408694311	0.0631982611605493	0.174227683202811	AL049796.1	not_significant
ENSG00000067334	2616.22189576317	-0.0909925984399689	0.0622582503057081	-1.46153478443686	0.143868736804895	0.314044769146151	DNTTIP2	not_significant
ENSG00000023909	222.755760205078	-0.0424861462614928	0.127584272024662	-0.333004574837252	0.739130829840449	0.8588838358926	GCLM	not_significant
ENSG00000137962	19.7973673619251	-0.952700681020332	0.436976911881416	-2.18020827901057	0.0292420262040015	0.0993514785163684	ARHGAP29	downregulated
ENSG00000117528	1433.82768121189	-0.026240124545613	0.0681830262089698	-0.384848341362721	0.700349781095158	0.836496351854436	ABCD3	not_significant
ENSG00000224081	25.2521742916292	-0.378560089789166	0.353736440951586	-1.07017554869609	0.284540298176708	0.488731750906781	SLC44A3-AS1	not_significant
ENSG00000143036	54.6950344543047	-0.35167852923095	0.242309102285322	-1.45136326251931	0.146678733896742	0.317471954434121	SLC44A3	not_significant
ENSG00000117519	5301.8533254305	-0.11083725606183	0.0446146760320628	-2.4843227816375	0.0129798096023783	0.0534326816053771	CNN3	downregulated
ENSG00000235501	623.896611878672	-0.0823577714714481	0.0863644341673211	-0.953607492082788	0.340282361936044	0.547634108019217	AC105942.1	not_significant
ENSG00000172339	395.417001762714	-0.106617453121942	0.104869058423479	-1.01667216931998	0.309309409458364	0.515892774060547	ALG14	not_significant
ENSG00000152078	71.3333382126337	-0.353754811941082	0.217413349343692	-1.62710713490669	0.103714345954528	0.250357067715848	TMEM56	not_significant
ENSG00000122481	200.895581129674	0.0762091508010356	0.129293827402429	0.589426056387315	0.555575501592194	0.733956949355359	RWDD3	not_significant
ENSG00000228502	24.843681547079	0.149839578557467	0.373954606842401	0.400689216861593	0.688648950806722	0.829156569519175	EEF1A1P11	not_significant
ENSG00000137970	72.7557669597118	0.0516306916293905	0.207834947152386	0.248421607322538	0.803808217236028	0.898247824945887	RPL7P9	not_significant
ENSG00000117569	4964.43047487997	-0.0591211824106896	0.0625409425482041	-0.945319657840483	0.344495705427081	0.551872169788875	PTBP2	not_significant
ENSG00000188641	117.94793741521	0.590571351205468	0.178627456519663	3.30616223682532	0.000945833063408724	0.00629287216062183	DPYD	upregulated
ENSG00000225206	425.077919838501	0.42081069471338	0.105369054883422	3.99368386837062	6.50545876790191e-05	0.000634959076056158	MIR137HG	upregulated
ENSG00000259946	30.5914182880777	0.305608319277087	0.321959287666528	0.949214173916373	0.342511694122508	0.549766765976653	BX005019.1	not_significant
ENSG00000162627	72.8882096047828	-0.206932864357499	0.234023814769644	-0.884238488981083	0.376567485262822	0.583272799845244	SNX7	not_significant
ENSG00000117598	1613.7791121188	-0.137815923447606	0.0595110099148347	-2.3158054895192	0.0205688913776137	0.0765019233679844	PLPPR5	downregulated
ENSG00000117600	281.99557790688	-0.590471900850264	0.136286450773357	-4.33257963282215	1.47372331767487e-05	0.000172077636602193	PLPPR4	downregulated
ENSG00000162688	1271.48923778146	-0.0952831787855794	0.0755698930974805	-1.26086163259051	0.20735870360069	0.398246120380501	AGL	not_significant
ENSG00000117620	325.945213763444	0.292233773892093	0.128413102602861	2.27573174363582	0.0228620702137858	0.0827775677386261	SLC35A3	upregulated
ENSG00000156875	327.419236183312	0.035392719984816	0.132492482008026	0.267130024650547	0.789369050964513	0.890290719269333	MFSD14A	not_significant
ENSG00000156876	256.382021636807	0.113311469092754	0.121752918430002	0.930667375812425	0.352025650495306	0.559852158564292	SASS6	not_significant
ENSG00000122435	672.138123780807	0.265122774254541	0.115842674739691	2.28864513747024	0.0220999790532581	0.0805898169962992	TRMT13	upregulated
ENSG00000122477	88.8036913329527	0.182130880952016	0.194908524096776	0.934442871577971	0.350075491815984	0.557746224709132	LRRC39	not_significant
ENSG00000137992	932.789487137389	-0.0403485286984024	0.0771189686131186	-0.523198499980182	0.600836125186246	0.764695245472533	DBT	not_significant
ENSG00000224616	383.529396038706	0.464558387090334	0.265562201095178	1.74933927032724	0.0802323916287188	0.208909623056095	RTCA-AS1	not_significant
ENSG00000137996	1854.08978034209	-0.0220294565930653	0.0621210175479965	-0.354621631496051	0.72287306848561	0.849188348145135	RTCA	not_significant
ENSG00000079335	96.8082104397006	0.0974173951716624	0.182457568301997	0.533918083411157	0.593398210250069	0.759536754847605	CDC14A	not_significant
ENSG00000162694	1159.97598079131	-0.134879726378696	0.0667469671119905	-2.0207618745042	0.0433044212490036	0.133288710210096	EXTL2	not_significant
ENSG00000273204	28.4371994616388	0.514962596941983	0.357096736580452	1.44208149834482	0.149279383812872	0.321483503091957	AC104506.1	not_significant
ENSG00000162695	409.558515537016	0.162720607921088	0.114646436522654	1.41932547453347	0.155804148539473	0.330331589788703	SLC30A7	not_significant
ENSG00000117543	858.981316165559	-0.099140971003833	0.0752653699249558	-1.31721894282434	0.187765246091495	0.372873115408742	DPH5	not_significant
ENSG00000233184	353.306382599295	-0.145546057390667	0.105547309083069	-1.37896511673374	0.167905509422081	0.346381596906546	AC093157.1	not_significant
ENSG00000183298	60.0378429340707	0.00868055689007944	0.241203840541567	0.0359884688012814	0.9712915535628	0.987866630877184	RPSAP19	not_significant
ENSG00000118733	2343.97152823691	-0.322364648402834	0.0586526175019475	-5.4961681529751	3.88132430735398e-08	8.01505674890947e-07	OLFM3	downregulated
ENSG00000060718	53.60047227871	-0.309460663581999	0.285725186581275	-1.0830710000918	0.278776909829126	0.4830838230354	COL11A1	not_significant
ENSG00000185946	1430.21639083306	0.0239981051069533	0.0722939953134577	0.331951568078379	0.73992583030823	0.859448237432641	RNPC3	not_significant
ENSG00000240038	628.298985561973	-0.0386210830084794	0.10799907834572	-0.357605672197017	0.720638432870893	0.847837261892035	AMY2B	not_significant
ENSG00000198890	1791.77887941411	-0.301463214570577	0.0620014778341941	-4.86219401700001	1.16091749655181e-06	1.74690949045747e-05	PRMT6	downregulated
ENSG00000162631	608.516604012485	0.111030059775128	0.0858642349869343	1.29308855767507	0.195980432131828	0.383149756324704	NTNG1	not_significant
ENSG00000134215	3032.61368561672	-0.562944760028579	0.0527582110819066	-10.6702776399035	1.40206814924601e-26	1.6679531018965e-24	VAV3	downregulated
ENSG00000085491	1600.59499725235	0.24848333306437	0.0671397172868236	3.70098867117416	0.000214761065479962	0.00180344368899465	SLC25A24	upregulated
ENSG00000162636	832.192409392845	-0.244349407873767	0.0757516327437145	-3.22566523021964	0.0012568026756694	0.00794796977136536	FAM102B	downregulated
ENSG00000162639	666.411587034398	0.330455326847822	0.087127799695452	3.79276566150989	0.000148978732807111	0.00131558334780361	HENMT1	upregulated
ENSG00000134186	2511.74956020551	0.120939710661605	0.062473207260527	1.93586524471618	0.0528842074227353	0.153310971792168	PRPF38B	not_significant
ENSG00000116266	333.169050148084	-0.115416255912356	0.128424206909588	-0.898711066159126	0.36880658107838	0.576034406009301	STXBP3	not_significant
ENSG00000121957	165.134358566653	0.625907045205636	0.149644722452719	4.18262024177563	2.8816852009037e-05	0.000308803041404935	GPSM2	upregulated
ENSG00000121940	936.084553222995	-0.0907957389151211	0.0737588105817476	-1.2309816034044	0.218329744877329	0.412322491849892	CLCC1	not_significant
ENSG00000085433	7450.25345775675	-0.238965014491206	0.0463844060621691	-5.15183948180604	2.57943776578914e-07	4.51938418366705e-06	WDR47	downregulated
ENSG00000244716	25.0588416161548	0.00603914521562035	0.346644872572398	0.0174217064594229	0.986100192532071	0.994899304182446	BX679664.3	not_significant
ENSG00000197780	657.784639231437	0.141055918736088	0.098366121045168	1.43398882905343	0.151575450726678	0.324411526670727	TAF13	not_significant
ENSG00000273382	19.8089377089492	-1.27079275642748	0.436571814000923	-2.91084471253747	0.0036045311360439	0.0190643001483353	AL356488.3	downregulated
ENSG00000215717	2295.75564187276	0.192861159662949	0.0622625595778977	3.09754627773787	0.0019512992714412	0.0114327195357781	TMEM167B	upregulated
ENSG00000179902	107.43662913519	-1.22864976098951	0.181132098967342	-6.78316967558043	1.17567419576959e-11	4.11536103879519e-10	C1orf194	downregulated
ENSG00000116299	2043.61888307659	0.927175462449879	0.0655880022963868	14.1363577176821	2.26718744533428e-45	6.10170758853326e-43	KIAA1324	upregulated
ENSG00000031698	20438.0097905399	0.0484428065595597	0.0461656874942157	1.04932492482927	0.294028598206488	0.498509500852619	SARS	not_significant
ENSG00000143126	10425.737151454	-0.00201277205046582	0.0491275608099719	-0.0409703233232224	0.967319554546654	0.986426804583664	CELSR2	not_significant
ENSG00000134222	355.244364906664	-0.391840782758361	0.115939904601248	-3.37968867669866	0.000725679789918148	0.00504381249410933	PSRC1	downregulated
ENSG00000134243	9669.35619142768	0.0190390743225085	0.0456067827684595	0.41746146443102	0.676340905228642	0.819869204839299	SORT1	not_significant
ENSG00000143106	4274.6510931834	0.0651310219355856	0.0457916801440969	1.42233309043546	0.154929577005379	0.329252927598356	PSMA5	not_significant
ENSG00000162650	3639.98709420782	0.0564991883194772	0.0595438951107773	0.948866180392874	0.342688677158635	0.54979398292925	ATXN7L2	not_significant
ENSG00000174151	2122.60593440785	-0.0564358501256665	0.0558532591676808	-1.01043074238939	0.312288965308482	0.518649260846671	CYB561D1	not_significant
ENSG00000181754	2429.40069898914	-0.0124460077160938	0.0604398372290115	-0.20592391188836	0.836850346735375	0.918292369651404	AMIGO1	not_significant
ENSG00000156097	969.499288371982	-0.0670773275465689	0.0779423527811513	-0.860601780073416	0.389457405209292	0.596095676050806	GPR61	not_significant
ENSG00000065135	4805.67844363605	0.10364285079373	0.0571488116433318	1.81356090902764	0.0697453533201323	0.187860453725449	GNAI3	not_significant
ENSG00000116337	5906.41884590302	-0.147138904982317	0.046087849456588	-3.19257476140025	0.00141010436655266	0.00871927811137287	AMPD2	downregulated
ENSG00000168765	713.212669909857	1.73774203804409	0.0808277269100886	21.4993307924783	1.57949025898415e-102	2.16087429847857e-99	GSTM4	upregulated
ENSG00000213366	246.36667811438	0.274698293745915	0.138550869371155	1.98265297787517	0.0474062053553483	0.141657749056926	GSTM2	not_significant
ENSG00000134202	2717.97541325162	-0.112738267165147	0.0510634210794438	-2.20780873631147	0.0272576088138687	0.0942675719185343	GSTM3	downregulated
ENSG00000184371	46.2973182093618	0.650958817376364	0.254376726911405	2.55903448904381	0.0104963327405241	0.0452041696225561	CSF1	upregulated
ENSG00000168710	4397.18780041098	-0.10831722275997	0.0442074731506607	-2.45020162972945	0.0142776238453466	0.0575769468604901	AHCYL1	downregulated
ENSG00000143093	8514.89624052752	-0.145997437426649	0.0468271748679044	-3.11779298747993	0.00182210738126522	0.0108382379993591	STRIP1	downregulated
ENSG00000258634	1579.5856616272	-0.349960724390027	0.0613747346014594	-5.70203238616865	1.18387327784544e-08	2.68819468912704e-07	AL160006.1	downregulated
ENSG00000197106	1503.23400564816	0.157920633617412	0.0648325690033815	2.43582255099555	0.0148579712946146	0.0595214366594974	SLC6A17	upregulated
ENSG00000116396	369.790546134364	-0.334591230945751	0.106898493570294	-3.12999014084078	0.00174812170136444	0.0104511704192644	KCNC4	downregulated
ENSG00000227963	17.8972642728775	0.357263477333694	0.423493249323892	0.84361079640364	0.398886929228285	0.605056520109097	AL355488.1	not_significant
ENSG00000162775	533.248708884112	0.0730558247362886	0.0854653927911127	0.854800081652296	0.392661833003613	0.599045563834246	RBM15	not_significant
ENSG00000224699	129.762605957001	0.216550563875303	0.157917245786456	1.37129141783624	0.170284129955939	0.349531703111609	LAMTOR5-AS1	not_significant
ENSG00000273373	110.467728499734	0.168804280647532	0.194701427826091	0.866990460893331	0.385947236332468	0.592823332603867	AL355488.2	not_significant
ENSG00000134248	2908.37951396916	0.258796064419423	0.055711144010055	4.6453195140404	3.39550518257148e-06	4.59176347465206e-05	LAMTOR5	upregulated
ENSG00000177301	5064.78642541006	-0.175743302702631	0.0560059865756171	-3.13793780715477	0.00170140973415555	0.0102246626799667	KCNA2	downregulated
ENSG00000259834	96.8461510154919	0.164773135072005	0.222756703908878	0.739700005344882	0.459482044860446	0.657713552225473	AL365361.1	not_significant
ENSG00000177272	80.1851780867144	-0.260123600869607	0.203431793068897	-1.27867722613795	0.201010742602053	0.389931863558775	KCNA3	not_significant
ENSG00000121931	1563.08716428996	0.0136446354003016	0.0705881266382061	0.193299299048353	0.846724575255008	0.922148496459144	LRIF1	not_significant
ENSG00000273010	44.3122785109253	0.227349249592505	0.268085201639641	0.848048486831834	0.396410968262154	0.602525587071547	AL360270.3	not_significant
ENSG00000156171	653.363855341733	0.133726381341518	0.086953578450086	1.53790544018014	0.124071736955647	0.283333663319078	DRAM2	not_significant
ENSG00000134255	710.140199918132	0.0916978751652408	0.102180041628528	0.897414736809419	0.369497651767852	0.576678293863304	CEPT1	not_significant
ENSG00000173947	18.0226068440588	0.0427217146311455	0.451075614911314	0.0947107607214482	0.924544570582972	0.963575940532038	PIFO	not_significant
ENSG00000085465	194.416931894061	0.221192154566157	0.134748814286459	1.64151466369069	0.100690625705457	0.244821978999776	OVGP1	not_significant
ENSG00000260948	137.005765117355	-0.277293337627475	0.160065103520394	-1.73237846056898	0.0832062004588201	0.214307529484225	AL390195.2	not_significant
ENSG00000243960	57.7343375468656	0.00938376019257776	0.245588481844697	0.0382092845808289	0.96952081827801	0.987444833654079	AL390195.1	not_significant
ENSG00000116455	1841.89883677056	0.259564090802937	0.0613451642272601	4.23120704089001	2.32440592638342e-05	0.000255405731859567	WDR77	upregulated
ENSG00000116459	8368.13169844548	0.024227298944567	0.0494073587606391	0.490358107623998	0.623880515257122	0.781911716603956	ATP5F1	not_significant
ENSG00000143110	67.0433918266195	-0.0220025889260678	0.219524573069854	-0.100228364498704	0.920163027778595	0.960961604773613	C1orf162	not_significant
ENSG00000116473	1469.02718998158	0.0475999168811119	0.0679358789293762	0.700659469359263	0.483515555718062	0.677755710230824	RAP1A	not_significant
ENSG00000231346	32.2172780380708	-0.0310562470354178	0.325857045303699	-0.0953063543753468	0.924071495570107	0.963171265054769	LINC01160	not_significant
ENSG00000197852	725.934324350422	-0.397318729605259	0.078682106423098	-5.04967072778598	4.42572246652947e-07	7.40643075769768e-06	FAM212B	downregulated
ENSG00000197852	725.934324350422	-0.397318729605259	0.078682106423098	-5.04967072778598	4.42572246652947e-07	7.40643075769768e-06	FAM212B	downregulated
ENSG00000227811	440.687886896062	-0.361150234831912	0.0969786373080692	-3.72401845248307	0.000196076585084279	0.00166700636837318	FAM212B-AS1	downregulated
ENSG00000284830	51.3985485609447	-0.309467464405345	0.262346247745103	-1.17961460118166	0.238153532988688	0.435192180662878		not_significant
ENSG00000064703	1456.01484091861	-0.0703183140852298	0.0655418081814394	-1.07287723723715	0.283326200375985	0.487717964933683	DDX20	not_significant
ENSG00000171385	612.089955519765	-0.898163346030582	0.0893626521770858	-10.0507686841113	9.11535870350481e-24	8.96088885242146e-22	KCND3	downregulated
ENSG00000231437	23.4917343720138	0.489803717373157	0.392573718292189	1.24767322556372	0.21215075025982	0.404280773884558	LINC01750	not_significant
ENSG00000143079	3016.73442477236	0.0168944316552147	0.0602108073784172	0.280588027146611	0.779026400225279	0.884030995541467	CTTNBP2NL	not_significant
ENSG00000134245	301.891974998659	-0.250976705078245	0.116249622612598	-2.15894640720361	0.0308543249611835	0.103480174236517	WNT2B	not_significant
ENSG00000273483	37.0221923079305	-0.705357773641029	0.343092129172003	-2.05588445104612	0.039793655215922	0.125319861438671	AL354760.1	not_significant
ENSG00000007341	1147.90051336221	-0.0415073502179378	0.0692180913288687	-0.599660427224556	0.548732566558275	0.729082433245969	ST7L	not_significant
ENSG00000116489	4490.78380726551	0.00680404368044175	0.0625420984137749	0.108791419747809	0.913367929473256	0.957721659131147	CAPZA1	not_significant
ENSG00000155363	115.942022691666	0.445256748556781	0.185838986921375	2.39592754961132	0.016578366863649	0.0647400211228652	MOV10	upregulated
ENSG00000155366	276.44619133523	0.0415587807601738	0.118470212390335	0.350795190804976	0.725742005403186	0.851047675596389	RHOC	not_significant
ENSG00000155367	153.46174760764	-0.340256571523291	0.170692928409069	-1.99338411201113	0.0462194022882078	0.139047815166851	PPM1J	not_significant
ENSG00000224167	80.6561815150302	0.558460727062601	0.201477045050838	2.7718330240633	0.00557416215785398	0.0272030380931893	AL390729.1	upregulated
ENSG00000155380	1339.55995948156	0.0972971253261433	0.0818437939504727	1.18881494405088	0.234512496086336	0.430888824650183	SLC16A1	not_significant
ENSG00000226419	201.908685587998	0.119827406915269	0.12884296750004	0.930026754585819	0.352357232179244	0.560039566336204	SLC16A1-AS1	not_significant
ENSG00000238198	26.1565160397415	-0.350575837967046	0.367275391281922	-0.954531248999316	0.339814799252614	0.547074289797893	AL357055.3	not_significant
ENSG00000198799	1874.62888091374	-0.0124797695716052	0.0633146833599127	-0.197107035988223	0.843743777518292	0.920431154077517	LRIG2	not_significant
ENSG00000081026	6942.50436832508	0.292055831278541	0.0462020270954506	6.32127743389204	2.59409804578241e-10	7.52425929639749e-09	MAGI3	upregulated
ENSG00000116793	2008.94794420942	-0.178640940091881	0.0616415834335843	-2.89805890992981	0.00375480055314421	0.019691644144676	PHTF1	downregulated
ENSG00000232450	26.5474556896626	0.154794443685123	0.34992387154693	0.442366058082329	0.658224336296985	0.807507766326977	AL133517.1	not_significant
ENSG00000081019	1916.54974406473	-0.0410384461379458	0.077321059008062	-0.530753803225418	0.595589396733494	0.760858386598223	RSBN1	not_significant
ENSG00000188761	40.2645181294044	0.0300474347837361	0.281271961361811	0.106826982107488	0.914926241330858	0.958591063001334	BCL2L15	not_significant
ENSG00000134262	1622.77876878176	0.152967421518439	0.0583494114930141	2.62157608113585	0.00875242242818582	0.0390882804688593	AP4B1	upregulated
ENSG00000118655	792.849783800076	-0.22300695073571	0.0769056801571008	-2.89974616023365	0.00373464969217857	0.0196104258450085	DCLRE1B	downregulated
ENSG00000163349	2516.08122098593	-0.065946570125595	0.0516042918673176	-1.27792801217297	0.201274810029985	0.390140942160219	HIPK1	not_significant
ENSG00000116774	30.5786863095898	0.420981049644486	0.339151517662131	1.24127721009898	0.214503360639673	0.407345479655468	OLFML3	not_significant
ENSG00000134207	8357.87919476339	0.326266403854116	0.0442027207960103	7.38113849054208	1.56941650062536e-13	6.78029228704382e-12	SYT6	upregulated
ENSG00000197323	4494.6009956792	0.112729165123592	0.055060658883337	2.04736317018006	0.0406224397174357	0.127197900599111	TRIM33	not_significant
ENSG00000116752	2250.75040286985	0.00450333972773261	0.0669066566240932	0.0673077979824051	0.946336669076785	0.975358263334384	BCAS2	not_significant
ENSG00000213281	2272.02870771277	0.137346604338765	0.0730319546658958	1.88063711244062	0.0600212996814709	0.167722549888141	NRAS	not_significant
ENSG00000009307	35728.4338214121	0.047385121384577	0.0397411466087601	1.19234409241056	0.233126352277801	0.429495603786854	CSDE1	not_significant
ENSG00000052723	2182.82968462693	0.24601855394746	0.0734229996962457	3.35070148271318	0.000806071457789024	0.00550698090824902	SIKE1	upregulated
ENSG00000134198	906.60776949159	-0.0950770348254797	0.070042226904865	-1.35742449986089	0.174646367968084	0.354847700857925	TSPAN2	not_significant
ENSG00000173218	1430.12032259551	-0.303818622847657	0.0643086244395057	-4.72438378982053	2.30814157165663e-06	3.24146793685944e-05	VANGL1	downregulated
ENSG00000177551	14316.4909977004	0.0327284683022671	0.0562448434570493	0.581892779686724	0.560638904237284	0.737678038860583	NHLH2	not_significant
ENSG00000163393	2069.92699088955	-0.144167404710556	0.0618869113344204	-2.3295298085166	0.0198310157519366	0.0742792118639159	SLC22A15	downregulated
ENSG00000173212	25.1168726314623	1.02084906021553	0.360677400040346	2.83036602820509	0.00464947787080011	0.0234430215617093	MAB21L3	upregulated
ENSG00000163399	5928.86339329047	-0.262622803522899	0.0537581243629691	-4.88526723420814	1.03288664411963e-06	1.57738604990809e-05	ATP1A1	downregulated
ENSG00000203865	90.9783337682214	0.398042921590752	0.19118767375462	2.08194866213823	0.0373471592347324	0.119471612072604	ATP1A1-AS1	not_significant
ENSG00000143061	5302.3591769778	0.113054555210621	0.0436576267728204	2.58957170986225	0.00960954059998875	0.0422269346975416	IGSF3	upregulated
ENSG00000134247	606.215933454849	-0.394837636363847	0.0840235076421782	-4.69913298603647	2.61268289672148e-06	3.6226701955639e-05	PTGFRN	downregulated
ENSG00000134256	26.1686994704825	-0.872678633195348	0.366395225882286	-2.38179586290712	0.0172284449730753	0.0667388818128782	CD101	downregulated
ENSG00000116830	179.942255407155	-0.129090802888635	0.145658294903519	-0.886257819880034	0.375478612845217	0.581915641185682	TTF2	not_significant
ENSG00000134253	230.361665262781	-0.160328172878771	0.123966297661626	-1.29332065168549	0.195900180902472	0.383149756324704	TRIM45	not_significant
ENSG00000134258	95.3315709502884	-0.996685170118484	0.195900234578361	-5.08771810438952	3.62397501423304e-07	6.19092589059978e-06	VTCN1	downregulated
ENSG00000198162	2578.50848435671	0.0257173700776782	0.0658325116722908	0.390648471771779	0.696057091659488	0.833840715466667	MAN1A2	not_significant
ENSG00000196505	549.842605574849	0.0519372111436255	0.0884095053428149	0.587461845219412	0.556893568400693	0.734752207058923	GDAP2	not_significant
ENSG00000065183	3463.94745349701	0.154949693658417	0.0477697257314036	3.24367978433994	0.00117996318124927	0.00754206577590718	WDR3	upregulated
ENSG00000155761	26.623043053648	0.923232463726563	0.361738684582181	2.55220827375133	0.0107042509404817	0.0459789868367056	SPAG17	upregulated
ENSG00000092607	91.9626301222563	-0.14022663927912	0.206740376939467	-0.678274081507447	0.497597929007496	0.689273391084454	TBX15	not_significant
ENSG00000116874	409.042053729366	-0.0275316700597656	0.0984903243927439	-0.279536799472599	0.779832901195645	0.884570181935672	WARS2	not_significant
ENSG00000231365	286.738855966459	0.108957293806205	0.122240862735468	0.891332827403148	0.372750642510377	0.579575083719753	AL359915.2	not_significant
ENSG00000260941	24.8612094795861	-0.968739047909619	0.385924430990715	-2.51017808181449	0.0120670290215237	0.0504724625341031	LINC00622	downregulated
ENSG00000143067	5299.37590680763	-0.0756486876225091	0.0548069961353155	-1.3802742889929	0.167502208171458	0.34591501363291	ZNF697	not_significant
ENSG00000092621	4478.57771339239	0.0119632636972311	0.0660011171876085	0.181258502992086	0.856164676265069	0.926807181941829	PHGDH	not_significant
ENSG00000134250	22.555451468351	0.767768946262279	0.390960723438661	1.9638007099778	0.0495532077355856	0.146052964343826	NOTCH2	not_significant
ENSG00000265808	2041.95699047364	0.251940766833422	0.0650035161239673	3.87580213896352	0.000106274017638375	0.000971978020929915	SEC22B	upregulated
ENSG00000274642	38.0234315750049	-0.0595086466335383	0.290728619375354	-0.204687955253238	0.837815931484785	0.918553769679826	AC244669.2	not_significant
ENSG00000223804	222.594296113151	-0.0322800582185129	0.130159230626341	-0.248004371746649	0.804131024290106	0.898361281100419	AC244669.1	not_significant
ENSG00000270231	280.987286184953	-0.420213525092433	0.123827422693844	-3.39354172081402	0.00068995047904677	0.00483849509376797	NBPF8	downregulated
ENSG00000275131	1023.05495240205	-0.0516381670883983	0.0794595571633553	-0.649867290126461	0.515777948550905	0.703458218938291	AC241952.1	not_significant
ENSG00000273136	86.9424014750888	-0.443765447268978	0.232248918465169	-1.9107320292453	0.0560390265220901	0.159610114228514	NBPF26	not_significant
ENSG00000226067	650.509266182519	-0.128804522238696	0.0823345383182356	-1.564404499857	0.117722604625539	0.273738685352442	LINC00623	not_significant
ENSG00000188610	22.9522255022926	-0.516565998510179	0.389211995951957	-1.32720985962093	0.184439271777801	0.369260917655628	FAM72B	not_significant
ENSG00000171943	328.028441279523	0.127150339900434	0.10465880696843	1.21490339497935	0.224402938799836	0.419783847570294	SRGAP2C	not_significant
ENSG00000272583	49.3755854996543	-0.598622520498758	0.258236658193231	-2.31811596652102	0.0204430193939386	0.0761640860737638	AL592494.3	downregulated
ENSG00000231752	88.7549698663092	-0.441916669251573	0.201750635715017	-2.1904102938035	0.0284944941464862	0.0976605658461092	EMBP1	downregulated
ENSG00000232721	19.2065356124084	-0.56391882601206	0.408735202848771	-1.3796678682964	0.167688930480748	0.346195821391151	AC239800.2	not_significant
ENSG00000270872	77.9835760952569	-0.273457229169501	0.207655778235321	-1.31687753402948	0.187879678140795	0.372965015240319	SRGAP2D	not_significant
ENSG00000232527	38.0781344459472	0.378131780838332	0.326796982440843	1.15708467689655	0.247237766427811	0.445837259605159	AC245595.1	not_significant
ENSG00000232527	38.0781344459472	0.378131780838332	0.326796982440843	1.15708467689655	0.247237766427811	0.445837259605159	AC245595.1	not_significant
ENSG00000266338	1384.93374747916	-0.249463194964916	0.0674040417299722	-3.70101241056571	0.000214740971963801	0.00180344368899465	NBPF15	downregulated
ENSG00000196369	281.301520997339	-0.0252473264927373	0.116127680265346	-0.217410064810116	0.827888788199223	0.912231956820819	SRGAP2B	not_significant
ENSG00000272419	361.95540095536	0.0143678464557614	0.101793558623417	0.141146911946707	0.88775388421221	0.943561797042073	AC241585.2	not_significant
ENSG00000281571	43.5456290051212	0.113635876911818	0.268777330330017	0.42278817477758	0.672449816125184	0.817688218008085	AC241585.3	not_significant
ENSG00000223612	39.9314163505054	-0.600138011058878	0.306356455238094	-1.95895337211832	0.050118247678658	0.147242532594941	AC241585.1	not_significant
ENSG00000162825	164.005258783918	-0.0573770360497055	0.180705497371384	-0.317516826462588	0.750851473851651	0.865762652494912	NBPF20	not_significant
ENSG00000272150	59.8358372938629	-0.423677546530314	0.262431353561247	-1.61443189154391	0.106433778892942	0.254674733724739	NBPF25P	not_significant
ENSG00000117262	237.327946067406	-0.0131349370862732	0.127421234282395	-0.103082795895409	0.91789725916385	0.959827997052301	GPR89A	not_significant
ENSG00000117262	237.327946067406	-0.0131349370862732	0.127421234282395	-0.103082795895409	0.91789725916385	0.959827997052301	GPR89A	not_significant
ENSG00000265491	3546.46206880777	-0.130007871559526	0.0502288680312981	-2.58830980380678	0.00964481933955308	0.0423460495950432	RNF115	downregulated
ENSG00000186141	1872.71246590497	-0.045710412048799	0.0571703622337573	-0.799547357455932	0.423973098089268	0.628618244918891	POLR3C	not_significant
ENSG00000186364	190.538731826459	0.0776358674691591	0.133491453920701	0.581579308554673	0.560850083530849	0.737778511324194	NUDT17	not_significant
ENSG00000131788	1443.30902818824	-0.223472875532011	0.065781316579824	-3.39720892118102	0.00068076970454967	0.00478637954586378	PIAS3	downregulated
ENSG00000143127	101.783250860261	-0.278353077829371	0.191939694592216	-1.45021111146782	0.146999657446249	0.318082690957567	ITGA10	not_significant
ENSG00000131779	1655.47022820907	0.00878062011237892	0.0591432598847603	0.148463580287725	0.881976926113772	0.940331481772608	PEX11B	not_significant
ENSG00000265241	8289.49597808135	0.0348696620005761	0.0422039174638864	0.826218609455243	0.408680093590908	0.61391246365683	RBM8A	not_significant
ENSG00000211451	215.206928750343	0.0902510207395964	0.136991652647439	0.658806715558545	0.510019894355082	0.699556905808955	GNRHR2	not_significant
ENSG00000271601	1064.66558369211	-0.0209448929775341	0.0726198513091859	-0.288418285082398	0.773026572670373	0.880509071222474	LIX1L	not_significant
ENSG00000272031	354.310287981768	-0.295970431733562	0.109316215390551	-2.70747053102924	0.00677980896076911	0.0318011782025561	ANKRD34A	downregulated
ENSG00000121851	1086.70160246354	0.0465050720337637	0.0736704086019796	0.631258505501408	0.527871513478556	0.713080444069567	POLR3GL	not_significant
ENSG00000265972	277.205347836349	0.31498722928785	0.291565156715156	1.08033220716965	0.279994272538007	0.48431840398867	TXNIP	not_significant
ENSG00000233396	385.631612373916	0.0368431635897715	0.106301021402612	0.346592752389736	0.728897291555552	0.852726205050061	LINC01719	not_significant
ENSG00000277406	75.2400481313451	-0.380059415309631	0.215898553115431	-1.76036110397845	0.0783465998654104	0.205203594446465	AC243756.2	not_significant
ENSG00000287978	65.1016859245009	-0.428151273914756	0.245020851127555	-1.74740750407346	0.0805666767339795	0.209462239003525		not_significant
ENSG00000268043	702.88972718917	-0.0990269386520669	0.103625642144086	-0.955621954210665	0.339263265667585	0.546583418298798	NBPF12	not_significant
ENSG00000131791	2617.5230547983	0.0743635221088881	0.0563211426969475	1.3203482484193	0.186718773587595	0.371904492062427	PRKAB2	not_significant
ENSG00000180867	190.790237194825	0.106585139468366	0.153670806193035	0.693593936993327	0.48793689707247	0.68099967228245	PDIA3P1	not_significant
ENSG00000131778	63.5557937781707	-0.00357469595248345	0.240908918210813	-0.0148383711945248	0.988161127159784	0.995987305045566	CHD1L	not_significant
ENSG00000116128	4789.37021115255	-0.124648142505283	0.0457397599170646	-2.7251595271006	0.00642704253008812	0.0304950047057689	BCL9	downregulated
ENSG00000162836	337.432087269373	-0.398471209146728	0.119309856426861	-3.33980126269784	0.000838383628983776	0.00568749753596143	ACP6	downregulated
ENSG00000188092	264.658603256504	-0.0647047589027212	0.121331463071175	-0.533289200219769	0.593833402438707	0.759776064917906	GPR89B	not_significant
ENSG00000263956	415.404463054395	-0.0556966784370816	0.093770580476169	-0.59396751256367	0.552533842103872	0.731823161421481	NBPF11	not_significant
ENSG00000274020	641.277474710564	-0.0841579102990164	0.0811523250053834	-1.03703634237754	0.299718920340579	0.50497593547119	LINC01138	not_significant
ENSG00000231551	32.5941523889896	-0.122496523533006	0.344804618824867	-0.355263580721417	0.722392136567413	0.848908518884239	AC245100.4	not_significant
ENSG00000280649	112.383586056367	-0.326265598288222	0.168950335554181	-1.93113317720278	0.0534665850581226	0.154453796744536	AC245100.8	not_significant
ENSG00000178104	6287.09843851611	-0.177511017276392	0.0448554144190564	-3.9574044644425	7.57685753890662e-05	0.000724879197064277	PDE4DIP	downregulated
ENSG00000178104	6287.09843851611	-0.177511017276392	0.0448554144190564	-3.9574044644425	7.57685753890662e-05	0.000724879197064277	PDE4DIP	downregulated
ENSG00000269713	767.415869335874	-0.356746565176868	0.0805176233586379	-4.43066437254194	9.39432071576749e-06	0.000114751907135978	NBPF9	downregulated
ENSG00000269713	767.415869335874	-0.356746565176868	0.0805176233586379	-4.43066437254194	9.39432071576749e-06	0.000114751907135978	NBPF9	downregulated
ENSG00000269713	767.415869335874	-0.356746565176868	0.0805176233586379	-4.43066437254194	9.39432071576749e-06	0.000114751907135978	NBPF9	downregulated
ENSG00000274265	257.421906196753	-0.191161384064539	0.118897015110286	-1.60778959746989	0.107881267503528	0.257126418206361	AC245297.3	not_significant
ENSG00000215861	217.912041912768	-0.410875309571146	0.132027591861099	-3.11204123152842	0.00185798547166858	0.0110077760694273	AC245297.1	downregulated
ENSG00000277147	726.93150160609	-0.134604455940843	0.0823103087757597	-1.63532925514287	0.101980043935628	0.247224805270408	LINC00869	not_significant
ENSG00000203814	51.8356871119762	-0.51951971457915	0.249156767896192	-2.08511179112582	0.0370591542061899	0.118712221385955	HIST2H2BF	not_significant
ENSG00000220323	522.820556110964	-0.223308642931336	0.0964047737925918	-2.31636499051145	0.0205383485896061	0.0764229530361657	AC239868.1	downregulated
ENSG00000261716	732.845371148648	-0.290071253668232	0.083247882138223	-3.48442802648845	0.000493190086128259	0.00365704681299351	AC239868.2	downregulated
ENSG00000184678	3320.99507463222	-0.28611867851321	0.0588753557754413	-4.85973587326599	1.17542464158736e-06	1.76550286742357e-05	HIST2H2BE	downregulated
ENSG00000178096	280.495445380871	-0.138571813009609	0.136270451349755	-1.01688819283314	0.309206620808392	0.515826145088036	BOLA1	not_significant
ENSG00000159164	24087.4892551728	-0.0837204562125519	0.0389497142009373	-2.14944982088052	0.0315987597433648	0.105545643683992	SV2A	not_significant
ENSG00000143368	2112.97520415805	-0.0175639026439015	0.0520510410132227	-0.337436145406576	0.735788140657425	0.856879754924661	SF3B4	not_significant
ENSG00000264522	396.243775166524	0.219675303302872	0.096091959944732	2.2860945226762	0.0222487293634228	0.08097038128116	OTUD7B	upregulated
ENSG00000285184	225.393649918817	-0.104909451915715	0.132888512565711	-0.789454632986723	0.429846335390478	0.633691387222116		not_significant
ENSG00000136631	3172.30605808233	-0.131046355486329	0.0518382652460114	-2.52798497141862	0.011471926246473	0.0485899414830619	VPS45	downregulated
ENSG00000023902	3920.61610078111	0.0532966217374757	0.0513974987044231	1.03694971702756	0.299759291831812	0.504992128681668	PLEKHO1	not_significant
ENSG00000143401	703.564953768808	0.276794581912681	0.104491609320289	2.64896467489793	0.00807387703880919	0.0365853820994012	ANP32E	upregulated
ENSG00000118298	18.3135246810839	0.936017718856746	0.428087590995745	2.18650981374989	0.0287783274939364	0.098371886794165	CA14	upregulated
ENSG00000117362	3801.6803447215	0.0139492026662673	0.0535358548142205	0.260558138366776	0.794433275484117	0.892844614915447	APH1A	not_significant
ENSG00000118292	24.1715631711072	-0.52253902482226	0.375972627913965	-1.38983262617148	0.164579708272478	0.341753740287032	C1orf54	not_significant
ENSG00000159208	110.634115515533	-0.260960231440175	0.179479925486796	-1.45398005226703	0.145951836707011	0.316320751426762	CIART	not_significant
ENSG00000266472	6512.11839850333	0.0532148447749017	0.0486353916880185	1.09415886102571	0.273885310739424	0.47849049126414	MRPS21	not_significant
ENSG00000117360	1887.21987409285	0.002179363032322	0.0563426265739159	0.0386805366530595	0.969145091295763	0.987250307053243	PRPF3	not_significant
ENSG00000163125	4056.20739438915	0.00446077597069334	0.0563556481569548	0.0791540176819499	0.936910118355342	0.969936524974123	RPRD2	not_significant
ENSG00000143374	1515.86978515788	0.0562025695594223	0.0620095255881286	0.906353806554231	0.364748614416254	0.571708803023834	TARS2	not_significant
ENSG00000143369	177.773963186577	-0.199571683640646	0.157539962971387	-1.26680037164216	0.205226679193907	0.395657648477443	ECM1	not_significant
ENSG00000228126	20.5293611879781	-0.389820856364201	0.397025805419522	-0.981852693308667	0.326172424315693	0.532813202984152	FALEC	not_significant
ENSG00000143384	7794.72304280693	0.10621841999571	0.049730066127537	2.13589943201168	0.0326876119159836	0.108213858605506	MCL1	not_significant
ENSG00000143420	9781.47445561034	0.0587036893229709	0.0454631519097477	1.29123667975128	0.196621619758624	0.383912598903108	ENSA	not_significant
ENSG00000143457	467.068994586209	0.115493340207266	0.104279226187671	1.10753929070602	0.268060834661492	0.471712109606396	GOLPH3L	not_significant
ENSG00000163131	32.778488118305	-0.447427090388046	0.310925127077764	-1.43901875860982	0.150145207994014	0.322688321560551	CTSS	not_significant
ENSG00000143387	129.862091148724	-0.874230548389308	0.166949183145903	-5.23650689338974	1.63644132967099e-07	2.97513369980163e-06	CTSK	downregulated
ENSG00000143437	1401.86631162173	0.0108750304246357	0.0700653089615556	0.15521276628642	0.876653584215355	0.937896506488334	ARNT	not_significant
ENSG00000143379	3155.74851992486	0.0036754467139379	0.0509409772947894	0.0721510836486022	0.942481673250576	0.973592149492333	SETDB1	not_significant
ENSG00000143418	2800.72887626872	-0.122829673850991	0.0538019792669642	-2.28299544969364	0.0224306363960226	0.0814818145476847	CERS2	downregulated
ENSG00000143409	879.391076662876	-0.057583333561319	0.0781939277885202	-0.736416946812753	0.46147699439299	0.659419254674011	MINDY1	not_significant
ENSG00000143363	1481.38140818626	-0.282145474751543	0.0657210423244652	-4.29307668856786	1.76214107624195e-05	0.000200617684110015	PRUNE1	downregulated
ENSG00000143443	220.894366011477	-0.195898564581791	0.128650417061712	-1.52272001176507	0.12782876913407	0.288978918049301	C1orf56	not_significant
ENSG00000197622	5300.49217156185	0.0326172529498437	0.0442117435626131	0.737750885206571	0.460665844138385	0.658758317445981	CDC42SE1	not_significant
ENSG00000213190	50575.9155317364	0.0468629892995259	0.0448649407881434	1.04453474085294	0.296238054625122	0.500910510122631	MLLT11	not_significant
ENSG00000143458	95.0780750129434	0.367122297727072	0.196095664796944	1.87215917346885	0.061184585468403	0.17001816852315	GABPB2	not_significant
ENSG00000261168	223.749028815792	-0.168037120888185	0.126421183292818	-1.32918484475008	0.183786993800823	0.368359685241281	AL592424.1	not_significant
ENSG00000143434	6751.88242602989	-0.000349602609979584	0.0502596959803703	-0.00695592369114461	0.994450020636591	0.99794059104982	SEMA6C	not_significant
ENSG00000163156	1902.69023866284	0.126622312042319	0.0742149475182927	1.70615645872563	0.0879789530624971	0.223134631921368	SCNM1	not_significant
ENSG00000163156	1902.69023866284	0.126622312042319	0.0742149475182927	1.70615645872563	0.0879789530624971	0.223134631921368	SCNM1	not_significant
ENSG00000163155	1638.15205443346	-0.012937423002048	0.0600595941863041	-0.215409763874132	0.829447858215627	0.913282728928635	LYSMD1	not_significant
ENSG00000163159	5123.79253274254	0.0149855069203917	0.0487751907686862	0.307236254419991	0.75866355207705	0.870499103211794	VPS72	not_significant
ENSG00000143398	3421.99330272219	0.0817829023352789	0.052699045934925	1.55188582420008	0.120689545399785	0.278007614259614	PIP5K1A	not_significant
ENSG00000159352	9741.22298500041	0.057064127180994	0.0469327775688836	1.2158693803545	0.224034683913343	0.419429513719393	PSMD4	not_significant
ENSG00000143373	1453.52379945729	-0.0364662688145652	0.0583506423165961	-0.624950598087821	0.532003482156649	0.716801874242927	ZNF687	not_significant
ENSG00000143393	3550.08705553113	0.00307284806331473	0.0555907758700618	0.0552762219130962	0.955918405361677	0.980648157271927	PI4KB	not_significant
ENSG00000143390	2245.67480158765	-0.127058211968636	0.0601047308364417	-2.11394694228629	0.0345197992452358	0.112845787377347	RFX5	not_significant
ENSG00000237976	167.888018841762	-0.0976007438189814	0.14844233910009	-0.65749936581889	0.510859878622141	0.700124102791525	AL391069.3	not_significant
ENSG00000159377	7991.39984726563	0.0334936564441145	0.046832473218951	0.715180176103985	0.474497716876261	0.670208123372415	PSMB4	not_significant
ENSG00000143442	6993.61989725197	-0.106384579951997	0.0447673224322472	-2.37638916450731	0.0174830128830548	0.0674641211968391	POGZ	downregulated
ENSG00000143375	585.814469483353	-0.27754256596623	0.0978327880395359	-2.83690745738607	0.00455528132283477	0.023060145999685	CGN	downregulated
ENSG00000143367	1686.13006687297	-0.0362094266032005	0.0653323850729665	-0.554233961652556	0.579418738620321	0.749768852520675	TUFT1	not_significant
ENSG00000143376	2703.82665278401	-0.156674597479515	0.0532641079276403	-2.94146665691574	0.00326662008210361	0.0175945216167635	SNX27	downregulated
ENSG00000159409	13294.2508164143	0.0659136640577534	0.0422112178597748	1.56152007451474	0.118401091112434	0.274402538454524	CELF3	not_significant
ENSG00000178796	204.228624751562	0.0537558353096179	0.148085226035656	0.363006065822356	0.716600353099754	0.845513574834931	RIIAD1	not_significant
ENSG00000269621	27.1207057243815	0.161232959735055	0.35709936575768	0.451507269952601	0.651623986569082	0.802830092870891	AL589765.7	not_significant
ENSG00000143436	2249.19408834972	0.0174576639950845	0.0560252315925745	0.311603602498955	0.755341796070872	0.868804474609088	MRPL9	not_significant
ENSG00000143450	78.1953492360799	-0.466455651168142	0.215830450306304	-2.16121335291732	0.0306788624177989	0.103125881075986	OAZ3	not_significant
ENSG00000249602	75.765082092387	-0.23230527125944	0.206780214578142	-1.12344051742751	0.261250449908913	0.463269457350899	AL589765.4	not_significant
ENSG00000268288	28.9618190409644	-0.152000552837007	0.337064346359131	-0.450954111518682	0.652022622492824	0.803140410674122	AL589765.5	not_significant
ENSG00000182134	1706.06422379984	-0.100889425640329	0.0582230165075068	-1.73281000697243	0.0831294436330182	0.214210653919834	TDRKH	not_significant
ENSG00000203288	350.939600125078	0.0687673160396141	0.116831027687508	0.588604905740867	0.556126342258001	0.734271043980184	TDRKH-AS1	not_significant
ENSG00000269489	42.2506085600643	0.758170240672646	0.301322576156172	2.51614150636923	0.0118647535206661	0.0498422872438012	AL589765.6	upregulated
ENSG00000159445	2176.91957656181	-0.130293236469514	0.0552149422426117	-2.35974595240927	0.018287453842716	0.0698360385521908	THEM4	downregulated
ENSG00000197747	260.311603292125	0.270897378295198	0.129490486008091	2.09202534214191	0.0364362487856112	0.117220046308716	S100A10	not_significant
ENSG00000159450	260.435166193435	-0.520262723821505	0.145583625136852	-3.57363490112605	0.000352059732744949	0.00276015502983468	TCHH	downregulated
ENSG00000203782	38.2588168689693	-1.42096393960366	0.312043236488511	-4.5537405508098	5.27003463037108e-06	6.83938012069582e-05	LOR	downregulated
ENSG00000189171	255.640111063871	-0.331187736586208	0.117648667100046	-2.8150572781634	0.00487685408754491	0.0243690695050865	S100A13	downregulated
ENSG00000160679	5237.78716186801	0.0913706292510355	0.045620070881537	2.00286030875095	0.0451922844052581	0.137093727647512	CHTOP	not_significant
ENSG00000143553	1237.78497828675	0.013958277600557	0.0657257977747623	0.212371368216648	0.831817321163119	0.914787309856305	SNAPIN	not_significant
ENSG00000143621	13175.8344895622	-0.140352632416201	0.0443204593427357	-3.16676845180771	0.00154142999598019	0.00941917738327466	ILF2	downregulated
ENSG00000143624	4172.14187102549	-0.224877822681292	0.0599776534331132	-3.74936013347162	0.000177286340515516	0.00153142495087927	INTS3	downregulated
ENSG00000143554	752.763956551076	-0.0418575822833297	0.0857916086984772	-0.487898326168964	0.625621860174815	0.783136414677082	SLC27A3	not_significant
ENSG00000143614	2500.77339157385	-0.137014788095919	0.0579836844302799	-2.36298864830962	0.0181282248742681	0.0693893839498388	GATAD2B	downregulated
ENSG00000198837	3890.71725758985	-0.021416496922456	0.0549391713013864	-0.389821987029419	0.696668184143458	0.834206710294697	DENND4B	not_significant
ENSG00000160741	825.999272581352	0.0570952162424042	0.0719384553801164	0.79366753067908	0.427389007350671	0.631713814142069	CRTC2	not_significant
ENSG00000143570	73.5375775533755	-0.0606136709492069	0.209782974887551	-0.288935129181466	0.772631020457301	0.880241739267697	SLC39A1	not_significant
ENSG00000282386	65.546843659816	-0.15133171816146	0.245716435822199	-0.615879510278115	0.537974045651188	0.721376903824506	AL358472.4	not_significant
ENSG00000273026	42.1071189203403	-0.0407693590811744	0.293129529180028	-0.139083084516319	0.889384494903388	0.944133543668213	AL358472.3	not_significant
ENSG00000143578	433.229592114588	0.311289854041087	0.103019295001	3.02166554370291	0.00251388139103788	0.0142311692402306	CREB3L4	upregulated
ENSG00000143543	751.47577813077	0.0500848511133054	0.10212058828383	0.490448125642417	0.623816828866379	0.781911716603956	JTB	not_significant
ENSG00000285641	98.2954348493819	-0.436081834954257	0.202239745049136	-2.15626179141151	0.0310632289834454	0.104095739992085		not_significant
ENSG00000272654	188.190775662975	-0.238972157905069	0.147667950817951	-1.61830753783318	0.105596337031954	0.253187536885292	AL358472.2	not_significant
ENSG00000177954	16669.7017015574	0.40054517953991	0.0488748457775675	8.19532365100069	2.4991978179742e-16	1.41480450267871e-14	RPS27	upregulated
ENSG00000143549	11592.4712148644	0.0558004849173463	0.0444764148930557	1.25460842677	0.209620942885017	0.400908294963073	TPM3	not_significant
ENSG00000143612	11554.2715002923	0.148084807297603	0.0428432325419779	3.45643403897007	0.000547373154985524	0.00399259450040457	C1orf43	upregulated
ENSG00000143569	11025.9181403746	-0.146962250039821	0.0487049900240297	-3.01739616345911	0.00254956371640231	0.0144083261728664	UBAP2L	downregulated
ENSG00000143575	3545.61074556508	0.15640611385109	0.0591229948824318	2.64543624967086	0.00815856585554241	0.0368876826357587	HAX1	upregulated
ENSG00000143515	4544.26864874425	0.125110314414042	0.0517532481317847	2.41743888413458	0.0156301585217189	0.0619358707340234	ATP8B2	upregulated
ENSG00000160714	6430.10670930973	-0.119863455574743	0.0497160564710098	-2.41096064497066	0.0159105651678791	0.0628649213865394	UBE2Q1	downregulated
ENSG00000286391	81.2157277569426	-0.208537382284129	0.204164578247486	-1.02141803477458	0.307056424394847	0.513279491612849		not_significant
ENSG00000160716	5903.61634058691	-0.0817416787508514	0.0475998955765096	-1.71726592591919	0.0859305948215063	0.21953354733655	CHRNB2	not_significant
ENSG00000160710	17717.7996650551	-0.0160205826565041	0.0488840132497879	-0.327726419977878	0.743118525401811	0.861505319647026	ADAR	not_significant
ENSG00000287064	331.720925642509	-0.0856748765939032	0.110068030890503	-0.778381114850087	0.436344368715607	0.638924344803486		not_significant
ENSG00000143603	528.450359180275	-0.286091698506382	0.0984230492811106	-2.90675508019735	0.0036519901170831	0.0192718488435079	KCNN3	downregulated
ENSG00000163344	1848.07942829079	-0.0485930911233311	0.0728969976132773	-0.666599348592108	0.505028085308235	0.694945920972838	PMVK	not_significant
ENSG00000163346	117.551052911741	0.331972350051777	0.174219804587489	1.90547998166918	0.0567177071854519	0.160982466177576	PBXIP1	not_significant
ENSG00000163348	3099.13711701426	-0.0505186732416722	0.0481110096570349	-1.05004392137685	0.293697919737165	0.498412109605648	PYGO2	not_significant
ENSG00000271380	141.195737782852	-0.287771524744201	0.163374861660578	-1.76141862841828	0.0781675743738932	0.204832732401629	AL451085.2	not_significant
ENSG00000160691	4467.23684023508	0.332172859932509	0.0506562396842841	6.55739277140945	5.47566563926816e-11	1.74551461747311e-09	SHC1	upregulated
ENSG00000173207	314.876058822308	0.0420012424090517	0.112443376963389	0.373532381749147	0.708752249315018	0.841390243474196	CKS1B	not_significant
ENSG00000160688	2411.80581701126	0.0530447273314371	0.0572049251688417	0.92727553047005	0.35378349566471	0.561165569886719	FLAD1	not_significant
ENSG00000160685	71.6500709448681	-0.373527186952431	0.222029916765203	-1.68232818529332	0.0925052185705237	0.231150406890759	ZBTB7B	not_significant
ENSG00000232093	43.6237255800705	-0.254537470814664	0.274906671500458	-0.925905033244126	0.354495335369737	0.562077450334651	DCST1-AS1	not_significant
ENSG00000143537	1201.04490332726	0.0687983470765377	0.064378305174289	1.06865732004411	0.285224109803209	0.489592294227903	ADAM15	not_significant
ENSG00000243364	21.8730139907108	-0.0473612188256315	0.386489661275002	-0.122542007124822	0.902469779781954	0.951869346269216	EFNA4	not_significant
ENSG00000143590	1707.23291098892	0.14001421579555	0.0579903180302469	2.41444124728753	0.015759364362462	0.0623457735729402	EFNA3	upregulated
ENSG00000169242	67.6178534978455	1.47313450431691	0.228956439109725	6.43412567929976	1.24186075110172e-10	3.75462761525543e-09	EFNA1	upregulated
ENSG00000169241	574.414328775792	-0.133456556864537	0.0839504159304778	-1.58970691670017	0.111900883874782	0.263569126337488	SLC50A1	not_significant
ENSG00000179085	322.562697434019	-0.0166187327389255	0.103882498357615	-0.159976252031556	0.872899781399516	0.936068207490251	DPM3	not_significant
ENSG00000163463	217.565821234336	0.210773452085888	0.125959529844773	1.67334263906538	0.0942598629967413	0.234215857547677	KRTCAP2	not_significant
ENSG00000163462	4073.10443844248	-0.170994905222422	0.0537480441288419	-3.18141632861136	0.00146556850430659	0.00902806996917061	TRIM46	downregulated
ENSG00000185499	179.936300336052	-0.17079249816555	0.157943064586043	-1.08135484526139	0.27953929947162	0.483888304452297	MUC1	not_significant
ENSG00000231064	54.7499860485938	0.74410907990372	0.247359477559145	3.00820929622881	0.00262792086268671	0.0147445580323745	AC234582.1	upregulated
ENSG00000169231	3360.57214402361	0.171229165027009	0.0550200009077213	3.1121258124694	0.00185745320694715	0.0110077760694273	THBS3	upregulated
ENSG00000173171	541.706777983384	0.170919740826025	0.0950630228506307	1.79796240115976	0.072182966241343	0.19275012309436	MTX1	not_significant
ENSG00000236263	88.9807272487333	-0.416759175189084	0.210800712698942	-1.97702925124492	0.0480383238701963	0.142870500539314	AC234582.2	not_significant
ENSG00000160766	742.487290540074	-0.271222252803009	0.0832730498275348	-3.25702317093864	0.0011258724203024	0.00723989327226967	GBAP1	downregulated
ENSG00000177628	815.795519939307	-0.116119428159555	0.0720279870768374	-1.61214318034019	0.106930786238276	0.255417243950789	GBA	not_significant
ENSG00000160767	2520.69924005799	-0.0834646166166088	0.050475567445515	-1.65356470151035	0.0982159897038612	0.24069441752027	FAM189B	not_significant
ENSG00000116521	3570.75118226059	0.110486463346393	0.054005764786625	2.04582721461165	0.0407733734685935	0.127475999282784	SCAMP3	not_significant
ENSG00000176444	1898.55915954213	0.11997773021571	0.0592817843832838	2.0238549069306	0.0429850827959097	0.132502295899296	CLK2	not_significant
ENSG00000143630	3544.77585830906	0.0288821982752785	0.0495032993158413	0.583439865108871	0.55959722782751	0.736661670214436	HCN3	not_significant
ENSG00000160752	10667.156109964	-0.139647265534961	0.0458367326374291	-3.04662347204322	0.00231427408154803	0.0132335205840383	FDPS	downregulated
ENSG00000225855	40.4931872061101	0.0522566322383347	0.306974679990682	0.170231083032389	0.864828407736506	0.931192232557895	RUSC1-AS1	not_significant
ENSG00000160753	7758.985799871	0.0079338160553011	0.0421860378941808	0.188067342925217	0.850823860842963	0.92411348484677	RUSC1	not_significant
ENSG00000116539	4210.83003148756	0.0889342601795972	0.0618062504606709	1.43892016611149	0.150173143186346	0.322688321560551	ASH1L	not_significant
ENSG00000235919	298.210109292138	-0.0820930039033654	0.112603225846637	-0.729046643967147	0.46597313081097	0.663246132176495	ASH1L-AS1	not_significant
ENSG00000125459	683.952947717746	-0.0833345912761878	0.0876690173988238	-0.950559202655166	0.3418281870944	0.549260384411155	MSTO1	not_significant
ENSG00000163374	3286.10641004527	-0.0353721686151972	0.0526940260129482	-0.671274740072155	0.502045523322986	0.692663839633794	YY1AP1	not_significant
ENSG00000132676	3944.09414632744	-0.0178131686425619	0.0474854613600796	-0.375128894873436	0.707564608540993	0.840770713550774	DAP3	not_significant
ENSG00000203761	296.084655696161	-0.0860158554346246	0.112867837696408	-0.762093588308034	0.446004149305155	0.646709955762474	MSTO2P	not_significant
ENSG00000116580	3408.45081883317	0.0344243304640133	0.0596594715103829	0.57701366761223	0.563930222659241	0.740347258328409	GON4L	not_significant
ENSG00000132718	11340.4184100789	0.0482188368229022	0.0407641054016257	1.18287489318922	0.236858733290063	0.43354998599877	SYT11	not_significant
ENSG00000143622	1781.08824083022	-0.120661636267043	0.0703101339972908	-1.71613435229256	0.086137455103741	0.219925132260982	RIT1	not_significant
ENSG00000132680	3332.4004548764	0.0762094268964356	0.0508098568754123	1.49989453981939	0.133641722596555	0.298299953754947	KIAA0907	not_significant
ENSG00000116584	4776.42908289447	-0.0600396249364292	0.0455240654271283	-1.3188546403558	0.187217713025351	0.372369666112821	ARHGEF2	not_significant
ENSG00000163479	6401.79177892607	0.107847993541327	0.0492550781949674	2.18958120651906	0.0285546232214889	0.0978258033028347	SSR2	upregulated
ENSG00000160803	4258.28409730479	-0.147903670222661	0.0522945911673867	-2.82827854508403	0.0046799067456853	0.0235674935717532	UBQLN4	downregulated
ENSG00000116586	2110.17799695186	0.209716606392874	0.0702981748088397	2.98324397415938	0.0028521054380215	0.0158025700222744	LAMTOR2	upregulated
ENSG00000254726	13385.1681577586	0.185055998820573	0.0428018931071814	4.32354705333171	1.53540371833394e-05	0.000178139384055747	MEX3A	upregulated
ENSG00000160789	2818.66042534316	-0.0471414880017087	0.052535937224498	-0.897318873369716	0.369548788329397	0.576678293863304	LMNA	not_significant
ENSG00000196189	1138.27923303162	-0.0942424519730056	0.0646950803757711	-1.45671744166037	0.145194393183763	0.31554889500898	SEMA4A	not_significant
ENSG00000160785	4426.78547640493	0.166996405460385	0.0543923158794004	3.07022054053835	0.00213900758799819	0.0123681621993418	SLC25A44	upregulated
ENSG00000160783	663.320076824926	-0.321202692120186	0.0809410643569773	-3.96835271035694	7.2371165760496e-05	0.000696843066445784	PMF1	downregulated
ENSG00000160781	318.673911784774	0.210627548607598	0.113316073663121	1.85876144309213	0.0630609599200491	0.173907572485712	PAQR6	not_significant
ENSG00000198952	5982.6274497721	0.0158949510742979	0.0513497009427788	0.309543206337469	0.756908350918239	0.869750682261365	SMG5	not_significant
ENSG00000163472	328.143873039357	0.00528152126876077	0.114201262897752	0.0462474856647554	0.963112994852383	0.983970753406657	TMEM79	not_significant
ENSG00000198715	133.829291533332	0.869629660665565	0.166068770736187	5.23656348397398	1.63593988336953e-07	2.97513369980163e-06	GLMP	upregulated
ENSG00000163468	15359.2148287587	0.0219529419406854	0.0483110358911075	0.454408429373509	0.649534886427004	0.800857245998657	CCT3	not_significant
ENSG00000125462	52.0005164319899	0.398060946014916	0.255228176760852	1.55962774591262	0.118847875807118	0.274961327103362	C1orf61	not_significant
ENSG00000236947	27.4729088665699	-0.462066205999994	0.343489966261574	-1.34521019938068	0.178557363402277	0.360829177126438	AL139412.1	not_significant
ENSG00000116604	3114.66115849133	-0.0538845425390146	0.0544465304594696	-0.989678168366057	0.32233144917326	0.528932688880722	MEF2D	not_significant
ENSG00000163382	1888.29602181893	0.0118860121577696	0.0589355612968775	0.201678102256394	0.840168382696128	0.919352418764403	NAXE	not_significant
ENSG00000160818	1909.3617463252	0.327833995764714	0.0614526542812126	5.33474102297547	9.56810181065383e-08	1.83221185623115e-06	GPATCH4	upregulated
ENSG00000132702	97.1780501596144	0.0270195625103022	0.190461939869513	0.141863316780316	0.887187970171604	0.94320456587924	HAPLN2	not_significant
ENSG00000132692	179.238573286466	0.6968002671414	0.143661389922985	4.85029601561662	1.23277356088635e-06	1.83985850446102e-05	BCAN	upregulated
ENSG00000132688	10406.8892709204	0.54690018385878	0.0441700296069022	12.3817029041185	3.28302058432745e-35	5.9885943258782e-33	NES	upregulated
ENSG00000143320	1585.18878357836	-0.277268028099878	0.0627599575711459	-4.417912930957	9.96585492225571e-06	0.000120655929394301	CRABP2	downregulated
ENSG00000223356	25.7884354742798	0.600955502820448	0.367832307433242	1.63377574692651	0.102305946643234	0.247685699165607	AL590666.1	not_significant
ENSG00000143319	2430.89672095071	-0.0651185676735627	0.0530338360742234	-1.22786832886134	0.219496400321216	0.413764198423861	ISG20L2	not_significant
ENSG00000143303	755.513244435731	-0.186108561651629	0.0783288288372907	-2.37599060798195	0.0175019082890569	0.0674956139021487	RRNAD1	downregulated
ENSG00000143314	1286.72176966651	0.0532470534947873	0.0644681447763111	0.825943629672324	0.408836069445437	0.614064348239505	MRPL24	not_significant
ENSG00000143321	8280.61791156963	0.247956670253335	0.0504743174060241	4.91253142184626	8.99079687915246e-07	1.39510314144656e-05	HDGF	upregulated
ENSG00000143294	4125.60213206564	-0.0943060391416167	0.0528549162188681	-1.78424347039172	0.0743841114764886	0.196961928727341	PRCC	not_significant
ENSG00000198400	50.3271800918274	0.198756397049229	0.253639862455469	0.783616562180263	0.433265134608379	0.636502345849285	NTRK1	not_significant
ENSG00000132694	6962.02732640514	-0.0342444853610863	0.0475862202446132	-0.719630287613837	0.471752658701314	0.667767149327424	ARHGEF11	not_significant
ENSG00000117036	876.791278356456	0.185526977269841	0.0770006276536783	2.40942162321425	0.0159778275243529	0.0630396525996879	ETV3	upregulated
ENSG00000183853	5918.4537734947	-0.166035136145078	0.048045630269854	-3.45578016590733	0.000548702629722363	0.00400002267857551	KIRREL1	downregulated
ENSG00000158473	36.7430773797138	0.192897614018282	0.29138856116176	0.661994462820378	0.507974770363323	0.697742788240853	CD1D	not_significant
ENSG00000163568	118.803252945951	-0.05103897515555	0.164822328783304	-0.309660563179229	0.75681909558223	0.869750682261365	AIM2	not_significant
ENSG00000162706	24135.2413884003	0.425465257425143	0.0418661682296048	10.1625077100866	2.9148120275238e-24	3.02863728201634e-22	CADM3	upregulated
ENSG00000225670	25.5733353194709	-0.16187291683505	0.385488521936255	-0.419916307811152	0.674546594036137	0.818556337150315	CADM3-AS1	not_significant
ENSG00000213088	1466.88230735844	1.92365341303715	0.0782383978406057	24.5870757342985	1.73674226653581e-133	3.5640122237148e-130	ACKR1	upregulated
ENSG00000158716	139.914746139202	-0.265123467936208	0.151628763638664	-1.74850379027033	0.0803768298563579	0.209137065284892	DUSP23	not_significant
ENSG00000158710	25.0676207880066	0.151928148097201	0.381280952321046	0.398467710417578	0.690285455273449	0.830092024554953	TAGLN2	not_significant
ENSG00000085552	941.450047208229	0.00350211839767658	0.0752014364226991	0.0465698338259333	0.96285607505378	0.98379432387833	IGSF9	not_significant
ENSG00000143315	814.167737525059	0.151601227681037	0.0794341596103548	1.90851427678823	0.0563247797079674	0.160218703062216	PIGM	not_significant
ENSG00000162728	1228.89987920857	-0.0805308418530425	0.0668393274813186	-1.20484219227895	0.228264228417022	0.424059504121562	KCNJ9	not_significant
ENSG00000162729	1132.54838429014	-0.0807064011873446	0.0718073107130896	-1.12393014563394	0.261042661431129	0.46305103973148	IGSF8	not_significant
ENSG00000162734	5882.54353807111	0.18095603350955	0.0472447393725844	3.83018376040734	0.000128047599496515	0.00114809254010611	PEA15	upregulated
ENSG00000132716	2580.48605676534	0.158755514868207	0.0527447894709517	3.00988052963295	0.00261350468337986	0.0146737025947494	DCAF8	upregulated
ENSG00000228606	22.2672488406053	-0.235403771522071	0.397473350816659	-0.59225045160488	0.553682889812387	0.732400752399996	AL139011.1	not_significant
ENSG00000162735	2200.71721601467	-0.0766967959445248	0.0581201522288047	-1.3196248289679	0.186960308889577	0.372084784948501	PEX19	not_significant
ENSG00000122218	10748.1619413925	-0.0071903936646356	0.0538127684136451	-0.133618727982268	0.893704074202931	0.946814157763977	COPA	not_significant
ENSG00000162736	3946.00852146588	-0.10908436069124	0.0497382158734359	-2.19316995544867	0.0282951363389369	0.0971395343530589	NCSTN	downregulated
ENSG00000171786	19982.9220108626	0.114155105257852	0.0409313924807422	2.78893774042897	0.00528812298438017	0.0260941133256896	NHLH1	upregulated
ENSG00000162738	17636.1454929652	-0.103043760460496	0.0404779659430178	-2.54567535842968	0.0109066567833616	0.0466409441032683	VANGL2	downregulated
ENSG00000158769	33.660878910032	0.521299004475415	0.325456832854491	1.60174546007606	0.109211908011004	0.259123272751657	F11R	not_significant
ENSG00000215845	256.222258873682	-0.228531079965026	0.13378006840471	-1.70825955383485	0.0875881925735665	0.222384063946836	TSTD1	not_significant
ENSG00000158773	4408.97918415953	-0.0125560796716564	0.0490117558875967	-0.256185060997455	0.797807943408608	0.894829063806731	USF1	not_significant
ENSG00000162755	811.809585205363	-0.117475943135264	0.0752396937363374	-1.56135594526654	0.118439790297257	0.274402538454524	KLHDC9	not_significant
ENSG00000143256	4573.01064479642	0.0867008282829232	0.0593572406160812	1.46066136806626	0.144108395851377	0.314145204447225	PFDN2	not_significant
ENSG00000158793	1587.92519230513	-0.175372242119213	0.0629738548251653	-2.78484210004454	0.0053553795086645	0.0263389051509123	NIT1	downregulated
ENSG00000158796	2580.288364374	-0.0948166674411369	0.0582712561382071	-1.62716017681602	0.103703083112134	0.250357067715848	DEDD	not_significant
ENSG00000143222	4380.48947148966	0.0491011542904855	0.0468653580288621	1.04770679998319	0.294773713644499	0.499409640334751	UFC1	not_significant
ENSG00000143258	1590.55526132404	0.0261948683321803	0.061819785227604	0.423729526651344	0.671763078987621	0.817155784509468	USP21	not_significant
ENSG00000143224	1867.97254205518	0.00936158749588422	0.0605861607673006	0.154516928904609	0.877202164178029	0.93822338700292	PPOX	not_significant
ENSG00000158850	2723.01749710533	0.124399880754277	0.0568027962948402	2.19003092926215	0.0285219937916061	0.0977344128734707	B4GALT3	upregulated
ENSG00000158864	7900.28305780623	0.29630687168423	0.0424856508492076	6.97428109871493	3.07438828845325e-12	1.1316644065367e-10	NDUFS2	upregulated
ENSG00000158882	3050.31728801595	-0.111528047446621	0.0536520200160748	-2.07872969951935	0.0376422015976189	0.119994567694778	TOMM40L	not_significant
ENSG00000248485	144.527446942925	0.165715921164445	0.151559899361263	1.09340215890114	0.274217266075983	0.478764740739063	PCP4L1	not_significant
ENSG00000158887	74.0859460659078	0.626334270236167	0.21087949960799	2.97010506663985	0.00297697912645292	0.0163728865390209	MPZ	upregulated
ENSG00000143252	4245.18235184873	0.127669139747001	0.0483957060482948	2.63802618396761	0.0083390142800319	0.0375293792317786	SDHC	upregulated
ENSG00000288093	44.5141608861627	-0.143835280436858	0.267031767785024	-0.538644827280079	0.590131950084564	0.757307409634541		not_significant
ENSG00000162746	62.5705494566302	-0.84296586886319	0.248598245965789	-3.39087617287209	0.000696695711220146	0.00488060095833502	FCRLB	downregulated
ENSG00000081721	2886.88322923904	0.0394771573839042	0.052404581037287	0.753315008010756	0.451260642310412	0.650677544671914	DUSP12	not_significant
ENSG00000118217	2179.40102403914	0.0690755146507322	0.0567276454063568	1.21766934192181	0.22334965197309	0.418624413339675	ATF6	not_significant
ENSG00000162745	272.050203477505	0.0897720907065248	0.14183220197241	0.632945758848104	0.526769064563691	0.71205992037399	OLFML2B	not_significant
ENSG00000198929	891.74850462715	-0.125372667053522	0.0703052734674033	-1.78326121029385	0.0745437925711613	0.197162146389682	NOS1AP	not_significant
ENSG00000239887	165.198785238981	-0.420259550252472	0.148009553088646	-2.83940827792898	0.00451972867558064	0.0229154989706632	C1orf226	downregulated
ENSG00000152332	1269.42090669706	0.265969094259238	0.0784090224544909	3.39207256937309	0.000693660656448999	0.00486243680483485	UHMK1	upregulated
ENSG00000117143	1343.35099979196	0.0837975606142045	0.0628807182940574	1.33264318359614	0.182648926644367	0.366929445511572	UAP1	not_significant
ENSG00000162733	66.1389383818665	0.0454484465718298	0.236548086861041	0.192131955810441	0.847638844077836	0.922447364938155	DDR2	not_significant
ENSG00000132196	941.427847659206	-0.125164899468897	0.0688382329174753	-1.81824683993483	0.0690264138391115	0.186352020390839	HSD17B7	not_significant
ENSG00000117152	672.691726443622	-0.320910148603498	0.0819662661805105	-3.91514904310479	9.03483787642901e-05	0.000849512791622767	RGS4	downregulated
ENSG00000143248	46.6331768898063	0.190705524986994	0.272943034918223	0.698700829805499	0.484739015261281	0.678717306059228	RGS5	not_significant
ENSG00000232995	34.8205057259647	0.166826477271927	0.291456609604538	0.572388725369053	0.567058652407405	0.742479950927337	RGS5	not_significant
ENSG00000143228	15.1193189220766	1.69225606501411	0.524000132762404	3.22949548904298	0.00124008837679918	0.00787259508194589	NUF2	upregulated
ENSG00000185630	33009.1846513987	-0.350577127846211	0.0373425292236912	-9.38814630755632	6.1065465130567e-21	4.98762060223144e-19	PBX1	downregulated
ENSG00000143171	1097.59353543978	-0.438635553646635	0.0769525901874804	-5.70007523564812	1.19754564419425e-08	2.71173887458441e-07	RXRG	downregulated
ENSG00000143198	5167.93853171275	-0.0651391493256195	0.055850744062661	-1.16630763687835	0.243490086618317	0.441455190724783	MGST3	not_significant
ENSG00000143149	799.143361385714	-0.336623634590337	0.0760086437014237	-4.42875465470293	9.47787648889176e-06	0.00011568646715103	ALDH9A1	downregulated
ENSG00000143183	2864.58344525773	0.265760063513619	0.0624387003971636	4.25633560313007	2.07804707862571e-05	0.000231447075236081	TMCO1	upregulated
ENSG00000224358	17.3553431790534	-0.15521282511864	0.464372650694379	-0.334241960387954	0.738196983082361	0.858223912701871	AL451074.2	not_significant
ENSG00000143179	3326.09391319675	0.0745023762221356	0.0565310859558846	1.31790102670724	0.187536781976818	0.372599703462837	UCK2	not_significant
ENSG00000188859	2956.89306119327	-0.00322963268782121	0.0593464681309328	-0.0544199644820625	0.95660057306598	0.981102743051427	FAM78B	not_significant
ENSG00000229588	74.0235638648621	0.237230080686591	0.215886224043991	1.09886622797317	0.271826419362792	0.476312768350834	AL390115.1	not_significant
ENSG00000143157	6786.72498776612	-0.0199761898914369	0.0429537953990366	-0.465062276938744	0.641886859314718	0.794701584859776	POGK	not_significant
ENSG00000152382	1819.54049482137	-0.0992225017222848	0.0565642706587989	-1.75415506231495	0.0794039408929921	0.207278501771387	TADA1	not_significant
ENSG00000143195	120.850087512318	0.214507041041949	0.159520089046209	1.34470236522882	0.178721370528088	0.361027284355804	ILDR2	not_significant
ENSG00000143190	1860.1702761368	-0.0283191263544474	0.0616336022365599	-0.459475437534121	0.645892786666158	0.79846550291403	POU2F1	not_significant
ENSG00000143162	539.49510098097	-0.14076305935397	0.0979549576840132	-1.43701822431539	0.150712815293588	0.32334713652311	CREG1	not_significant
ENSG00000197965	5184.45073292323	-0.1754937871185	0.0469597401797496	-3.73711154377678	0.000186146358504778	0.00159164831644424	MPZL1	downregulated
ENSG00000143158	2201.25847229692	0.0383557615037308	0.055899435405874	0.686156509904577	0.492614419131476	0.685467941200221	MPC2	not_significant
ENSG00000143164	2058.5211518012	-0.0553509599974191	0.0548010935702698	-1.0100338586573	0.312479068562833	0.518865686862971	DCAF6	not_significant
ENSG00000143147	3694.99443994835	-0.246046796007727	0.0552151139429243	-4.45614938442515	8.34448964215724e-06	0.000103355672397996	GPR161	downregulated
ENSG00000143155	3068.95965355628	0.0426873647524176	0.0675488498785364	0.631948061723868	0.527420816369049	0.712647534348204	TIPRL	not_significant
ENSG00000213064	435.891948717381	-0.0735626591825291	0.101387357344673	-0.725560475281427	0.468108258623654	0.664729113556312	SFT2D2	not_significant
ENSG00000143153	10511.1242987231	0.0751055703003113	0.0419357409285467	1.79096800574674	0.0732984293498923	0.19474677369108	ATP1B1	not_significant
ENSG00000143156	994.795400580504	0.0100532681115113	0.0763882085685588	0.131607591013061	0.895294680997486	0.94777229674592	NME7	not_significant
ENSG00000117475	606.055412821877	0.208871400996947	0.084372157058315	2.47559631375292	0.0133013879736038	0.0544696648447628	BLZF1	upregulated
ENSG00000117477	675.07339573636	0.0718009157730473	0.0786282793808164	0.913169108347106	0.361153608248265	0.568492320577048	CCDC181	not_significant
ENSG00000117479	617.633088654113	0.0170671096147524	0.0831434947052951	0.205272940177067	0.83735888449066	0.918381916625928	SLC19A2	not_significant
ENSG00000213062	448.048115910086	0.139370964592517	0.0923916752550869	1.50847967858277	0.131431803840941	0.294528518107661	AL021068.1	not_significant
ENSG00000000460	211.629687391342	-0.203692371356834	0.147814377920169	-1.37802813381823	0.168194602081117	0.346803665205439	C1orf112	not_significant
ENSG00000171806	247.228081996107	0.404798296007926	0.119727253329386	3.38100377943416	0.000722215494895269	0.00502611775315626	METTL18	upregulated
ENSG00000000457	1054.40395667354	-0.0985093290292862	0.0781271657331896	-1.26088445811158	0.207350478525122	0.398246120380501	SCYL3	not_significant
ENSG00000075945	8647.74633171709	-0.213685787804681	0.0596808085471673	-3.58047742660523	0.000342966973378017	0.00270177005851579	KIFAP3	downregulated
ENSG00000231407	28.1776238567235	0.12811321135887	0.345633518895363	0.370661999936572	0.710889296911242	0.842702650646512	AL354732.1	not_significant
ENSG00000120370	369.438499176055	0.195480460294208	0.108915812845448	1.79478493698244	0.0726879716471888	0.193833608222156	GORAB	not_significant
ENSG00000117523	13643.7005857978	-0.00330937622287107	0.0635805123824944	-0.0520501659842276	0.958488720882784	0.982160570930526	PRRC2C	not_significant
ENSG00000117533	737.307898840517	0.21489000782553	0.17997256527863	1.19401536280178	0.232471958619095	0.42886752945833	VAMP4	not_significant
ENSG00000010165	1557.2936704984	0.0280244848804421	0.0580838119933572	0.482483568462193	0.629462468300952	0.785846794075797	METTL13	not_significant
ENSG00000197959	7414.04193558241	-0.229986975893543	0.0544127751579434	-4.2267091730933	2.37133833588324e-05	0.000258844823538532	DNM3	downregulated
ENSG00000135845	2687.72984262678	-0.0798266596034654	0.0669613578527213	-1.1921302399369	0.233210181387628	0.429601834362735	PIGC	not_significant
ENSG00000094975	2277.11081813593	0.148162757434328	0.0737289695336653	2.009559585214	0.0444778223157675	0.135471689973646	SUCO	not_significant
ENSG00000117586	42.5485651016933	0.486327511853428	0.286345874621263	1.69839189231091	0.0894338213126471	0.225604647278692	TNFSF4	not_significant
ENSG00000203739	50.435585342983	-0.321465586518679	0.252560326008906	-1.27282693841369	0.203079459787985	0.392877149580408	AL645568.1	not_significant
ENSG00000117592	2674.36674525862	-0.00235384361214698	0.054355006539595	-0.0433050009925456	0.96545840474841	0.985273863549471	PRDX6	not_significant
ENSG00000183831	34.9213119455238	0.0936692259456519	0.326105078358065	0.287236330134064	0.773931370383157	0.88110812461431	ANKRD45	not_significant
ENSG00000076321	1607.03048866992	-0.000166616049691289	0.0669590856982603	-0.0024883262361454	0.99801460496279	0.999658680272979	KLHL20	not_significant
ENSG00000120334	163.644724530549	0.0740294185702624	0.154577450943832	0.478914732506243	0.631999289707256	0.787755852943893	CENPL	not_significant
ENSG00000117593	569.019018202062	0.0578440163708403	0.0904969674836606	0.639181819891193	0.522704657573623	0.708725005235065	DARS2	not_significant
ENSG00000234741	7802.6284804294	0.0241450626976669	0.0506748037816621	0.476470768425637	0.633739027864535	0.789025756139244	GAS5	not_significant
ENSG00000185278	893.150225782079	0.0103966643924668	0.0811337188179821	0.128142337661004	0.898036331602814	0.949389043462129	ZBTB37	not_significant
ENSG00000135870	1091.32599880016	-0.0204954419602776	0.0728331271037376	-0.281402745911013	0.778401512247828	0.883739009565226	RC3H1	not_significant
ENSG00000227373	30.4947501740026	-0.0975665871554191	0.331151677889288	-0.294628092411593	0.768277999622457	0.876986505340139	AL121983.2	not_significant
ENSG00000152061	3639.98875305177	0.135671909528806	0.0816494913953262	1.66163814630415	0.096585349976219	0.237941430156001	RABGAP1L	not_significant
ENSG00000287697	21.3249517484541	0.114129746938404	0.420619725466318	0.271337124790985	0.786131755616489	0.888362286978141		not_significant
ENSG00000116161	3804.20783040461	-0.143120602106462	0.0487226920202102	-2.93745267702152	0.00330920672811369	0.0177674149374692	CACYBP	downregulated
ENSG00000120333	2213.26153984995	0.0509035272798713	0.0571892667914098	0.890088824980658	0.373418192959561	0.580311101270079	MRPS14	not_significant
ENSG00000116147	4042.20056087372	-0.0363931706984997	0.0488631364361453	-0.744798090193382	0.456393789615184	0.654932875479407	TNR	not_significant
ENSG00000227740	44.7255617762555	0.00186003052546461	0.277997795911296	0.00669081033310822	0.99466154556703	0.998005047889863	AL513329.1	not_significant
ENSG00000143207	3151.65273479624	-0.129633144939122	0.063555384199847	-2.03968784975788	0.0413814258515407	0.128739599811397	RFWD2	not_significant
ENSG00000236021	29.5203668670306	0.0662637438334884	0.329375737065177	0.201179796738872	0.840557988397081	0.919405996713675	AL359265.3	not_significant
ENSG00000116183	191.839578870849	0.574458778152059	0.140959038930443	4.07535964001236	4.59432872202849e-05	0.000467951417499833	PAPPA2	upregulated
ENSG00000152092	9126.17454459054	-0.293703555758011	0.0469095390609806	-6.2610624968241	3.82363235725039e-10	1.09169691146052e-08	ASTN1	downregulated
ENSG00000198797	2316.2452102772	0.0692179481628286	0.0563314964349329	1.22876104033168	0.219161412690066	0.413370049647612	BRINP2	not_significant
ENSG00000224687	57.628388675703	-0.797312594281718	0.246251732582918	-3.23779486105035	0.00120457390189721	0.00767682055413294	RASAL2-AS1	downregulated
ENSG00000075391	10624.5166278752	0.0959168587425232	0.0526519007832086	1.82171692409465	0.0684979486645423	0.185229916525414	RASAL2	not_significant
ENSG00000213057	277.40396003236	0.0571921031581361	0.124582601580259	0.459069745154517	0.646184082153405	0.798585070514337	C1orf220	not_significant
ENSG00000116191	2524.53398601416	0.212828142062783	0.0707652553608845	3.00752312667303	0.00263386083216644	0.0147677914213376	RALGPS2	upregulated
ENSG00000116199	4317.267964439	0.0294521820345695	0.0519497491124504	0.566935982131835	0.57075767655218	0.744665721684585	FAM20B	not_significant
ENSG00000186283	889.097442094077	-0.0234551008176011	0.0764284073739598	-0.306889828317849	0.758927231567323	0.870732291609529	TOR3A	not_significant
ENSG00000143322	2548.43317999436	-0.187081204445231	0.0530367128290521	-3.52739064067246	0.000419677086189173	0.00319714093919613	ABL2	downregulated
ENSG00000057252	470.516448400861	-0.0790902852192831	0.101871285012047	-0.776374669367624	0.437527796497483	0.6400725213954	SOAT1	not_significant
ENSG00000143340	414.226316282101	-0.144489251046861	0.118014477395575	-1.2243349649598	0.220825891967982	0.415338246357908	FAM163A	not_significant
ENSG00000169905	1771.68807574757	-0.133311808976653	0.0610811866103468	-2.18253469480029	0.029070093561376	0.0990132211612261	TOR1AIP2	downregulated
ENSG00000272906	39.200886403519	-0.347239635200001	0.296702209560542	-1.17033046607341	0.241868006052062	0.439436371774757	AL353708.3	not_significant
ENSG00000143337	1039.70337731674	-0.00145352473995627	0.0655922128545399	-0.0221600198666825	0.982320309277047	0.993050573104124	TOR1AIP1	not_significant
ENSG00000135837	3492.4523934836	0.019023090563877	0.0749269080060566	0.253888637208135	0.799581593432018	0.895690188166468	CEP350	not_significant
ENSG00000116260	2715.65299044301	-0.194721405408621	0.0546965705691831	-3.56002951158203	0.000370813119168081	0.00288650496793855	QSOX1	downregulated
ENSG00000121454	1703.52361448411	-1.17937809978425	0.0766665407488971	-15.383217871366	2.12137262118384e-53	8.49428641999391e-51	LHX4	downregulated
ENSG00000230124	4380.95586879629	-0.043705879708161	0.0463685710775361	-0.94257551381252	0.345898069291848	0.55335646014957	ACBD6	not_significant
ENSG00000230124	4380.95586879629	-0.043705879708161	0.0463685710775361	-0.94257551381252	0.345898069291848	0.55335646014957	ACBD6	not_significant
ENSG00000143324	33632.7390121778	-0.180728172009313	0.0669979337028615	-2.69751859528757	0.00698583830077883	0.0325813941431495	XPR1	downregulated
ENSG00000135835	46.0141716467193	-0.638079597010842	0.276083916838742	-2.31117989166873	0.0208229205771583	0.0772018715255663	KIAA1614	downregulated
ENSG00000243155	70.8155595355489	0.128537860901997	0.206943462905009	0.62112549532912	0.534517055547712	0.71880459542323	AL162431.2	not_significant
ENSG00000232586	62.9291400925993	-0.0127464925558997	0.227589687945824	-0.0560064591280337	0.955336661599771	0.980198321532062	KIAA1614-AS1	not_significant
ENSG00000135823	2236.72088179108	0.0337965022441507	0.0566852229139757	0.596213625117777	0.551032524556892	0.730734742588566	STX6	not_significant
ENSG00000162783	726.070525132179	0.000965005435947048	0.0815322739328818	0.0118358705013116	0.990556562148976	0.996920295258479	IER5	not_significant
ENSG00000198216	4477.42466051088	-0.313680239318112	0.0543823016999083	-5.76805742884989	8.01904818113916e-09	1.85420723929242e-07	CACNA1E	downregulated
ENSG00000135821	7599.3080610485	0.0840364710937677	0.0464033397466376	1.81100049161563	0.0701407755691154	0.188616070846547	GLUL	not_significant
ENSG00000135828	46.8075736785826	-0.0638491845289604	0.263787883339223	-0.242047450097821	0.808743396274147	0.901428497293276	RNASEL	not_significant
ENSG00000143333	2925.03024257142	-0.256867982580937	0.0593573216096812	-4.32748607273819	1.5082087871078e-05	0.000175854145297931	RGS16	downregulated
ENSG00000135824	11230.5940203879	-0.0125786217843135	0.0544062144806501	-0.231198253809538	0.817160786518473	0.906398152209638	RGS8	not_significant
ENSG00000135838	158.104748121809	-0.05121680540287	0.148842197959333	-0.344101377869087	0.730770046719726	0.854390208746098	NPL	not_significant
ENSG00000287808	114.365195555754	-0.32358516148172	0.171097944256901	-1.89122764091111	0.0585939630786413	0.164828151449975		not_significant
ENSG00000135829	15329.1457393244	-0.0807911283524017	0.0445788794620593	-1.8123185088392	0.0699369962736739	0.188263424499011	DHX9	not_significant
ENSG00000135862	1358.24328380906	-0.0670188066664352	0.0629128046346346	-1.06526496562419	0.286756042092943	0.491406465870547	LAMC1	not_significant
ENSG00000157064	18554.5924324451	-0.00932743045038162	0.0512624678496174	-0.181954377962145	0.855618529258825	0.926540390702167	NMNAT2	not_significant
ENSG00000116698	9039.67310391711	-0.0532156286447665	0.0527344991156042	-1.00912361996854	0.312915351465838	0.51926931416301	SMG7	not_significant
ENSG00000162704	5694.02940555951	0.0927947621623673	0.0530621925477804	1.74879245856283	0.0803269008674007	0.20910945561636	ARPC5	not_significant
ENSG00000143344	3725.49040659235	0.356988885370026	0.0493948044636485	7.22725576599352	4.9285138487341e-13	2.00772734130689e-11	RGL1	upregulated
ENSG00000198756	657.576396629323	-0.27455211476281	0.0832725609640888	-3.29702979690045	0.000977131342130826	0.0064398094113857	COLGALT2	downregulated
ENSG00000198860	1256.12833152058	0.0112292614389253	0.0788414032791647	0.142428482648442	0.886741565817035	0.943156239709819	TSEN15	not_significant
ENSG00000271387	55.2325880450306	-0.522193939134034	0.258949305618458	-2.01658752429113	0.0437385760247113	0.134003414898214	AL445228.2	not_significant
ENSG00000116667	7520.23644924653	-0.139486282976975	0.047144631373178	-2.95868859113263	0.00308951133402855	0.0168506669670255	C1orf21	downregulated
ENSG00000116406	3279.91481711819	0.0454268452163311	0.0589435003721658	0.770684552656503	0.440893930264059	0.642882926884392	EDEM3	not_significant
ENSG00000121481	2874.52220755317	-0.00450980912557317	0.0504697392423629	-0.0893566955818104	0.928798437665755	0.965985679515913	RNF2	not_significant
ENSG00000121486	980.409841772819	0.0585483916731333	0.081266158857642	0.720452307530561	0.471246554022485	0.667284917226435	TRMT1L	not_significant
ENSG00000116668	426.306097553089	-0.00641704718265251	0.0918008160365129	-0.0699018533789525	0.944271777956942	0.974240182171891	SWT1	not_significant
ENSG00000279838	50.2911012672658	-0.14982049021793	0.254565269424983	-0.588534683291036	0.556173460936984	0.734274202509245	AL356273.3	not_significant
ENSG00000116679	9052.83608416037	0.0346386351260666	0.0490826423780996	0.705720667180749	0.480361865860549	0.675122057343775	IVNS1ABP	not_significant
ENSG00000273004	56.9213776554176	-0.289155569439723	0.250617951632816	-1.15377038059656	0.24859432053161	0.447693391856893	AL078644.1	not_significant
ENSG00000143341	47.4126736311361	0.117113873414305	0.282273450944748	0.414895106225305	0.678218692482946	0.821235895743658	HMCN1	not_significant
ENSG00000047410	7385.42381229793	-0.00899000573168282	0.0780530844400693	-0.115178097011471	0.908303959176997	0.955348209628231	TPR	not_significant
ENSG00000157181	877.669151874252	0.363287516600385	0.085692999089136	4.23940719150815	2.2411082290694e-05	0.000247592690421482	C1orf27	upregulated
ENSG00000229739	65.4605678117675	-0.305834005155175	0.232861832417612	-1.31337111788546	0.189057924856054	0.374438275865858	AL596220.1	not_significant
ENSG00000228238	20.2650992867053	-0.251223864100215	0.414608819865275	-0.60592985981786	0.544561330255964	0.725949115616091	AL096803.1	not_significant
ENSG00000162670	829.687969362263	-0.542463547384157	0.0771643789944795	-7.0299736024956	2.06572616152771e-12	7.76041793908477e-11	BRINP3	downregulated
ENSG00000237457	66.3354936162976	-0.625679139928778	0.250895785274241	-2.49378099056101	0.0126390501946143	0.0522658153765698	LINC01351	downregulated
ENSG00000116741	1228.02900930522	-0.0867695360042711	0.0676566458967611	-1.28249833928621	0.199667887148436	0.388023484238774	RGS2	not_significant
ENSG00000116750	1162.62215241374	0.00926076228310175	0.0717357853159291	0.129095433225088	0.897282135530529	0.948992602300254	UCHL5	not_significant
ENSG00000116747	1342.21547757391	0.269190686883094	0.0904294317638244	2.97680391917249	0.0029127023092392	0.0160948615990508	TROVE2	upregulated
ENSG00000023572	402.141473228984	-0.0227110168478792	0.0985365624692513	-0.230483145329596	0.817716359046621	0.906751061564902	GLRX2	not_significant
ENSG00000134371	796.261633535074	-0.0436200697057301	0.0892216630743116	-0.488895501414264	0.624915680734296	0.782491093784985	CDC73	not_significant
ENSG00000162630	3089.72218151902	0.258936527005423	0.0602252223857587	4.29946983585822	1.71207175088395e-05	0.000195459540572058	B3GALT2	upregulated
ENSG00000162687	1088.22182332172	0.354515254996191	0.0812080893657667	4.36551651153163	1.26822721194954e-05	0.000150003502439305	KCNT2	upregulated
ENSG00000177888	1333.1583840073	0.104779076553572	0.0916259937813088	1.14355187026573	0.252809531577849	0.453097606977462	ZBTB41	not_significant
ENSG00000213047	838.060434518314	-0.11959698984145	0.0923390609056539	-1.2951939154292	0.195253343279357	0.382423542903507	DENND1B	not_significant
ENSG00000203724	174.55727763765	-0.275621558162535	0.146667188523277	-1.87923121004527	0.0602129298445763	0.168057747238764	C1orf53	not_significant
ENSG00000143355	3581.5590830661	-0.0780425840603161	0.0543696723879842	-1.43540655355436	0.15117127958575	0.323907451965446	LHX9	not_significant
ENSG00000151414	359.433053108086	-0.305491463278652	0.10148484829198	-3.01021747009692	0.0026106069830154	0.0146660141263059	NEK7	downregulated
ENSG00000116833	89.9970144091592	0.222886593841467	0.192349406366827	1.15875893797355	0.246554459302206	0.444962018902654	NR5A2	not_significant
ENSG00000162702	2323.66399224762	-0.125696201088474	0.0554309846625494	-2.26761624123552	0.0233526069093612	0.0841113970230327	ZNF281	downregulated
ENSG00000118197	603.641714868184	0.016485179979937	0.0903654655573905	0.182427876382349	0.855246950660819	0.926526936056399	DDX59	not_significant
ENSG00000118200	11447.8710570844	-0.0818992773987998	0.0530101948010924	-1.54497220216048	0.122352987318036	0.280462020776348	CAMSAP2	not_significant
ENSG00000116852	42272.8420216313	-0.125921073382194	0.0481917691155904	-2.61291659744148	0.00897732068434297	0.0399081163484588	KIF21B	downregulated
ENSG00000229191	1324.88249907598	-0.243193728409078	0.0745610326401955	-3.26167328693853	0.00110756714431641	0.0071558165321694	AL358473.1	downregulated
ENSG00000116857	5300.35896541846	0.00388460170139417	0.0495215485027706	0.0784426541342268	0.937475944946681	0.970239477470887	TMEM9	not_significant
ENSG00000174307	635.755513565532	0.0105792301521694	0.0838841821938897	0.126117104267841	0.899639228328722	0.950471536873198	PHLDA3	not_significant
ENSG00000159176	398.407518665086	1.09533593419716	0.101673662568329	10.7730547570375	4.61432459807845e-27	5.61136051308548e-25	CSRP1	upregulated
ENSG00000134369	17088.4211185056	-0.159538552487196	0.0556849258976668	-2.86502226438055	0.00416979923596508	0.0213656660601869	NAV1	downregulated
ENSG00000231871	62.0745135239997	-0.434138224863911	0.256528793358561	-1.69235671044965	0.09057798099934	0.227512043155778	IPO9-AS1	not_significant
ENSG00000198700	12179.7672729075	-0.13626261317211	0.051749703722116	-2.63310904935434	0.0084607177547227	0.037992232871795	IPO9	downregulated
ENSG00000198892	216.19225105785	0.0265712876892381	0.126836764611938	0.209492001554391	0.834064178701668	0.916337524041041	SHISA4	not_significant
ENSG00000134375	3185.34207381175	-0.0314616526577744	0.0566129468249172	-0.555732467964856	0.578393757474163	0.749032919180669	TIMM17A	not_significant
ENSG00000176393	1546.77019355286	-0.0178702662215249	0.0580484933723236	-0.3078506466465	0.758195981326328	0.870379933251824	RNPEP	not_significant
ENSG00000143862	8874.16521541226	-0.0746054791197827	0.0441319583227198	-1.69050914473865	0.0909305902331766	0.228013975845129	ARL8A	not_significant
ENSG00000077152	1415.43190630248	0.120503186083327	0.0739225807788406	1.6301268815796	0.103074683374177	0.249216064352557	UBE2T	not_significant
ENSG00000077157	3517.52874093715	-0.0185580519241679	0.0547936210362766	-0.338690007581016	0.734843269030348	0.856728793412458	PPP1R12B	not_significant
ENSG00000143858	3722.2446011673	-0.236616073308479	0.0536201613519617	-4.4128191214371	1.02033238088815e-05	0.000122986759890167	SYT2	downregulated
ENSG00000117139	14446.0505702088	-0.0462862104843532	0.050772912749764	-0.911631970229409	0.361962486861365	0.569080458418217	KDM5B	not_significant
ENSG00000228288	378.107977345006	-0.105071021422363	0.106590315696822	-0.985746413597458	0.324257567367034	0.531006133013925	PCAT6	not_significant
ENSG00000214796	212.978457666814	-0.176669910886016	0.129916890869851	-1.35986867991631	0.173871483790568	0.353886455416533	AC098934.1	not_significant
ENSG00000234996	26.9345624984358	-0.529867365186678	0.339361000804976	-1.56136787647907	0.118436976764207	0.274402538454524	AC098934.2	not_significant
ENSG00000183155	1884.90788067213	-0.0660686237238249	0.0569223539032256	-1.16067975397063	0.245772158289757	0.443925791907023	RABIF	not_significant
ENSG00000117153	3237.70345971816	-0.107626075072477	0.0516718809579853	-2.08287511654526	0.0372626083141878	0.119270859952042	KLHL12	not_significant
ENSG00000159346	4118.18216828526	-0.0462401551747094	0.0580975192193958	-0.795905845826068	0.426086763198752	0.630566588371675	ADIPOR1	not_significant
ENSG00000159348	2234.0413952208	-0.0597621646873939	0.0599690301999685	-0.996550460931504	0.318982762079552	0.525407846399117	CYB5R1	not_significant
ENSG00000163444	3535.18216325995	-0.118645810670249	0.0500387143299494	-2.37108031768987	0.017736176426873	0.0681588970973724	TMEM183A	downregulated
ENSG00000163444	3535.18216325995	-0.118645810670249	0.0500387143299494	-2.37108031768987	0.017736176426873	0.0681588970973724	TMEM183A	downregulated
ENSG00000143847	1270.98452299144	-0.051686508724201	0.0706180302271935	-0.731916602005385	0.464219472279033	0.661782830531859	PPFIA4	not_significant
ENSG00000163485	490.525939509007	-0.51683286147617	0.0941320117075373	-5.49051116725243	4.00772148806452e-08	8.23463875714083e-07	ADORA1	downregulated
ENSG00000159388	817.317253315226	0.379810682047809	0.0780187232794444	4.86819914608726	1.12619810616024e-06	1.69933771220888e-05	BTG2	upregulated
ENSG00000058668	738.481386630153	-0.115696078766411	0.0764595931370624	-1.51316628848669	0.130237424986148	0.292570854679474	ATP2B4	not_significant
ENSG00000257315	69.5546234353631	0.30249710794216	0.224000895739838	1.3504281174549	0.176878696751846	0.358142274861254	ZBED6	not_significant
ENSG00000257315	69.5546234353631	0.30249710794216	0.224000895739838	1.3504281174549	0.176878696751846	0.358142274861254	ZBED6	not_significant
ENSG00000182004	1699.44396256721	0.178302505058995	0.068889660367699	2.58823318488296	0.00964696506581359	0.0423460495950432	SNRPE	upregulated
ENSG00000143842	410.005657806093	-0.133016825344711	0.0971407497798304	-1.36932055441402	0.170899095692112	0.350049963066425	SOX13	not_significant
ENSG00000143845	2162.15479759446	-0.346751619998016	0.0569549336872343	-6.08817529140124	1.1420479425094e-09	3.07360673314374e-08	ETNK2	downregulated
ENSG00000174567	87.3763524535804	-0.812472487534933	0.215271864443243	-3.774169418917	0.000160541636354142	0.00140266739969449	GOLT1A	downregulated
ENSG00000143850	11089.5420463749	-0.0366519572407987	0.0455471384353171	-0.804703840897694	0.420990602615206	0.625698119870933	PLEKHA6	not_significant
ENSG00000158615	2917.86624973688	0.0300735185928671	0.0479473963931741	0.627219011982649	0.530515682500038	0.715328754582181	PPP1R15B	not_significant
ENSG00000133056	5611.2980540046	-0.0874671786253385	0.0505269033768078	-1.7311011120758	0.0834337320652711	0.214725126088032	PIK3C2B	not_significant
ENSG00000198625	1171.91636558393	0.0279626958401588	0.0684644990069492	0.408426209871492	0.682960794331981	0.82503071085711	MDM4	not_significant
ENSG00000170382	1894.24267837235	-0.275610227790899	0.0618188063005338	-4.45835570572186	8.25907654395576e-06	0.000102486212866305	LRRN2	downregulated
ENSG00000163531	23471.59991476	-0.134475925078343	0.0524673816540662	-2.56303861254187	0.0103760508305591	0.0448626880393178	NFASC	downregulated
ENSG00000184144	151.429191673517	0.541358764250848	0.156800710857627	3.45252748721525	0.000555360890368238	0.00403959226281584	CNTN2	upregulated
ENSG00000174529	221.717689396521	0.0796178177062177	0.12142766773489	0.655681025514264	0.512029379889783	0.700907723643006	TMEM81	not_significant
ENSG00000117222	1674.51813759442	0.0913274202521993	0.0574918559846158	1.588527952144	0.112167005505596	0.26374186900392	RBBP5	not_significant
ENSG00000133059	2125.53767859936	-0.218157192994636	0.0548818115129766	-3.97503630037892	7.03685222265514e-05	0.000679952930778867	DSTYK	downregulated
ENSG00000133069	4000.95767374427	-0.107385495203893	0.0461931751604937	-2.32470478227124	0.0200877513953042	0.075103761024074	TMCC2	downregulated
ENSG00000163545	114.445979479297	0.410535433303883	0.168384513032605	2.4380830868002	0.0147653797965384	0.0592238553920769	NUAK2	upregulated
ENSG00000162873	3018.62448137778	-0.102226261090083	0.0537415177397572	-1.90218410996713	0.0571470894453349	0.161727937842452	KLHDC8A	not_significant
ENSG00000235363	155.968883100059	0.187228025258683	0.155280199381614	1.20574307609276	0.227916570224236	0.423653343905263	SNRPGP10	not_significant
ENSG00000226235	26.3112601750869	0.104791641136859	0.368908578447047	0.284058564259982	0.776365500432531	0.882634229975454	LEMD1-AS1	not_significant
ENSG00000186007	601.524319552911	0.51666028550749	0.0873842490942346	5.91251044510696	3.36932472961147e-09	8.3304524225951e-08	LEMD1	upregulated
ENSG00000281406	2097.25044392819	0.278443413976732	0.0573652663929332	4.85386770575571	1.21076523330157e-06	1.81195376801384e-05	BLACAT1	upregulated
ENSG00000224717	61.0577920610173	0.103141844534548	0.258515712522761	0.398977081617301	0.68991009139913	0.82987001554652	AC098936.1	not_significant
ENSG00000117266	58.7977609311119	-0.315478499697427	0.247338386401606	-1.27549348197486	0.202134629730644	0.391455064519787	CDK18	not_significant
ENSG00000174514	250.199512205849	-0.141598454944553	0.123895197175053	-1.14288897530456	0.25308469047358	0.453343302073625	MFSD4A	not_significant
ENSG00000158711	391.530573480201	0.0865418683298277	0.107073661376116	0.808246091686674	0.41894892900199	0.624240748541084	ELK4	not_significant
ENSG00000158715	152.284356416523	0.0753643926263606	0.171252982708239	0.440076379602438	0.659881788814097	0.808574363857369	SLC45A3	not_significant
ENSG00000069275	12417.8191283311	0.0889909493513441	0.0533399096197541	1.66837458079207	0.0952413910507494	0.236011551770306	NUCKS1	not_significant
ENSG00000117280	91.9692733037273	-0.589111457554555	0.196371558678744	-2.9999836102453	0.00269994134064844	0.0150713828593762	RAB29	downregulated
ENSG00000133065	1003.04203565549	-0.0237411028723923	0.0709501914918567	-0.334616473517442	0.737914416545196	0.858041390346816	SLC41A1	not_significant
ENSG00000196550	23.4146746718661	-0.612136280345182	0.387764367682278	-1.57862952700891	0.114421057893431	0.268105750092471	FAM72A	not_significant
ENSG00000196550	23.4146746718661	-0.612136280345182	0.387764367682278	-1.57862952700891	0.114421057893431	0.268105750092471	FAM72A	not_significant
ENSG00000196550	23.4146746718661	-0.612136280345182	0.387764367682278	-1.57862952700891	0.114421057893431	0.268105750092471	FAM72A	not_significant
ENSG00000266028	4305.06049487565	0.018029503127699	0.0494149720746608	0.364859118011002	0.715216572707049	0.844759993172026	SRGAP2	not_significant
ENSG00000266094	1262.41342779123	-0.0103887656100322	0.074224908467513	-0.139963333394735	0.888688960875019	0.943894394937702	RASSF5	not_significant
ENSG00000143486	998.215948877637	-0.0733769479669154	0.0706937473224778	-1.03795527533995	0.299290877602123	0.504492633653883	EIF2D	not_significant
ENSG00000143479	938.989113462727	-0.0133631509287046	0.067140611303983	-0.199032309494505	0.842237470849216	0.920118885639902	DYRK3	not_significant
ENSG00000162889	3120.68313678106	0.186305288026331	0.0483658592937345	3.85199995920398	0.000117157042516033	0.0010597064280913	MAPKAPK2	upregulated
ENSG00000123836	632.082097699182	0.223701955554507	0.0794844924431835	2.81441006513833	0.0048866848985894	0.0243988575739061	PFKFB2	upregulated
ENSG00000180667	772.417872411732	0.140777837669178	0.0958125318139366	1.46930505857586	0.141750065379031	0.311315532640862	YOD1	not_significant
ENSG00000196352	208.565565814621	0.0804906894581543	0.137436799136649	0.585656024905853	0.558106691152808	0.735702388682805	CD55	not_significant
ENSG00000117335	8027.29132297164	0.194828313974466	0.0740283388117693	2.63180718494647	0.00849320488023468	0.0381068446348217	CD46	upregulated
ENSG00000203709	98.924940086006	-0.345269156737913	0.20771527373644	-1.66222324688559	0.0964680205462717	0.237715045115424	C1orf132	not_significant
ENSG00000076356	3010.35243989912	-1.07539116785334	0.0619138523158378	-17.3691529056778	1.4129646372966e-67	7.48278724209619e-65	PLXNA2	downregulated
ENSG00000008118	324.055930748517	-0.322906863450224	0.112347673377534	-2.87417490494107	0.00405084562621647	0.0209325567030519	CAMK1G	downregulated
ENSG00000196878	22.6002135802481	-0.602998763702798	0.396646685116532	-1.52024153063485	0.128450283061067	0.290064414994985	LAMB3	not_significant
ENSG00000123689	26.0064864705892	-0.218465435221265	0.343705048590646	-0.635618930001399	0.525024828125432	0.71034552524602	G0S2	not_significant
ENSG00000162757	318.736534392348	-0.160675215565827	0.108710669550556	-1.47800778184983	0.139405695355703	0.307776129727619	C1orf74	not_significant
ENSG00000117597	1202.54888012719	0.167215755359041	0.0648898045301718	2.5769187712885	0.00996853732635699	0.0435147895481326	DIEXF	upregulated
ENSG00000143469	1302.39757400332	0.0418686172792162	0.0931559817638474	0.449446363899145	0.653109691770853	0.803816013929237	SYT14	not_significant
ENSG00000203706	202.329515896441	0.237673739824089	0.131930058599982	1.80151318316871	0.0716220313134352	0.191688765580806	SERTAD4-AS1	not_significant
ENSG00000082497	1273.2566258222	0.181244177228032	0.0733509034765136	2.470919492983	0.0134766154189753	0.0549815097746813	SERTAD4	upregulated
ENSG00000054392	89.150369583089	-0.262047319361595	0.19273333652092	-1.35963670889468	0.173944915614586	0.353948150674846	HHAT	not_significant
ENSG00000143473	889.766523271055	-0.521644073151005	0.0796825968107334	-6.54652451136906	5.88914872750627e-11	1.86645086215194e-09	KCNH1	downregulated
ENSG00000117625	2254.67739554137	-0.0332643233715965	0.0692193713921976	-0.48056378875677	0.630826556808522	0.786831756809414	RCOR3	not_significant
ENSG00000082512	103.409721557609	0.0973432834392592	0.186149306106848	0.522931218359661	0.601022118938438	0.764704342138444	TRAF5	not_significant
ENSG00000153363	86.3569853146883	0.308305530817763	0.191309461361928	1.61155401631965	0.107059023907918	0.255654548291008	LINC00467	not_significant
ENSG00000170385	411.826307023495	-0.000421164057932965	0.114367652203479	-0.00368254528110487	0.997061760616729	0.998948060786333	SLC30A1	not_significant
ENSG00000123684	2963.50126405844	0.035991962045035	0.0590770096844523	0.609238047715663	0.542366664398862	0.724579811788399	LPGAT1	not_significant
ENSG00000143493	1349.35954875312	0.0250955011940234	0.0769145712101753	0.326277593428271	0.744214339291809	0.862106040654363	INTS7	not_significant
ENSG00000143476	20.0885256968146	0.580464895318265	0.42537662022196	1.36459050103736	0.172381791965746	0.352076620888487	DTL	not_significant
ENSG00000066027	42.0050033544993	-0.165570189201359	0.296698468082149	-0.558041941610284	0.576815744484589	0.747958446570779	PPP2R5A	not_significant
ENSG00000065600	1320.80837119211	-0.0276914134415592	0.0711850122361368	-0.389006232796596	0.697271535720705	0.834580548405279	TMEM206	not_significant
ENSG00000117691	127.083149480413	0.343913602525269	0.19210513598546	1.79023637635227	0.0734159195218673	0.194901221020455	NENF	not_significant
ENSG00000260805	115.308522324509	0.0529345169874104	0.162722157281561	0.325306140673988	0.744949383818421	0.862613930167968	AC092803.2	not_significant
ENSG00000162772	346.695867793804	0.178341265976272	0.108551203320419	1.64292297571173	0.100398870655646	0.244329715320745	ATF3	not_significant
ENSG00000117697	1394.01361270947	0.0893631577274374	0.0609597285291516	1.46593759328674	0.142665289169416	0.312506999557488	NSL1	not_significant
ENSG00000203705	1095.83786281309	0.0863592787149298	0.0753318192242618	1.14638514779312	0.251635825316938	0.451684380519154	TATDN3	not_significant
ENSG00000198468	270.888559374816	-0.128371520148106	0.114734801504365	-1.11885424879758	0.263202323845117	0.465574027644143	FLVCR1-AS1	not_significant
ENSG00000162769	1950.06419513912	-0.097762489526462	0.0797759022497478	-1.22546391541151	0.220400477875021	0.414944340054383	FLVCR1	not_significant
ENSG00000143494	3480.24736284486	0.0237556548730003	0.0581480587227944	0.408537368138964	0.682879202025042	0.824992851545008	VASH2	not_significant
ENSG00000174606	798.383806779079	0.140847069318278	0.0871193736702617	1.61671352059269	0.105940134021872	0.253715416518902	ANGEL2	not_significant
ENSG00000136643	2250.86910626968	0.0331030715588097	0.0545701866823452	0.6066145925339	0.544106713760949	0.725637686418644	RPS6KC1	not_significant
ENSG00000230461	139.548725204608	-0.293845178399615	0.158623752212597	-1.85246644528864	0.0639588716113456	0.175852084281269	PROX1-AS1	not_significant
ENSG00000117707	877.675847121268	-0.261598155981058	0.0957502973714025	-2.73208713876213	0.00629344934038241	0.0300173032600401	PROX1	downregulated
ENSG00000274895	18.7413677400779	-0.85070934226219	0.437313705608345	-1.94530683889446	0.0517380595216352	0.150833206966026	AC011700.1	not_significant
ENSG00000143499	2701.23635032765	-0.0234144764479004	0.0569027526283086	-0.411482316169217	0.680718905523338	0.823440515482256	SMYD2	not_significant
ENSG00000117724	108.364949003703	1.4044710354793	0.480808874268518	2.9210588877254	0.00348843883534195	0.0185699417509108	CENPF	upregulated
ENSG00000082482	160.41270628618	-0.630023084092894	0.147432421364642	-4.27330079952136	1.9260035178725e-05	0.000216273596121155	KCNK2	downregulated
ENSG00000136636	3232.47338791992	0.0318195065298325	0.0563240497102287	0.564936411595665	0.572117016256398	0.745254705695571	KCTD3	not_significant
ENSG00000042781	23.386065842839	1.3587672966745	0.372809423989701	3.64466992849417	0.000267735190068314	0.00217702259304186	USH2A	upregulated
ENSG00000196482	385.39502650374	-0.0635989379570891	0.11926739355547	-0.533246649072697	0.593862853446218	0.759776064917906	ESRRG	not_significant
ENSG00000092978	1058.28368488346	0.0508007959996693	0.0836408243528989	0.607368427950085	0.543606436058616	0.725265084175076	GPATCH2	not_significant
ENSG00000162814	112.15542181029	-0.188935466257131	0.173521771444991	-1.08882859299893	0.276229480093647	0.480748480088966	SPATA17	not_significant
ENSG00000067533	972.548717600376	0.272787543029737	0.0835120238258937	3.26644632153144	0.0010890645274706	0.00705292794772579	RRP15	upregulated
ENSG00000143353	387.906318493085	0.314249591926301	0.115711027536417	2.71581368359553	0.00661131127026371	0.031189050897678	LYPLAL1	upregulated
ENSG00000277007	18.5314131673425	-0.124541418717571	0.424410379506119	-0.293445741978549	0.769181466427082	0.877718890835424	AC096642.1	not_significant
ENSG00000196660	321.289389788137	0.410265312411568	0.113192383338022	3.62449575062315	0.000289525780198948	0.00233455045850988	SLC30A10	upregulated
ENSG00000136628	10460.9591402065	0.0452024957354932	0.044758245560038	1.00992554935736	0.312530960849935	0.518893687729914	EPRS	not_significant
ENSG00000162813	1218.00680665663	0.269828081686387	0.064004914624608	4.21574004541592	2.48960412963823e-05	0.000269959253608129	BPNT1	upregulated
ENSG00000067704	4278.90160316241	-0.110306201077284	0.0601342707497075	-1.83433173300469	0.0666047664303161	0.181304999251617	IARS2	not_significant
ENSG00000118873	4137.10033118797	0.18268085027211	0.0653353553232403	2.79604892891933	0.00517315678976398	0.0256218396078877	RAB3GAP2	upregulated
ENSG00000218283	1717.10416818023	0.014815091071563	0.0622154281963568	0.238125678807601	0.811783618689626	0.903039142704133	MORF4L1P1	not_significant
ENSG00000116141	4163.50660474876	0.0208183061641706	0.0481578611073384	0.432292998182974	0.665528475441456	0.812763593046373	MARK1	not_significant
ENSG00000162817	77.1726900285738	-0.229307348254221	0.218552512337168	-1.04920939046659	0.294081757655098	0.498548142856645	C1orf115	not_significant
ENSG00000117791	23.8241192410392	0.385214708786056	0.356683323454164	1.07999080264138	0.280146275846033	0.484479238445626	MARC2	not_significant
ENSG00000186205	619.463782622245	-0.323075861659048	0.0810503120434908	-3.98611496382257	6.71639785321188e-05	0.000652830690089872	MARC1	downregulated
ENSG00000257551	22.5427055475114	-1.02792305390676	0.39586912979282	-2.5966234205853	0.0094145076461847	0.0415813753100388	HLX-AS1	downregulated
ENSG00000136630	42.2328127761742	-0.853196875129037	0.285630321702668	-2.98706688436667	0.00281668091778944	0.0156221116984288	HLX	downregulated
ENSG00000143507	2744.6645325993	-0.0302708093055806	0.0517661500871871	-0.584760683469739	0.558708644144204	0.736148368100058	DUSP10	not_significant
ENSG00000143498	390.052810061829	0.00760257160423504	0.10565323643132	0.071957773003737	0.942635512954902	0.973592149492333	TAF1A	not_significant
ENSG00000225265	245.657087891611	0.117112613109259	0.128900085365384	0.908553417767634	0.363585904743095	0.570812833333403	TAF1A-AS1	not_significant
ENSG00000154305	4629.69054732748	-0.0332690657251644	0.0615534516711498	-0.540490660099857	0.588858700398542	0.756143393386223	MIA3	not_significant
ENSG00000272750	28.0126618807186	0.144787852970641	0.329124203683238	0.439918581952698	0.659996077007352	0.808654048528226	AL592148.3	not_significant
ENSG00000186063	888.012632846972	-0.12558307701917	0.0693156297831655	-1.81175699350956	0.0700237529474104	0.188399101690541	AIDA	not_significant
ENSG00000162819	850.468051591613	0.0931654770890866	0.0986400227030279	0.944499753103024	0.344914327956017	0.552488879115419	BROX	not_significant
ENSG00000228106	41.9378107434356	0.090208487295489	0.308239104313584	0.29265750527135	0.76978395423614	0.877976347933599	AL392172.1	not_significant
ENSG00000154309	315.331436696278	-0.0823930220247238	0.12189299205057	-0.675945521056215	0.499075234666632	0.690312421225217	DISP1	not_significant
ENSG00000143502	1877.46984720677	-0.332883209230148	0.056611866188948	-5.88009602296302	4.10028547885118e-09	9.95774951276624e-08	SUSD4	downregulated
ENSG00000162909	3315.17700024382	-0.315527929984271	0.0517526950902956	-6.09684054972892	1.08185333108946e-09	2.92599442116898e-08	CAPN2	downregulated
ENSG00000143514	2030.90295252215	-0.203712199938483	0.0571168036995294	-3.56658963288874	0.000361657146273714	0.00282729779541693	TP53BP2	downregulated
ENSG00000272645	242.979288807283	-0.219872676234829	0.119896042285043	-1.83386100195117	0.0666746297561859	0.181404938135118	GTF2IP20	not_significant
ENSG00000185495	80.3633181220005	-0.46882848443452	0.209698223121733	-2.23572940893427	0.0253695014020077	0.0895872455402798	AC138393.1	downregulated
ENSG00000143756	1321.21554905842	0.0314105301852315	0.0701006486908028	0.448077596596514	0.654097195983	0.804247578374244	FBXO28	not_significant
ENSG00000143753	2239.80652773521	0.0374860530142233	0.0618143258473029	0.606429860722308	0.544229344675185	0.725683329396727	DEGS1	not_significant
ENSG00000143748	2010.97494684143	-0.0912565696593518	0.0601025459469068	-1.518347820739	0.128926738298798	0.290772915059779	NVL	not_significant
ENSG00000143771	1060.77048841849	0.0295743172080178	0.0805445689477267	0.367179532951645	0.713485105054107	0.843835816560282	CNIH4	not_significant
ENSG00000162923	5988.32905855199	-0.0118150049309665	0.0459294888369598	-0.257242247413364	0.796991772330729	0.894280221881865	WDR26	not_significant
ENSG00000143786	354.5313938601	0.17488384367267	0.103216226762146	1.69434447623896	0.0901998436805509	0.226978975123177	CNIH3	not_significant
ENSG00000185842	626.300614405574	0.100095589037264	0.0968317472049495	1.03370631974043	0.301273477757743	0.506928497655364	DNAH14	not_significant
ENSG00000143815	2275.67417849051	0.171024678029737	0.0742543867944182	2.30322658920123	0.0212660975472814	0.0783143839016866	LBR	upregulated
ENSG00000154380	8282.07980405076	0.00545871797035683	0.0505957810436761	0.107888797400808	0.91408390362816	0.95814809384903	ENAH	not_significant
ENSG00000143742	7097.34331570391	0.330563004366345	0.129271789983852	2.55711632373651	0.0105543917004073	0.0454422891543631	SRP9	upregulated
ENSG00000143819	1826.59213722125	0.142446845857841	0.0588722613782629	2.41959188458211	0.0155379346548347	0.0616597228011653	EPHX1	upregulated
ENSG00000143811	1720.01807677113	0.0350396865869977	0.0641778488093922	0.545977891703185	0.585081134385244	0.754479379718997	PYCR2	not_significant
ENSG00000143751	1488.39727678513	-0.0412063216848565	0.0733765872629486	-0.56157315598764	0.574406874207743	0.746439111609101	SDE2	not_significant
ENSG00000272562	35.0105293254797	0.334042510072934	0.315241616124956	1.05963963190864	0.289308576235642	0.494027345127994	AL512343.2	not_significant
ENSG00000163041	7698.43294043312	0.157120127627092	0.0632823243750361	2.48284381426852	0.0130338221033377	0.0536146974368568	H3F3A	upregulated
ENSG00000182827	2338.52730459135	0.12880252996631	0.0601408907546587	2.14167978475331	0.0322192585264046	0.107191225340765	ACBD3	not_significant
ENSG00000183814	171.482363551606	0.139028094955755	0.147878416570113	0.94015136339953	0.347139925466695	0.554430990990051	LIN9	not_significant
ENSG00000143799	12859.2086661352	-0.035110409264906	0.0468415183201011	-0.749557455097245	0.453521282653605	0.652538027811064	PARP1	not_significant
ENSG00000203685	1461.74732042502	-0.359939664662581	0.0650578391042948	-5.53261020682778	3.15500083476622e-08	6.59817180947224e-07	STUM	downregulated
ENSG00000143801	1800.68554478903	-0.0835958352292203	0.058577748122786	-1.42709199155272	0.153553380565654	0.32730275886086	PSEN2	not_significant
ENSG00000163050	1292.03235369736	0.0878042900467678	0.0677502966087753	1.29599860726506	0.194975964717913	0.382108202551508	COQ8A	not_significant
ENSG00000143776	7300.99289069295	-0.0485359045086091	0.0534660790998006	-0.907788738688154	0.363989849258848	0.571064731965072	CDC42BPA	not_significant
ENSG00000181450	437.44164275307	-0.000160260523256007	0.108782446574048	-0.00147322043494323	0.998824540585498	0.999901764069607	ZNF678	not_significant
ENSG00000143740	2099.43814069469	-0.130744748362414	0.0556229900819066	-2.35055231964136	0.0187455721054507	0.0712062191068528	SNAP47	downregulated
ENSG00000081692	978.6329812674	-0.112038293880079	0.0730083784527682	-1.53459501846847	0.124883337071284	0.284485980577814	JMJD4	not_significant
ENSG00000143816	164.171950164261	0.624531753913116	0.14010654971827	4.45754859547209	8.29022473047502e-06	0.000102795029758466	WNT9A	upregulated
ENSG00000143761	18535.33644522	0.118510843318584	0.0408043442920941	2.90436828172596	0.00367995009893174	0.0193882351650072	ARF1	upregulated
ENSG00000143793	940.343315650945	-0.016702488427018	0.0759266178302944	-0.219981989245855	0.825885181642087	0.911360910205432	C1orf35	not_significant
ENSG00000162910	1457.37346432109	0.199659815896715	0.0604044604480408	3.30538199357745	0.000948470348431927	0.00630661713657633	MRPL55	upregulated
ENSG00000280157	19.878798834737	0.368059216527831	0.395975003345472	0.929501138754241	0.35262943534903	0.560138348348841	AL359510.2	not_significant
ENSG00000143774	8072.51683574821	-0.0626880254715402	0.0516937425587975	-1.2126811170663	0.225251762034196	0.420413617248227	GUK1	not_significant
ENSG00000198835	158.233475601246	0.292942080015882	0.163159553253368	1.79543320740145	0.0725847056332672	0.1936024553016	GJC2	not_significant
ENSG00000181873	692.463038387378	0.197053983867012	0.0894626118224238	2.20264063224701	0.0276200876806066	0.0952602898009491	IBA57	upregulated
ENSG00000162913	106.532201229938	-0.319599483182558	0.177570310874171	-1.79984751735346	0.071884718588426	0.192172516701871	OBSCN-AS1	not_significant
ENSG00000154358	2129.77329923374	-0.255252049269481	0.0770705593888061	-3.31192677584944	0.000926557943902955	0.00617592438694877	OBSCN	downregulated
ENSG00000269934	20.902682743114	0.407028259105841	0.393341823543552	1.0347952715503	0.300764531632372	0.506373840201893	AL353593.2	not_significant
ENSG00000154370	1700.81778206316	-0.0224655159400185	0.0590177640975786	-0.380656846011219	0.703457894141836	0.838074618877107	TRIM11	not_significant
ENSG00000231563	20.784476015941	-0.217308948999479	0.409938215660206	-0.53010170971619	0.596041413739444	0.761198902322867	AL670729.1	not_significant
ENSG00000162931	34.7794216594481	1.24575200379906	0.305461281153949	4.07826484290561	4.53730634272116e-05	0.000463528053692926	TRIM17	upregulated
ENSG00000181218	1927.07490136604	-0.16426034330869	0.0639432507963178	-2.56884567586215	0.010203788719366	0.0443162961391091	HIST3H2A	downregulated
ENSG00000196890	186.174262723772	-0.417793755907834	0.138050216252979	-3.02638972431757	0.00247493079535991	0.0140542853225263	HIST3H2BB	downregulated
ENSG00000168159	11387.2301082621	-0.0997036091180564	0.0439257353025704	-2.26982219947544	0.0232183730756003	0.0837749518202484	RNF187	downregulated
ENSG00000183929	60.0225104669745	0.458350328131836	0.266933588824586	1.7170949903687	0.0859618173803844	0.219579143602578	DUSP5P1	not_significant
ENSG00000116574	2435.76587984497	-0.173808489038309	0.0559411259090726	-3.10698946819232	0.00189003132029197	0.0111653991310663	RHOU	downregulated
ENSG00000236975	46.5805131777023	-0.565202044788262	0.276130556279261	-2.04686526693791	0.0406713152118273	0.127276243302208	AL137793.1	not_significant
ENSG00000177788	420.799290579738	0.154353115726131	0.100525436884699	1.53546326690599	0.124670073388473	0.284225606834962	AL162595.1	not_significant
ENSG00000168118	2361.59929029567	0.016008841193394	0.0619130560549219	0.258569713941964	0.795967253477051	0.893802626561747	RAB4A	not_significant
ENSG00000154429	1555.19385420119	0.0538981595295325	0.0762929988180181	0.706462720886041	0.479900427945954	0.674891166097464	CCSAP	not_significant
ENSG00000143632	21.450071085508	-0.0166839975114826	0.388455244314819	-0.0429496003868113	0.965741709811969	0.985429899309036	ACTA1	not_significant
ENSG00000069248	4384.82997895795	-0.146641246274566	0.0512498694396465	-2.86129989945156	0.00421907742604084	0.0215912076381897	NUP133	downregulated
ENSG00000135776	1217.71256059067	-0.0802595849681633	0.0632655751814099	-1.26861385102442	0.204578821761709	0.394847227470254	ABCB10	not_significant
ENSG00000135801	1649.97434503845	-0.0502373180999743	0.0623905789866114	-0.805206794294293	0.420700356386599	0.625410161593276	TAF5L	not_significant
ENSG00000135763	867.106551054611	0.0547698645264936	0.0709864959865001	0.771553290035748	0.440379048490469	0.642583133860815	URB2	not_significant
ENSG00000143641	5013.81065659074	-0.0139420455216743	0.0490773184538166	-0.284083278404752	0.776346561187125	0.882634229975454	GALNT2	not_significant
ENSG00000177614	2951.80226828416	-0.0737242637186184	0.0491045901811999	-1.5013721415161	0.13325933523632	0.297608285481522	PGBD5	not_significant
ENSG00000282564	31.9981022864103	-0.375121190143521	0.345661043260307	-1.08522842668454	0.277820496876112	0.481929321345639	AL133516.1	not_significant
ENSG00000135775	1063.69095404266	0.248237356111166	0.0672351768515299	3.69207560291435	0.000222431317477156	0.00185740332605416	COG2	upregulated
ENSG00000119280	2953.03986886806	0.0162126969144974	0.0519424375974608	0.312128149243616	0.754943134437305	0.868536500804598	C1orf198	not_significant
ENSG00000223393	59.1814798865196	-0.265731939418085	0.244169617382055	-1.08830878414447	0.276458813968601	0.480833879993368	AL118511.1	not_significant
ENSG00000143643	2093.99107439036	0.0197286588137937	0.0567763732391738	0.347480081735507	0.728230679868854	0.852276486620087	TTC13	not_significant
ENSG00000173409	1142.3250045737	0.141798851324482	0.0746762372416292	1.89884836947079	0.0575844154142016	0.162545279892529	ARV1	not_significant
ENSG00000119283	4347.68335941029	-0.35755542452987	0.0529048642413182	-6.75846029769456	1.39465854086027e-11	4.82023352953749e-10	TRIM67	downregulated
ENSG00000143633	643.792021881207	0.172787655163049	0.0778066653967748	2.2207307597867	0.0263692027442845	0.0919601533501639	C1orf131	upregulated
ENSG00000116906	2373.481288176	-0.0581571065192622	0.0526512815387792	-1.10457152835735	0.269345293761321	0.473389363087345	GNPAT	not_significant
ENSG00000116903	988.994960938775	-0.0416521572111941	0.0798614428709805	-0.52155528016799	0.601980006767953	0.765626415487255	EXOC8	not_significant
ENSG00000010072	594.465641633209	0.199429939813086	0.0880683247926374	2.26449112416588	0.0235439250513687	0.0845038516765021	SPRTN	upregulated
ENSG00000135766	801.670409758061	-0.160750384124498	0.0787378269823029	-2.04159030399236	0.0411921878978342	0.128321090838471	EGLN1	not_significant
ENSG00000233461	30.1059327964427	0.313163940826683	0.32794775804444	0.95492020648071	0.339618050396277	0.546922622433983	AL445524.1	not_significant
ENSG00000116918	914.756707750662	0.178014289174713	0.0825407333015001	2.15668412496982	0.031030284748262	0.104006570990653	TSNAX	not_significant
ENSG00000162946	294.618449843042	-0.279203172205873	0.115770858162276	-2.41168785165705	0.0158788695898843	0.0627699017715219	DISC1	downregulated
ENSG00000235152	99.5626951123405	0.360132733677615	0.190617521853194	1.8892950143113	0.0588523092393164	0.165356964590533	AL353052.1	not_significant
ENSG00000116991	11806.9547417433	0.166747003931277	0.0492152017363911	3.38811989076903	0.000703734960303196	0.0049162624865096	SIPA1L2	upregulated
ENSG00000212916	383.163487700813	0.228443653439427	0.0985197109513189	2.31876089803295	0.0204080044664877	0.0760586173272027	MAP10	upregulated
ENSG00000135778	1939.22052416657	-0.133754544140164	0.0535230061239423	-2.49901031026603	0.0124540687612061	0.0516987468452949	NTPCR	downregulated
ENSG00000135749	5176.87486889896	-0.177842947127864	0.0528783410915113	-3.36324747442604	0.000770312754817128	0.00530462436905738	PCNX2	downregulated
ENSG00000143674	216.343335925275	-0.280733847239501	0.13390132507486	-2.09657258494306	0.0360314282524841	0.116396685875842	MAP3K21	not_significant
ENSG00000135750	22.0786324567075	-0.379910321997985	0.40120752309532	-0.946917243891573	0.343680950287744	0.550728175780761	KCNK1	not_significant
ENSG00000183780	96.0291595885847	-0.0518076002228816	0.185627797815176	-0.279093976401449	0.780172705677623	0.884725208170241	SLC35F3	not_significant
ENSG00000231663	49.4725419853533	-0.4560797552222	0.258130181229644	-1.76685947009215	0.0772517661250727	0.202799001320844	AL355472.1	not_significant
ENSG00000168275	519.783675390329	0.402982337621403	0.104026473803182	3.87384405996348	0.000107131978350759	0.000978190038144834	COA6	upregulated
ENSG00000059588	1947.16578103148	0.151396468943241	0.0787067238223693	1.923551910062	0.0544107738540159	0.156328609443714	TARBP1	not_significant
ENSG00000168264	2408.10027709836	0.292524013617146	0.0517989035673783	5.64730126452659	1.62986074697251e-08	3.56290597643778e-07	IRF2BP2	upregulated
ENSG00000173726	11204.9167239753	-0.168476752607015	0.0450142218906177	-3.74274497105393	0.000182020940193495	0.00156206888403377	TOMM20	downregulated
ENSG00000188739	136.660096977065	-0.016051032885766	0.176337655772477	-0.0910244202547197	0.927473187043862	0.965280037511036	RBM34	not_significant
ENSG00000054267	2528.03000243463	0.0950086395163744	0.0629943952068009	1.50820782078272	0.131501346290654	0.294603930411253	ARID4B	not_significant
ENSG00000152904	1058.98866952365	0.054548828885701	0.0808754248661565	0.67447965776966	0.500006414295189	0.691250972924978	GGPS1	not_significant
ENSG00000285053	886.541975752808	0.212779992056912	0.083870075353854	2.53701920690041	0.0111800820099116	0.0475994311091076		upregulated
ENSG00000284770	83.761899831698	0.335899738281074	0.203632386539267	1.64953985949726	0.0990370842672097	0.24212834138716		not_significant
ENSG00000162885	374.053391028787	-0.0461953693873216	0.100120470373946	-0.461397846162562	0.644513196506596	0.797240291368956	B3GALNT2	not_significant
ENSG00000168243	3602.77208130637	-0.285171203040167	0.0503813771337147	-5.660250260395	1.51152406735073e-08	3.33083095485865e-07	GNG4	downregulated
ENSG00000143669	3900.08139759522	-0.0090407478616323	0.0723721325216398	-0.124920291093109	0.900586654232743	0.951053356419126	LYST	not_significant
ENSG00000077585	120.05547990556	-0.243105270544427	0.175652941283541	-1.38400910777807	0.166355665961951	0.344179076004708	GPR137B	not_significant
ENSG00000086619	93.7774904487747	-0.57948065628665	0.196526359303919	-2.94861543428132	0.00319200906119631	0.0173004994247804	ERO1B	downregulated
ENSG00000116977	2020.25309230138	0.330732221500634	0.0636718437497504	5.19432455577244	2.05464429179949e-07	3.65847021024645e-06	LGALS8	upregulated
ENSG00000273058	28.8617357108367	0.376190592748702	0.362141562735961	1.0387943043781	0.298900410834382	0.504062459647463	AL359921.2	not_significant
ENSG00000119285	2039.39429541005	0.257874411762389	0.0694064533380538	3.71542413363749	0.000202863127315067	0.00171286600296814	HEATR1	upregulated
ENSG00000077522	143.104371263456	0.904066028641897	0.165597914073911	5.45940468935125	4.77733710431829e-08	9.68265965945597e-07	ACTN2	upregulated
ENSG00000116984	2427.90649265163	0.154582010006581	0.057962266932213	2.66694210196031	0.00765448572665255	0.0350579126875533	MTR	upregulated
ENSG00000198626	1765.06751683164	0.407862145311823	0.0706287116577782	5.77473573761424	7.70739528998292e-09	1.79224232968342e-07	RYR2	upregulated
ENSG00000215808	300.904581159798	0.492954813830006	0.107896730169034	4.56876508729902	4.90606280301744e-06	6.41264594244724e-05	LINC01139	upregulated
ENSG00000133019	263.207683310043	-0.18220193189488	0.125536879887243	-1.45138171395158	0.146673598743964	0.317471954434121	CHRM3	not_significant
ENSG00000155816	2455.75909205521	0.0533405992361762	0.0543065273205719	0.982213407263297	0.325994723830416	0.532686972832009	FMN2	not_significant
ENSG00000180875	311.205899468061	-0.496944657217151	0.109257517020942	-4.54837956020817	5.40605678415902e-06	6.98278790130123e-05	GREM2	downregulated
ENSG00000182901	1169.59898953118	-0.128542069103703	0.0717870164325585	-1.79060330811302	0.073356975810331	0.194829495709196	RGS7	not_significant
ENSG00000286496	52.5650200324821	-0.889951825852961	0.256263004720165	-3.4728064896639	0.000515046564710892	0.00378831516705139		downregulated
ENSG00000287516	21.8595471470588	0.159228025606756	0.378008086883667	0.421229151258235	0.673587759509634	0.818258387490966		not_significant
ENSG00000091483	4261.78271400528	-0.363969570559533	0.0730614804175021	-4.98168896222288	6.30316919106481e-07	1.00562807200885e-05	FH	downregulated
ENSG00000054277	159.813094028904	0.255261392877607	0.159067960168204	1.60473166694087	0.10855286978492	0.258168761277707	OPN3	not_significant
ENSG00000203668	3322.03773851528	0.0731610505201206	0.0699926330741172	1.04526787044357	0.295899182860199	0.500543728492107	CHML	not_significant
ENSG00000287513	25.1627865051672	-0.559487611322246	0.391808104879992	-1.4279633431616	0.153302409755243	0.327022565092494		not_significant
ENSG00000174371	26.9013236997469	0.375443740837825	0.381677060795716	0.983668602077119	0.325278482475276	0.531990571528566	EXO1	not_significant
ENSG00000180287	305.690717164614	-0.103389619037556	0.109840806658998	-0.941267841909878	0.346567618108324	0.553995194734745	PLD5	not_significant
ENSG00000214837	22.3519828137459	-0.476628576073927	0.430812797399006	-1.10634730201036	0.268576225382248	0.472382246850265	LINC01347	not_significant
ENSG00000143702	15668.130559545	0.00230952184680199	0.0588469527017741	0.039246243701118	0.96869406487409	0.987176502502518	CEP170	not_significant
ENSG00000143702	15668.130559545	0.00230952184680199	0.0588469527017741	0.039246243701118	0.96869406487409	0.987176502502518	CEP170	not_significant
ENSG00000054282	1282.43884098706	-0.00205275287624058	0.0630547875214028	-0.0325550676948013	0.974029401605181	0.989224353343327	SDCCAG8	not_significant
ENSG00000117020	4277.76320130388	-0.612518037765122	0.0587728496023066	-10.4217856018518	1.97215322325927e-25	2.20250608613928e-23	AKT3	downregulated
ENSG00000226828	23.8167926620438	0.0231364464136396	0.394138665769418	0.0587012856718174	0.953190035287841	0.979072815448945	AL591885.1	not_significant
ENSG00000179456	1114.86390867298	0.0473675997177016	0.0705014299226425	0.671867219851791	0.501668230504061	0.692427053477193	ZBTB18	not_significant
ENSG00000035687	1997.84499939906	-0.0415600455530135	0.0641214162607209	-0.648146094965031	0.516890462911353	0.704214998308356	ADSS	not_significant
ENSG00000179397	44.365190627986	-0.781973444773534	0.2738675912488	-2.85529748594143	0.0042996534085584	0.0219624797785636	CATSPERE	downregulated
ENSG00000121644	1101.73007592416	-0.0649393438778295	0.0746831656948531	-0.869531215952525	0.384556641707188	0.591462093583183	DESI2	not_significant
ENSG00000203667	6932.54189960273	0.141149896926061	0.0545288707092091	2.58853512075802	0.00963851176437107	0.0423315804268807	COX20	upregulated
ENSG00000153187	26147.3748101629	0.0287743135836419	0.0463909796140505	0.620256649526043	0.535088830567549	0.719220020585185	HNRNPU	not_significant
ENSG00000272195	37.8568054099644	0.115619395937799	0.287212566478014	0.402556884455297	0.687274233157071	0.828291079558041	AL356512.1	not_significant
ENSG00000203666	1284.13175497773	0.203386724725606	0.0619741613151125	3.2817987433742	0.00103147196492069	0.00674111275800278	EFCAB2	upregulated
ENSG00000162849	7078.86824144872	-0.477660744319777	0.0467099234600098	-10.2261084783991	1.51484830209466e-24	1.61488731009663e-22	KIF26B	downregulated
ENSG00000185420	1603.26381788951	-0.323240056883281	0.0641894933946477	-5.03571596828079	4.76066033079281e-07	7.91050209014429e-06	SMYD3	downregulated
ENSG00000162851	483.346234856373	0.180778477612985	0.0934121505892703	1.9352779747879	0.0529561936286732	0.153411324058641	TFB2M	not_significant
ENSG00000162852	4515.85438078096	0.201489942924985	0.0505084086100819	3.98923562372475	6.62865525383344e-05	0.000645139122931868	CNST	upregulated
ENSG00000260698	30.1137230718603	0.114910244459369	0.316309459229657	0.363284249352588	0.716392557995525	0.845447244958129	AL591848.3	not_significant
ENSG00000143653	4872.54875889865	-0.0684941433184652	0.0542995336677667	-1.26141310416308	0.207160049481972	0.398239692183313	SCCPDH	not_significant
ENSG00000260855	346.6501923813	-0.115550395656727	0.116623040035207	-0.990802465977943	0.321782044940415	0.528366217249854	AL591848.4	not_significant
ENSG00000227953	355.064469379946	-0.437245191638055	0.108736311539051	-4.02115158634036	5.79143198989476e-05	0.000572069428267763	LINC01341	downregulated
ENSG00000153207	1812.3761318102	-0.117361967702853	0.0703481319601829	-1.66830254667288	0.095255682647868	0.236011551770306	AHCTF1	not_significant
ENSG00000197472	32.8221630759088	0.0235478230507064	0.349355981583163	0.0674035204549688	0.946260466647049	0.975358263334384	ZNF695	not_significant
ENSG00000277462	434.66301859499	-0.000527871435082559	0.109410207998531	-0.00482470004160533	0.996150461261058	0.998948060786333	ZNF670	not_significant
ENSG00000188295	487.956396035467	-0.112896463431573	0.0889527789703021	-1.26917297849981	0.204379376285795	0.394555058852763	ZNF669	not_significant
ENSG00000286747	125.390929769506	-0.311416884600966	0.16356676436567	-1.90391297283819	0.0569215192789253	0.161312028655639		not_significant
ENSG00000221953	57.3579854001196	-0.294856286206371	0.246292430046483	-1.19717965408325	0.231236538323827	0.427404891878211	C1orf229	not_significant
ENSG00000196418	548.292029754575	0.137961268783953	0.0884820865187469	1.55919999416744	0.118949052238871	0.27511786286356	ZNF124	not_significant
ENSG00000259865	21.4546672306579	0.839531102795	0.429409166775235	1.95508425937827	0.0505731258298582	0.148234066550398	AL390728.6	not_significant
ENSG00000227671	168.841055204731	0.00553407244548053	0.145597267609625	0.0380094526246087	0.969680145371072	0.987484582008368	AL390728.4	not_significant
ENSG00000162714	3378.82612464881	0.013792005149947	0.0513673085895099	0.268497718269856	0.788316230971477	0.889726613058956	ZNF496	not_significant
ENSG00000162722	716.382208800105	-0.233530460781828	0.0785695844390264	-2.9722756261115	0.00295601182016454	0.0162903142167309	TRIM58	downregulated
ENSG00000238243	99.5206821855121	-0.50630037647264	0.188155576916525	-2.69086032298293	0.00712680266233968	0.0331352929220137	OR2W3	downregulated
ENSG00000203663	30.8379388027581	0.364994999396544	0.332566473136959	1.09750990818076	0.272418551859897	0.47690972970627	OR2L2	not_significant
ENSG00000196071	232.899433763201	-0.534740175295219	0.124769142393165	-4.28583674647838	1.82052647602034e-05	0.000206691446451078	OR2L13	downregulated
ENSG00000175137	5542.29666661152	0.226809352265438	0.0510804366102373	4.44023910750953	8.98589815840772e-06	0.000110255224265007	SH3BP5L	upregulated
ENSG00000171161	1964.0063814272	-0.0595445694143677	0.0589200350499988	-1.01059969437966	0.312208062160329	0.5185905085407	ZNF672	not_significant
ENSG00000171163	2111.65634362712	0.0645318520342161	0.0690412331427879	0.934685681247237	0.349950308231458	0.557671734637532	ZNF692	not_significant
ENSG00000185220	378.327538388546	0.0196857641012814	0.0984392964593064	0.199978715912697	0.841497227130898	0.919886801025965	PGBD2	not_significant
ENSG00000035115	1123.83454524575	-0.00888362201916796	0.0813045467665989	-0.109263532882979	0.912993469920837	0.95760988789367	SH3YL1	not_significant
ENSG00000143727	5724.53661100533	0.0752427665186878	0.0509520632735042	1.4767364005417	0.139746310697845	0.308320814773084	ACP1	not_significant
ENSG00000151353	1987.45251617689	-0.0103779831287901	0.0545669145362276	-0.190188197683415	0.849161659215653	0.923346599506119	TMEM18	not_significant
ENSG00000235688	51.0811416716785	-0.459069939920068	0.266300030625417	-1.72388241504112	0.0847290724804666	0.21717364292144	AC116614.1	not_significant
ENSG00000172554	90.857681028302	-0.277109198860767	0.189430972859063	-1.46285052902588	0.143508283269709	0.313765659407111	SNTG2	not_significant
ENSG00000130508	13646.7256022238	-0.153529013765195	0.0462186106156541	-3.32180071447659	0.000894385483254497	0.00600536870289942	PXDN	downregulated
ENSG00000186487	8233.70024274731	-0.206822685829317	0.0470273307944016	-4.39792525613507	1.09290600722662e-05	0.000130489003059196	MYT1L	downregulated
ENSG00000237720	30.8316986500916	7.20299531681954	1.01952314336561	7.06506307747102	1.60543051095364e-12	6.10100756905692e-11	AC011995.2	upregulated
ENSG00000032389	2146.94839718866	-0.0477751155844552	0.0569523978770136	-0.83886047585957	0.401547609346063	0.6075206987959	EIPR1	not_significant
ENSG00000224885	24.6398372856227	0.20320149580121	0.360148909809724	0.56421521838999	0.572607672014173	0.745657186599244	EIPR1-IT1	not_significant
ENSG00000171853	2518.01931001632	0.177559709449975	0.057980263902431	3.06241637238444	0.00219557815205483	0.0126606275104616	TRAPPC12	upregulated
ENSG00000182551	862.236937442057	-0.276575349321529	0.0730847560307019	-3.7843096747199	0.000154135807835472	0.00135318051189034	ADI1	downregulated
ENSG00000235078	22.0410499108779	-0.119558117622804	0.395549905105842	-0.30225798585595	0.762455403719073	0.872979044043823	AC231981.1	not_significant
ENSG00000171865	1847.13987033012	0.163427476221137	0.0686007685858497	2.38229803528539	0.0172049666327847	0.0666884520885833	RNASEH1	upregulated
ENSG00000234171	722.106964074415	0.0915408279568224	0.0806701924399989	1.13475405460213	0.256478381873566	0.457575048382778	RNASEH1-AS1	not_significant
ENSG00000287126	261.53754946291	0.165744201302826	0.122058611888476	1.35790665433968	0.174493305625845	0.354712307882552		not_significant
ENSG00000171863	14362.5490171976	0.203480876036048	0.0436908337308941	4.65728984000058	3.20399220984454e-06	4.35673227048623e-05	RPS7	upregulated
ENSG00000118004	36.2536876112548	0.186166866607943	0.305763335640601	0.608859352668649	0.54261766861589	0.724649840425595	COLEC11	not_significant
ENSG00000230090	44.3915812222607	0.22150289873239	0.277459028701178	0.798326512455816	0.424681036452905	0.629070520206383	AC108025.1	not_significant
ENSG00000176887	14082.7729514794	0.189612111082065	0.0574326187609527	3.3014707525574	0.000961793617541524	0.00637197974946699	SOX11	upregulated
ENSG00000242540	114.534861712997	0.233668191871082	0.1664482566672	1.40384883897152	0.160363867117941	0.336145761807359	AC108025.2	not_significant
ENSG00000232044	92.3766738322048	0.0470351031547426	0.19438401937319	0.241970010222095	0.808803401182968	0.901434177679619	LINC01105	not_significant
ENSG00000205837	52.2158315847855	0.0737863319404388	0.265667576729715	0.277739319373201	0.781212475088769	0.88516565694888	LINC00487	not_significant
ENSG00000134326	99.3040599313668	0.551287175968511	0.177542483046237	3.10510006681016	0.0019021466093515	0.0112096082177957	CMPK2	upregulated
ENSG00000228203	286.961120054706	0.174702705194606	0.109687110323116	1.59273687382199	0.111219231767829	0.262415367624669	RNF144A-AS1	not_significant
ENSG00000151692	4808.7226596925	-0.999194132794741	0.0460269687991888	-21.7088841360405	1.69113644977591e-104	2.52394428145191e-101	RNF144A	downregulated
ENSG00000272002	33.8981269553161	2.01405952071691	0.359687251934634	5.59947429296972	2.15002812347917e-08	4.63215376681857e-07	AC010904.2	upregulated
ENSG00000229727	163.638624573747	2.0625341479726	0.172892793188871	11.9295553616249	8.30157160341553e-33	1.33614608836542e-30	AC013460.1	upregulated
ENSG00000235092	126.4841577172	-0.336087807594299	0.17204438554328	-1.95349477132314	0.050760996247008	0.148652029145046	ID2-AS1	not_significant
ENSG00000115738	2738.03748456223	-0.0265218526233902	0.0617311699524599	-0.429634699031544	0.667461391917358	0.813704237497924	ID2	not_significant
ENSG00000134313	66189.4563708485	-0.193317068660789	0.0422787093213491	-4.57244489635286	4.82066022437049e-06	6.31610366348686e-05	KIDINS220	downregulated
ENSG00000143797	3378.18595664649	-0.029304687166317	0.0761941265570332	-0.384605592195898	0.700529650291674	0.836499330008489	MBOAT2	not_significant
ENSG00000151693	1579.49665493296	-0.291977439916256	0.0573699691983588	-5.08937766563432	3.59240522510608e-07	6.14979317836981e-06	ASAP2	downregulated
ENSG00000119185	2586.43302465546	0.112793104664493	0.052596884753433	2.14448260944069	0.0319942373940732	0.106649623410863	ITGB1BP1	not_significant
ENSG00000119203	1531.33828951733	-0.139741789509885	0.0597214472118306	-2.33989288662453	0.0192892711849575	0.0727646978500569	CPSF3	downregulated
ENSG00000134330	1414.32934330685	0.150312369328588	0.0598763692134962	2.51037882395025	0.0120601705755712	0.0504566310752174	IAH1	upregulated
ENSG00000151694	1255.33308526145	0.182137349551546	0.0614362647309512	2.96465532774791	0.00303022225025356	0.0165989852126836	ADAM17	upregulated
ENSG00000271855	54.7221597614905	0.586201375980591	0.248827000438282	2.35585919111696	0.0184799211968889	0.070407256043009	AC073195.1	upregulated
ENSG00000134308	33840.5900918065	-0.110789564129308	0.0466863699238749	-2.373060152459	0.0176413906397446	0.0679537095571769	YWHAQ	downregulated
ENSG00000115750	453.113257389769	0.187088529839994	0.0910778715677966	2.05416010079604	0.0399601986867329	0.125651519218558	TAF1B	not_significant
ENSG00000269973	201.175862322012	0.176395061766443	0.150837780446671	1.1694355435627	0.242228196412791	0.439993394612611	AC010969.2	not_significant
ENSG00000134317	318.317963990846	-0.162215202821595	0.104402675135199	-1.55374565461594	0.120245098281561	0.277334051487551	GRHL1	not_significant
ENSG00000260077	127.690808709227	-0.0087385656176533	0.159328640942687	-0.0548461693136308	0.956261017939335	0.980909092527679	AC104794.2	not_significant
ENSG00000172059	359.398369311842	-0.121085212565338	0.109080461418057	-1.11005409210062	0.266975718016128	0.470474491484626	KLF11	not_significant
ENSG00000171848	23.6802486264303	2.25341363022262	0.9873962097459	2.28217771952205	0.0224788499616081	0.0815908202121865	RRM2	upregulated
ENSG00000115756	1933.87530026791	-0.303437862500523	0.0580164128462363	-5.23020723988467	1.69320119453581e-07	3.06137489104564e-06	HPCAL1	downregulated
ENSG00000115758	9977.06890469402	0.212496554399573	0.0480619231439411	4.42130777337321	9.81053179856834e-06	0.00011921502630429	ODC1	upregulated
ENSG00000257135	74.1165884518242	-0.238361897711807	0.217159659205629	-1.09763433311572	0.272364194557163	0.47690972970627	AC007249.2	not_significant
ENSG00000115761	860.039793474368	0.253744256641481	0.0733814176643393	3.45788163703999	0.00054444052272087	0.00397955479141074	NOL10	upregulated
ENSG00000243819	41.949853303154	-0.123724869437242	0.27933376367338	-0.442928444489477	0.657817492421692	0.807347451648264	RN7SL832P	not_significant
ENSG00000143882	21.988871265335	0.459035815556553	0.387408448716515	1.18488849966318	0.23606153500386	0.432528659954421	ATP6V1C2	not_significant
ENSG00000143870	4193.39110209708	-0.0319816277541724	0.0474281635163994	-0.674317228056153	0.500109653367885	0.691335481588124	PDIA6	not_significant
ENSG00000162975	53.1353163215083	0.121097448721792	0.257287834527574	0.47066915909238	0.637877011623497	0.792097229873269	KCNF1	not_significant
ENSG00000162976	61.8024615484693	-0.345494191760224	0.2311994223436	-1.49435577415398	0.135082654469335	0.300698567921772	PQLC3	not_significant
ENSG00000134318	1686.550528322	0.0668339754919578	0.0840817415239802	0.794869067654797	0.426689669199849	0.631134723781775	ROCK2	not_significant
ENSG00000169016	1063.04427826366	-0.0343654235339715	0.0723090824192072	-0.475257358885294	0.634603548153898	0.789623044568936	E2F6	not_significant
ENSG00000196208	8426.11353383986	0.125949148339824	0.0427989494727325	2.94280934208599	0.00325248658070792	0.0175298989479586	GREB1	upregulated
ENSG00000239899	27.1419292239064	1.27778601117535	0.348433646293169	3.66722911168066	0.000245193084989313	0.00201771171742835	RN7SL674P	upregulated
ENSG00000134324	1950.98524698253	-0.0466169046310682	0.0595640178723434	-0.782635327438399	0.43384128990031	0.636977795185347	LPIN1	not_significant
ENSG00000286427	39.3649195781476	0.243352193824958	0.286065874852426	0.850685856712189	0.394943881802933	0.601186250121349		not_significant
ENSG00000071575	8470.62855839748	-0.232651019764663	0.043912233988003	-5.29809118407012	1.17019529325143e-07	2.20817196888606e-06	TRIB2	downregulated
ENSG00000285876	356.524378893533	0.335702591246904	0.100996906732277	3.32388983097061	0.000887712569257807	0.00597522642456146		upregulated
ENSG00000229370	36.9750102685138	0.335151466381533	0.327567269096818	1.02315309861582	0.306235464506755	0.512640728133721	AC073062.1	not_significant
ENSG00000162981	9167.85457817867	0.202436814190847	0.0450060499976701	4.49799114122051	6.85985550162049e-06	8.63636869402635e-05	FAM84A	upregulated
ENSG00000151779	3303.31089001931	-0.391370148777458	0.0654734712954852	-5.97753778795665	2.26535391101629e-09	5.77489365794325e-08	NBAS	downregulated
ENSG00000079785	12313.1250346976	0.000477424079387547	0.0444572515867026	0.0107389472436561	0.991431724484705	0.997434278675316	DDX1	not_significant
ENSG00000233718	25.6252065984896	0.2989890139783	0.357545071739117	0.836227479025241	0.403026942304259	0.60855837922841	MYCNOS	not_significant
ENSG00000134323	2465.27918328227	-0.179311527458888	0.0550815855203535	-3.2553806460896	0.0011324048187421	0.00727335285965925	MYCN	downregulated
ENSG00000197872	2857.24586827991	-0.18236864840059	0.055706439645091	-3.27374446405966	0.00106132541645112	0.00690324063465848	FAM49A	downregulated
ENSG00000163032	175.989641368251	0.0206331577712828	0.139062795525222	0.148372954055426	0.882048443341425	0.940331481772608	VSNL1	not_significant
ENSG00000163029	2050.78189245992	0.0836152619146209	0.0674072059093768	1.24044990126181	0.214809033531407	0.407690162252614	SMC6	not_significant
ENSG00000178295	364.519528120578	0.0921772380905708	0.129882370465501	0.70969784244163	0.477891530394644	0.673206217134793	GEN1	not_significant
ENSG00000170745	896.839268206995	0.237634186371714	0.0759454913900356	3.12900979402831	0.00175396461963414	0.0104822850966632	KCNS3	upregulated
ENSG00000240857	484.758250878431	-0.0533970094029513	0.0893207845645898	-0.597811692577989	0.549965587923078	0.730070757413534	RDH14	not_significant
ENSG00000183891	359.646550673609	0.215580671618986	0.10813446467261	1.99363516776712	0.0461919391860822	0.139047815166851	TTC32	not_significant
ENSG00000118965	919.508196680071	-0.189986918555135	0.0708431099283769	-2.68179811342577	0.00732276369645598	0.0338832614443962	WDR35	downregulated
ENSG00000227210	83.2064309580175	0.12140805959585	0.2055678303695	0.59059853566399	0.554789446264852	0.733279269981082	AC079145.1	not_significant
ENSG00000132031	25.3669752248481	0.0783546921043942	0.350973972283078	0.223249295652036	0.823341487542514	0.909798129392588	MATN3	not_significant
ENSG00000068697	3887.65229214029	-0.0461257233440928	0.0593810978232727	-0.776774513017089	0.437291816229514	0.639949664566192	LAPTM4A	not_significant
ENSG00000115884	1284.5877865044	0.204486662174783	0.0633826910040225	3.22622247392124	0.00125435814152626	0.00794341788860199	SDC1	upregulated
ENSG00000055917	6820.60298398462	-0.00483085648116403	0.0569289497767507	-0.0848576427302529	0.932374566478387	0.967681960922726	PUM2	not_significant
ENSG00000143878	5868.16050926485	-0.158455966075264	0.0507743975733947	-3.120784758622	0.00180369816887682	0.0107404108953394	RHOB	downregulated
ENSG00000118960	757.29862085872	-0.3213188693787	0.0770659683977587	-4.16940026913416	3.0540221825164e-05	0.000324937667986856	HS1BP3	downregulated
ENSG00000143869	90.851174983953	-0.385009266198648	0.19916260246725	-1.93314036585739	0.0532189086230792	0.154066719799361	GDF7	not_significant
ENSG00000118961	1353.27689644775	0.0402611915774131	0.0648968092491731	0.620387844074571	0.535002473545094	0.719162827166938	LDAH	not_significant
ENSG00000119771	2223.3759986426	0.0372464816134387	0.0578045929615943	0.644351593967377	0.519347466185892	0.706231366004217	KLHL29	not_significant
ENSG00000119778	1801.95674815695	0.105576708946963	0.0636127551280191	1.6596782946202	0.0969791881679221	0.238625199663186	ATAD2B	not_significant
ENSG00000173960	1048.06324781307	-0.0205803929311765	0.0686937434088812	-0.299596322894754	0.764485089317866	0.874226402642879	UBXN2A	not_significant
ENSG00000163026	1538.81564891396	-0.0376600070641543	0.0739271799698869	-0.50942031171072	0.610457642010799	0.771905547729595	WDCP	not_significant
ENSG00000119782	1427.12801908648	-0.115904335723004	0.074657696133669	-1.5524767267863	0.120548197180387	0.277798954675801	FKBP1B	not_significant
ENSG00000115128	3912.59879045332	0.273668728314972	0.0537999671481219	5.08678244284997	3.6418919439788e-07	6.21506653267151e-06	SF3B6	upregulated
ENSG00000219626	787.598771450706	0.2119630979873	0.18286826275752	1.15910270481631	0.246414323499813	0.444840988442537	FAM228B	not_significant
ENSG00000115129	454.430099086904	0.45428871211836	0.0909856689795141	4.99296996124352	5.94578080302984e-07	9.55106491617816e-06	TP53I3	upregulated
ENSG00000176732	33.475850691086	0.398320298275826	0.30527048971711	1.30481101741915	0.191957206628149	0.378223891168306	PFN4	not_significant
ENSG00000186453	44.2196831347875	-0.767392284487846	0.286175325557632	-2.6815459473752	0.00732828500024352	0.0338992546770916	FAM228A	downregulated
ENSG00000198399	668.726145056731	-0.28320698932412	0.086927615305835	-3.25796340239774	0.0011221487723391	0.00722727202647743	ITSN2	downregulated
ENSG00000242628	48.7604331439528	-0.0334442915729245	0.26656447487636	-0.125464173680446	0.900156086141507	0.950711687222408	AC009228.1	not_significant
ENSG00000084676	4494.50029278741	-0.0895921187528741	0.0533715608633941	-1.67864902775071	0.0932204654536079	0.23237175544365	NCOA1	not_significant
ENSG00000184924	1236.40011148345	-0.0165762221787745	0.0707586915526155	-0.234264113920882	0.814779943751973	0.905084399254086	PTRHD1	not_significant
ENSG00000138092	1776.34501165383	-0.121118689311008	0.0570864626592786	-2.12167094734712	0.0338653799657667	0.111460363616827	CENPO	not_significant
ENSG00000138031	2190.72351095857	-0.280201522726589	0.0552156372738517	-5.07467696762929	3.88154840445397e-07	6.59115907845242e-06	ADCY3	downregulated
ENSG00000271936	32.1757387588126	0.0424541360793751	0.327045564445966	0.129811074341567	0.896715900997747	0.948787377331787	AC012073.1	not_significant
ENSG00000115137	837.309419047621	-0.281847978076786	0.0749512184047645	-3.76041889745811	0.000169629064781583	0.00147343934207368	DNAJC27	downregulated
ENSG00000224165	202.14273055596	0.318561767857975	0.133907095371679	2.37897601298691	0.0173608056409972	0.0671526329523528	DNAJC27-AS1	upregulated
ENSG00000084710	10804.2815876485	-0.314766852104941	0.0491260044971523	-6.40733671152082	1.48083545099636e-10	4.42821049162246e-09	EFR3B	downregulated
ENSG00000119772	6996.45770596149	-0.0297346221781933	0.0466281318130364	-0.637697051587213	0.523670905207563	0.709507737129039	DNMT3A	not_significant
ENSG00000235072	148.316409580844	-0.431754592133731	0.154238930064998	-2.79925821549582	0.00512201598208922	0.0254273167154396	AC012074.1	downregulated
ENSG00000138101	1618.58826482626	-0.365572555128824	0.0644752035448417	-5.66997132276709	1.42821423424684e-08	3.16851257886897e-07	DTNB	downregulated
ENSG00000143970	1168.81008964374	0.139524925409347	0.0715703714052141	1.94947885095343	0.0512382660617759	0.149702547417009	ASXL2	not_significant
ENSG00000084731	28399.1085972754	-0.0143002342639694	0.0391973082469864	-0.364826946122477	0.715240589336215	0.844759993172026	KIF3C	not_significant
ENSG00000084733	8652.04422543739	-0.0191350780534328	0.0588404054947757	-0.32520302830224	0.745027416891915	0.862613930167968	RAB10	not_significant
ENSG00000157833	5156.13328977017	-0.114081872006254	0.0445306259709413	-2.56187442953752	0.0104108952184025	0.0449659739017401	GAREM2	downregulated
ENSG00000084754	4366.82736652422	-0.0113163027174882	0.0521845557877706	-0.216851567416047	0.828324023015018	0.912534927247185	HADHA	not_significant
ENSG00000138029	1276.41139075557	0.0516999044185109	0.0719647905650376	0.718405542663082	0.472507270266649	0.668384785682295	HADHB	not_significant
ENSG00000286707	228.712330827391	0.654685123005352	0.134181475828386	4.87910211870583	1.0656987862529e-06	1.61996083091795e-05		upregulated
ENSG00000173567	111.457310232448	-0.199985006960124	0.202663025556274	-0.98678585504781	0.323747630471832	0.530488556687899	ADGRF3	not_significant
ENSG00000138018	5074.12166595214	0.07340975500001	0.0660276652752597	1.11180297976576	0.266222870416692	0.469651930327834	SELENOI	not_significant
ENSG00000157856	54.9151602535453	0.0595849197564085	0.26329675632226	0.226303280711441	0.820965546937845	0.908581653254144	DRC1	not_significant
ENSG00000171303	1655.08066140534	-0.0750256263220298	0.0587101160585641	-1.27789947216576	0.201284874221664	0.390140942160219	KCNK3	not_significant
ENSG00000213699	1186.31988542186	-0.048506359596967	0.0651574877978165	-0.744447971160001	0.456605506537056	0.654987062578848	SLC35F6	not_significant
ENSG00000157851	47024.576540771	-0.110918925556533	0.0394963914015152	-2.80833062516892	0.00497990706502178	0.0247873420282261	DPYSL5	downregulated
ENSG00000084764	8987.10921770941	-0.0121655524796579	0.0441597759701065	-0.275489451936832	0.782940228555895	0.886450326358768	MAPRE3	not_significant
ENSG00000119777	1379.24215749672	-0.0151626173764707	0.0712713803080583	-0.212744825635941	0.831526001208659	0.914661896984613	TMEM214	not_significant
ENSG00000084693	2934.88330350662	-0.0129450853599722	0.0538981812556205	-0.240176663820586	0.810193303844192	0.902493110951967	AGBL5	not_significant
ENSG00000272056	26.7633562319286	-0.192498529337638	0.359344073545072	-0.53569418145279	0.592169925602528	0.758496814279216	AC013472.3	not_significant
ENSG00000272148	38.0247204568789	0.210945083835371	0.299571975795631	0.704154930631022	0.481336294781085	0.675970740070237	AC013403.2	not_significant
ENSG00000228474	4435.89575803926	0.296329683678833	0.059082566205807	5.0155181588864	5.28907286350263e-07	8.64847701196441e-06	OST4	upregulated
ENSG00000138080	66.6259745548803	-0.0425159850575105	0.235849504535271	-0.180267434274607	0.856942620509093	0.927079209284862	EMILIN1	not_significant
ENSG00000138030	412.146626205333	-0.262095628006779	0.113295480164601	-2.31338114835645	0.0207016926315644	0.0768565553895054	KHK	downregulated
ENSG00000138028	1438.14728135062	-0.0749336983576339	0.0713494040607492	-1.05023579865969	0.293609714371131	0.498361667455669	CGREF1	not_significant
ENSG00000138073	3041.27379391289	-0.0368698095901319	0.0518326721731336	-0.711323727763405	0.476883651230356	0.672363354710474	PREB	not_significant
ENSG00000138074	3227.335589989	0.108438815763924	0.0518596808003238	2.09100430412304	0.0365276781518604	0.117376177768466	SLC5A6	not_significant
ENSG00000138085	1385.62824989749	0.099624459683416	0.0709538891534094	1.40407327733675	0.160297030142626	0.336145761807359	ATRAID	not_significant
ENSG00000084774	3010.64278912426	0.107312424235541	0.056766580505586	1.89041550996683	0.0587024106878187	0.165048377506751	CAD	not_significant
ENSG00000163794	48.8637799200743	-0.258607746343104	0.257767418617897	-1.00326002304602	0.315735419186004	0.522237199836055	UCN	not_significant
ENSG00000115204	1207.84246418374	0.0106979533180462	0.0672525977765148	0.159071228052726	0.873612756246145	0.936345415904155	MPV17	not_significant
ENSG00000115207	3407.23505984553	0.00108340091877089	0.0573090730490433	0.0189045269994814	0.984917268163836	0.994577521615579	GTF3C2	not_significant
ENSG00000234072	387.692212575628	-0.0176947771529981	0.104996298367776	-0.168527628383791	0.86616821019241	0.931596141688207	AC074117.1	not_significant
ENSG00000115211	2712.67691555907	0.0682962593650591	0.0524515608803866	1.30208249704533	0.192888185788944	0.37928576385954	EIF2B4	not_significant
ENSG00000115234	4715.84656861679	-0.108166818608636	0.0544402962275734	-1.98688886916546	0.0469347133818937	0.140676232154191	SNX17	not_significant
ENSG00000163795	1653.31349562749	0.137903070623835	0.0587190086018389	2.34852518643369	0.0188479244384593	0.0715106021507249	ZNF513	upregulated
ENSG00000115241	8569.26932932637	-0.0609559256265825	0.0468779208255739	-1.30031205635998	0.193494037545974	0.380247978739795	PPM1G	not_significant
ENSG00000115216	6389.26516274591	-0.0345276538546889	0.0451225797269456	-0.765196805316302	0.444154361736397	0.64543496749104	NRBP1	not_significant
ENSG00000157992	80.1457010399276	-0.119125018401961	0.195168885122345	-0.610368903461664	0.541617462581044	0.724318498142147	KRTCAP3	not_significant
ENSG00000138002	1904.40845329486	0.1101288022649	0.0690046914133479	1.59596108625735	0.110497481655998	0.261162850035491	IFT172	not_significant
ENSG00000115226	2432.66989603327	-0.020689220833099	0.0562582290395026	-0.367754570066039	0.713056246478515	0.843634014931755	FNDC4	not_significant
ENSG00000084734	20.4610887916749	0.00452614144939103	0.496364819314596	0.00911857825790503	0.992724528015745	0.99794059104982	GCKR	not_significant
ENSG00000243943	4463.06409591636	0.030767183731229	0.0493937595657415	0.622896171535168	0.533352754043796	0.717999626706436	ZNF512	not_significant
ENSG00000176714	195.019260933168	0.623668972236369	0.141610524181691	4.40411456592152	1.06216803167093e-05	0.000127281843620012	CCDC121	upregulated
ENSG00000198522	1893.41640103721	-0.113478626006031	0.0654741324035618	-1.73318258433093	0.0830632214651698	0.214073611741553	GPN1	not_significant
ENSG00000119760	4549.28074228128	-0.232345241548752	0.0475039767625282	-4.89106928268855	1.00289652700803e-06	1.53587241454206e-05	SUPT7L	downregulated
ENSG00000163798	2752.79151780958	0.0763812880113376	0.0550241891999761	1.388140182016	0.165094362952661	0.342259648515449	SLC4A1AP	not_significant
ENSG00000243147	1999.54634664106	0.257198652747477	0.0621916534874911	4.13558151817283	3.54056898888322e-05	0.000370935042058046	MRPL33	upregulated
ENSG00000171174	358.272361220102	-0.242781500229471	0.104659109379084	-2.31973596631801	0.0203551649314459	0.0758961486894269	RBKS	downregulated
ENSG00000158019	1026.5292036132	-0.2588952918421	0.0742744959577027	-3.48565531820685	0.000490933130622831	0.00364525065827002	BABAM2	downregulated
ENSG00000075426	61.3890678300552	-0.27203432432417	0.246015040063056	-1.10576298202925	0.268829121400093	0.472725759000141	FOSL2	not_significant
ENSG00000163803	291.899536291536	0.185068171601331	0.12642990948363	1.46380055445102	0.143248450919209	0.313470860825039	PLB1	not_significant
ENSG00000213639	3671.69352475482	0.301725147009207	0.132972297455379	2.26908275470277	0.0232632938813169	0.0838633060275755	PPP1CB	upregulated
ENSG00000171103	1109.88349882578	-0.0264983784960143	0.0655517013582987	-0.40423631953009	0.68603894828198	0.827470532212568	TRMT61B	not_significant
ENSG00000163811	1742.54619864503	0.0580235081441032	0.0550607066304068	1.05380972557407	0.291970039905707	0.496609215202238	WDR43	not_significant
ENSG00000115295	416.817381574823	0.102135578237734	0.115871835238625	0.881453012523684	0.378072675366312	0.58499708873598	CLIP4	not_significant
ENSG00000171094	1444.25845698125	-0.646434732260703	0.0651610980727245	-9.9205622891627	3.38841871286152e-23	3.21547225485824e-21	ALK	downregulated
ENSG00000119801	3788.57911825132	-0.236740482989722	0.0609044240662263	-3.88708187655293	0.000101456540170946	0.000938372969006436	YPEL5	downregulated
ENSG00000213626	20148.7832786917	-0.108505743039692	0.0414409826910423	-2.61831974035563	0.00883639641705954	0.0393926212565581	LBH	downregulated
ENSG00000172954	649.459326081911	0.00181432873391276	0.0814438247669622	0.0222770570894006	0.982226950130898	0.993050573104124	LCLAT1	not_significant
ENSG00000158089	98.4686560373719	-0.284221497353795	0.179153823470443	-1.58646626596103	0.112633578669289	0.2646115427896	GALNT14	not_significant
ENSG00000214711	60.8643362382856	-0.189381500005217	0.225107985059785	-0.841291791381459	0.400184488108746	0.606296487752056	CAPN14	not_significant
ENSG00000013016	1628.86953176293	-0.144640188148417	0.0601923771848368	-2.40296520777475	0.0162627346201503	0.0638815113230019	EHD3	downregulated
ENSG00000158125	126.786277592275	0.37934272388161	0.171039775846774	2.21786261121766	0.0265642014861048	0.0924005510588995	XDH	upregulated
ENSG00000162959	262.92311604474	0.32660009232954	0.118588171880328	2.75406971159926	0.00588592296297179	0.0284203521420905	MEMO1	upregulated
ENSG00000162961	1805.34863539915	-0.0071481719080285	0.0635840159455882	-0.112420893863413	0.910489689432831	0.956456951076196	DPY30	not_significant
ENSG00000021574	3490.67603552915	0.127528620483003	0.0577551786307882	2.2080897939604	0.0272380143222665	0.0942196546836597	SPAST	upregulated
ENSG00000152683	766.722728155223	-0.0453743717720947	0.0785697506574146	-0.577504337132737	0.563598809606921	0.740030525259283	SLC30A6	not_significant
ENSG00000119820	2096.33730481572	0.237332618000086	0.0704878023107365	3.3670026617348	0.000759899548936175	0.00524611896336635	YIPF4	upregulated
ENSG00000115760	7458.23041783816	-0.0578570466463548	0.079197784169687	-0.730538704496983	0.465060963635371	0.662407239285259	BIRC6	not_significant
ENSG00000276334	25.9280481594864	0.262739706103907	0.389739795475742	0.674141335203375	0.500221462261084	0.691373610535461	AL133243.2	not_significant
ENSG00000276517	26.676652422073	0.122569523661322	0.385005497973514	0.3183578528267	0.750213504940916	0.865513359846453	AL133243.3	not_significant
ENSG00000018699	535.730902014173	0.118975175869499	0.0842686395423955	1.41185589936625	0.157992395197421	0.333045859265031	TTC27	not_significant
ENSG00000049323	44.2305457862363	0.462020908042631	0.25951811948583	1.78030308233587	0.075026372967979	0.198047271575216	LTBP1	not_significant
ENSG00000119812	1210.21748120128	0.205933356541595	0.0667694201294583	3.08424659286113	0.00204068373849279	0.0118927600052666	FAM98A	upregulated
ENSG00000286415	55.366735124	-0.345041176920072	0.241298934562237	-1.4299324509909	0.152736407190228	0.326154213949268		not_significant
ENSG00000260025	720.81138746477	-0.352361911585174	0.0761056668483171	-4.62990374011768	3.65835759935056e-06	4.91081412171204e-05	AC009414.2	downregulated
ENSG00000150938	8448.39815606815	0.0784559361544853	0.0395645177211479	1.98298729956588	0.0473688481993947	0.141597665857513	CRIM1	not_significant
ENSG00000171055	1669.37691137044	0.0638348856473709	0.0602232918661421	1.05997004928353	0.289158225301049	0.494027345127994	FEZ2	not_significant
ENSG00000115808	1329.63082680596	0.103248792768508	0.081171358755858	1.2719855174416	0.203378265018225	0.393296697013007	STRN	not_significant
ENSG00000008869	4828.8276780806	-0.122925155116069	0.0656358143406659	-1.87283659616162	0.0610909527413297	0.169844228815311	HEATR5B	not_significant
ENSG00000152133	1110.65545624156	0.17886287816844	0.0777542538951028	2.30036132054898	0.0214277582655688	0.0786275161926336	GPATCH11	upregulated
ENSG00000055332	762.001672979022	-0.0581560817974276	0.0962803735794142	-0.604028418621155	0.545824748317834	0.726925033920165	EIF2AK2	not_significant
ENSG00000218739	1747.16511770559	0.447162976616602	0.0723519152945502	6.18038893367463	6.39438697476127e-10	1.77325423926783e-08	CEBPZOS	upregulated
ENSG00000115816	2842.3940140048	0.0970078917924036	0.0758706410716211	1.27859591565635	0.201039389003765	0.389941357428498	CEBPZ	not_significant
ENSG00000272054	43.1100659964474	0.211985070258136	0.273784627868324	0.774276744127831	0.438767153221109	0.641371236259544	AC007390.2	not_significant
ENSG00000003509	1429.6057091868	0.00788801287475091	0.0637202427751386	0.123791318601638	0.901480505693803	0.951436680442045	NDUFAF7	not_significant
ENSG00000115825	254.226578368851	0.506652927480307	0.122576630050249	4.13335663798728	3.57503326173377e-05	0.000374068330515509	PRKD3	upregulated
ENSG00000115828	139.111165353703	0.377790236956247	0.153232989887805	2.46546280427511	0.0136836381528214	0.0555912614587647	QPCT	upregulated
ENSG00000163171	2834.09324417349	0.126262921367405	0.0502103923273254	2.51467705219844	0.0119141463409183	0.0500079670658717	CDC42EP3	upregulated
ENSG00000115841	83.6369573816479	-0.246837242631233	0.203822203807421	-1.21104196706878	0.225879320973334	0.421153982103261	RMDN2	not_significant
ENSG00000119787	1740.80489515973	-0.0851989837297145	0.0713116069983678	-1.19474216492786	0.232187782949248	0.428455934934053	ATL2	not_significant
ENSG00000213553	262.863171826308	0.443994398372529	0.122573319201808	3.62227604884815	0.000292022247313912	0.00235121590689186	RPLP0P6	upregulated
ENSG00000143889	2499.06146419874	0.0790608463327218	0.0558615915852427	1.41529885005295	0.156980892034362	0.331722912154475	HNRNPLL	not_significant
ENSG00000115875	7927.40214765977	0.196870740404128	0.0443148620360648	4.44254436003679	8.89012970714018e-06	0.000109325287941663	SRSF7	upregulated
ENSG00000152147	767.733393634309	-0.248321383797956	0.0786535208282596	-3.1571553464233	0.00159316446950669	0.00967627861483219	GEMIN6	downregulated
ENSG00000163214	3453.14171950396	-0.0732807059301502	0.050802951497344	-1.44244977447779	0.149175530797202	0.321350831793422	DHX57	not_significant
ENSG00000188010	898.009612052532	0.116191575813003	0.0716134366544028	1.62248289205459	0.104699993290807	0.251954344360166	MORN2	not_significant
ENSG00000214694	114.002175154918	-0.0334916110156943	0.173312572674152	-0.193243978200373	0.846767898161759	0.922148496459144	ARHGEF33	not_significant
ENSG00000115904	2863.40213073627	-0.0331050921872709	0.0791844196139016	-0.418075832956652	0.675891673764539	0.819566704202115	SOS1	not_significant
ENSG00000229692	80.9589400716096	0.150536258277366	0.22119211436631	0.680567924894767	0.49614492836709	0.688288937722031	SOS1-IT1	not_significant
ENSG00000011566	2203.16085034858	-0.00561215110986184	0.0692200035769908	-0.0810770127109234	0.935380706691611	0.969140682423319	MAP4K3	not_significant
ENSG00000231312	392.575553391082	-0.448234978495232	0.102256773611924	-4.38342578846008	1.16827458008365e-05	0.000138906754501822	AC007388.1	downregulated
ENSG00000152154	4840.37652571033	-0.115023614504594	0.0478491318467477	-2.40388090787091	0.016222057062881	0.0637886253416327	TMEM178A	downregulated
ENSG00000138050	613.872438162801	0.0697418539049201	0.103015492688221	0.677003546602406	0.498403704135184	0.689848546563301	THUMPD2	not_significant
ENSG00000183023	3804.23223747637	-0.295763358185771	0.0551426152065726	-5.36360774834122	8.15759525431831e-08	1.58489042946916e-06	SLC8A1	downregulated
ENSG00000162878	1314.86460234284	-0.0626413752736539	0.0671529668499206	-0.932816198778683	0.350914876042173	0.558666555467839	PKDCC	not_significant
ENSG00000143924	3437.47187149534	-0.0483670644374758	0.0543282351521356	-0.89027490589439	0.373318292092044	0.580221155387875	EML4	not_significant
ENSG00000115944	5028.03243914873	0.126058038355924	0.0510001570440073	2.47171863112403	0.013446530210047	0.0548996981990403	COX7A2L	upregulated
ENSG00000057935	2855.13373833464	-0.246469751712699	0.0516240539047558	-4.77431997431711	1.80315498280733e-06	2.58762197139405e-05	MTA3	downregulated
ENSG00000115970	1076.67493300331	0.200538337387021	0.0678614279421944	2.95511520267217	0.00312552317954213	0.0170131677846629	THADA	upregulated
ENSG00000138036	874.28816244686	-0.096293016724283	0.0859298918822876	-1.12059976586717	0.262458264720837	0.464732707899516	DYNC2LI1	not_significant
ENSG00000138095	7324.44602243321	-0.116630095702169	0.0608757264583347	-1.91587193266588	0.0553813988590347	0.158313847304331	LRPPRC	not_significant
ENSG00000138032	844.093016508362	0.138409027398303	0.090824359787237	1.52391965902691	0.12752878190314	0.288499381632059	PPM1B	not_significant
ENSG00000138078	17475.9647953141	-0.246941498047277	0.057628546733065	-4.28505509936088	1.82693904058222e-05	0.000207132998820706	PREPL	downregulated
ENSG00000143919	372.939998354391	-0.0807808710836449	0.107560995252767	-0.7510238343724	0.452638311840614	0.65172453652757	CAMKMT	not_significant
ENSG00000259439	907.488709049372	0.932256506831417	0.0741925047026646	12.565373154169	3.27327031621579e-36	6.10650895242212e-34	LINC01833	upregulated
ENSG00000236502	193.582771273769	0.644326663129562	0.13329510010502	4.83383607215805	1.33926882811703e-06	1.97900777238499e-05	SIX3-AS1	upregulated
ENSG00000138083	2470.68239043815	1.14134858765375	0.0577650024996029	19.7584789797523	6.78176867326323e-87	4.84070853517228e-84	SIX3	upregulated
ENSG00000225156	43.1372697048981	2.04054390906052	0.284923561272259	7.16172400748098	7.966869609718e-13	3.13650116025756e-11	AC012354.1	upregulated
ENSG00000170577	61.7713417738402	0.057487489613662	0.239804770592176	0.239726213418115	0.810542512031477	0.90275959430263	SIX2	not_significant
ENSG00000068784	687.744987935972	-0.143282170487421	0.0835356305885664	-1.71522222886089	0.086304490883413	0.220180392670239	SRBD1	not_significant
ENSG00000171132	3700.16512382528	-0.174778863992096	0.0483474772763126	-3.61505654148635	0.000300282077533421	0.002403574289062	PRKCE	downregulated
ENSG00000250565	163.535638660571	-0.13362507547734	0.150681187764201	-0.886806624370708	0.375183020523548	0.581567335278546	ATP6V1E2	not_significant
ENSG00000119729	1431.81872777958	0.0162835048403676	0.0837594268093665	0.194408026184662	0.845856405827083	0.921666536457496	RHOQ	not_significant
ENSG00000151665	704.007883005961	0.0820338879178576	0.0940180362695717	0.87253351774597	0.382917391209725	0.589714335036591	PIGF	not_significant
ENSG00000119878	510.683869986725	0.359471474213616	0.102439083041256	3.50912428676117	0.000449584759978911	0.0033934864388845	CRIPT	upregulated
ENSG00000171150	1067.75174177692	-0.204431702938153	0.0658983539037261	-3.10222776181658	0.00192070119361188	0.0112937505356469	SOCS5	downregulated
ENSG00000180398	6109.02694597637	-0.228627777330006	0.0473507063565523	-4.82839211749942	1.3763986640302e-06	2.03204468231868e-05	MCFD2	downregulated
ENSG00000068724	1573.90195041564	-0.399175492815555	0.0693617707457517	-5.75497840559389	8.66528708575404e-09	2.00081600684703e-07	TTC7A	downregulated
ENSG00000143933	52748.9369406775	-0.229982661579939	0.116730167198859	-1.97020759156582	0.0488145838582594	0.144569428915551	CALM2	not_significant
ENSG00000234690	131.189040956164	0.330191492619507	0.169062787662094	1.9530702006373	0.0508112774314768	0.148772737933396	AC106869.1	not_significant
ENSG00000236824	111.689013019382	0.463922310664364	0.178724251705643	2.59574347765875	0.00943865033590002	0.041665588213087	BCYRN1	upregulated
ENSG00000119888	71.2854032817132	0.616973308956123	0.239631285007646	2.57467762999492	0.0100333552498698	0.0437610697213144	EPCAM	upregulated
ENSG00000095002	3078.31587197339	-0.0872363503229145	0.0558746756549486	-1.56128602627849	0.11845627914562	0.274402538454524	MSH2	not_significant
ENSG00000184261	90.5119212545296	-0.148117012135903	0.195161628790763	-0.758945357515449	0.447885244543513	0.648557981173499	KCNK12	not_significant
ENSG00000235760	30.2654665858558	0.0393527558658142	0.334675450655039	0.117584829687363	0.906396625705712	0.954294452909041	HCG2040054	not_significant
ENSG00000116062	3073.98440480184	-0.141105056307645	0.04980565801016	-2.83311298244189	0.00460970899593757	0.0232846870889393	MSH6	downregulated
ENSG00000138081	4863.77333442357	-0.220847605118584	0.0643570838614544	-3.4315974538874	0.000600037496835861	0.00430166619456521	FBXO11	downregulated
ENSG00000233230	77.9479267364645	0.0137574132181064	0.197916592063368	0.0695111666721788	0.94458274443526	0.974257505950082	AC079807.2	not_significant
ENSG00000170802	618.874365699424	0.197387999119131	0.0949096573278389	2.07974619945481	0.037548818147615	0.11983461516209	FOXN2	not_significant
ENSG00000272663	24.8934237697353	0.108078071881267	0.367176821257318	0.294348841278098	0.768491354828945	0.877133761592717	AC093635.1	not_significant
ENSG00000162869	2638.17807777903	-0.104865050660731	0.0529684268217701	-1.9797652479577	0.0477299130287505	0.142322425833937	PPP1R21	not_significant
ENSG00000243244	60.1373074411377	0.294804499531248	0.23786201668041	1.23939292050712	0.215200021933745	0.408290622915323	STON1	not_significant
ENSG00000179915	11632.7040676835	0.00968897977176732	0.057165434492697	0.169490179821954	0.865411095983862	0.931453088754151	NRXN1	not_significant
ENSG00000115239	749.163192596479	-0.203076766754639	0.0878165779855367	-2.31251059211264	0.0207495622892966	0.0769994493904571	ASB3	downregulated
ENSG00000143942	160.025972301724	-0.0214566312605314	0.15551425371971	-0.137972119901006	0.890262451877808	0.944457656183432	CHAC2	not_significant
ENSG00000068912	1801.06290694866	0.121112849975539	0.0613591374336197	1.9738356020171	0.0484004391976444	0.143604485663789	ERLEC1	not_significant
ENSG00000119737	123.277689785582	0.393132728846595	0.173575693615828	2.26490656990667	0.0235184135276361	0.0844778851388287	GPR75	upregulated
ENSG00000068878	2545.16945712495	-0.135314279906815	0.0615747094773974	-2.1975626203561	0.0279802894318177	0.0963002959333651	PSME4	downregulated
ENSG00000170634	1000.33053259981	-0.122239276107107	0.0798317910306355	-1.53121049307534	0.125717378294094	0.285661204076698	ACYP2	not_significant
ENSG00000233266	22.6773348407105	0.260403461452353	0.388426495353425	0.670406021647454	0.502598997043523	0.692909618278763	HMGB1P31	not_significant
ENSG00000115306	49844.0519517313	-0.183100681475754	0.0456500097488673	-4.01096697422495	6.04705695495631e-05	0.0005941025375794	SPTBN1	downregulated
ENSG00000214595	1213.8661277049	0.323693460233793	0.0705324524627526	4.58928406615001	4.44768823777795e-06	5.85546894944672e-05	EML6	upregulated
ENSG00000115310	37347.1537562677	-0.208085675292898	0.0475632322484995	-4.37492713291078	1.21473048394095e-05	0.000143987222778763	RTN4	downregulated
ENSG00000162994	328.272274084507	0.297495592585184	0.128054484080022	2.32319543296335	0.020168656015205	0.0753204790267563	CLHC1	upregulated
ENSG00000143947	22162.7754322499	0.180532056710043	0.0538463285163922	3.35272732021245	0.000800195000039583	0.0054736672148541	RPS27A	upregulated
ENSG00000085760	1331.98214342859	0.0899847121405543	0.0631596726494012	1.42471783601632	0.154238781222688	0.328379985907517	MTIF2	not_significant
ENSG00000162997	126.155697186195	0.0926338168853971	0.17726744205288	0.522565316070641	0.60127678219138	0.764861018529036	PRORSD1P	not_significant
ENSG00000240401	69.5707446141643	0.273107491907453	0.21899650970315	1.24708604843817	0.212365947972053	0.404439217733811	AC012358.3	not_significant
ENSG00000115355	10412.8938362919	0.00420985166714398	0.065639947808861	0.0641355121031292	0.948862325472073	0.976338000455971	CCDC88A	not_significant
ENSG00000163001	4101.47683785639	0.0354693460907538	0.049069937348401	0.722832512275657	0.469782790079104	0.666127488748372	CFAP36	not_significant
ENSG00000275052	4205.82131107895	0.0798178455831632	0.0589561523546137	1.3538509959583	0.175783920259313	0.35641179221168	PPP4R3B	not_significant
ENSG00000272606	54.1871845717273	0.0956202829283627	0.24725134521866	0.386733115016219	0.698953797833069	0.835436803714998	AC015982.1	not_significant
ENSG00000138035	1622.03963099482	0.120914229994518	0.0713486500092956	1.69469541440188	0.0901332160231033	0.226846084232912	PNPT1	not_significant
ENSG00000115380	352.513003548123	-0.00608683829603693	0.123547344301306	-0.049267253217458	0.960706315959867	0.983084977399458	EFEMP1	not_significant
ENSG00000226702	869.653991166188	0.432188321315784	0.0810161062348883	5.33459754363841	9.57567017510098e-08	1.83221185623115e-06	MIR217HG	upregulated
ENSG00000233251	179.966884469496	-0.184254171757363	0.152921916694376	-1.20489054636691	0.228245558604213	0.424059504121562	AC007743.1	not_significant
ENSG00000055813	940.170475600711	0.0991273309481442	0.0752237470446963	1.31776646129107	0.187581838429423	0.372644124091945	CCDC85A	not_significant
ENSG00000028116	19.4406351741635	0.0667832389112533	0.41296038351252	0.161718270268965	0.871527716335289	0.935277194344126	VRK2	not_significant
ENSG00000115392	1062.13512041146	-0.215958316739519	0.0749666785980443	-2.88072408672982	0.0039676279932698	0.0205997940434884	FANCL	downregulated
ENSG00000233426	38.4298150030948	0.35770618228649	0.287471010571911	1.24432088499932	0.213381487476511	0.405872306789698	EIF3FP3	not_significant
ENSG00000233723	452.046150981816	-0.0913180281410505	0.102711311673429	-0.889074695408393	0.37396293738671	0.58072913618162	LINC01122	not_significant
ENSG00000119866	2396.47637170637	-0.320278027486771	0.0534483648455714	-5.99228860250733	2.06908308652204e-09	5.34090204896734e-08	BCL11A	downregulated
ENSG00000115421	1316.10092925386	0.0122657031856369	0.0724692803702926	0.169253828973649	0.865596991087107	0.931531026068636	PAPOLG	not_significant
ENSG00000162924	151.333580538405	0.0305091373876474	0.1633138489199	0.186812922415484	0.851807314663109	0.924431759883231	REL	not_significant
ENSG00000162927	80.9909194470638	0.193637402806805	0.206529066997442	0.937579419797615	0.348460591765854	0.556053415145804	PUS10	not_significant
ENSG00000162928	1153.52730067233	0.145989445580514	0.0741230888961715	1.96955426108875	0.0488894780513246	0.144670001185036	PEX13	not_significant
ENSG00000162929	1977.36670465204	-0.32750077767576	0.0830828416160946	-3.94185816596236	8.08527858537816e-05	0.000767260222752331	KIAA1841	downregulated
ENSG00000212978	431.835162409841	0.141044240717055	0.0912660283329437	1.54541885182642	0.12224498328247	0.280348545273803	AC016747.1	not_significant
ENSG00000237651	111.330875815276	-0.319818558661634	0.186756114559888	-1.71249310586335	0.0868058340284332	0.221047212229686	C2orf74	not_significant
ENSG00000173209	2345.73324364406	0.0348904682918866	0.0560043798906442	0.622995350721047	0.533287577078797	0.717999626706436	AHSA2	not_significant
ENSG00000115464	6978.76675236154	-0.150940213444147	0.0754292463747448	-2.00108340860588	0.0453834020185994	0.137490184709235	USP34	not_significant
ENSG00000270820	74.3501700357421	0.223418253087671	0.21897522197806	1.02029010894236	0.307590892902732	0.513861777631439	AC016727.1	not_significant
ENSG00000082898	6220.10842781269	0.0554914029394752	0.066204940352137	0.838176163958797	0.401931771970518	0.607877835139566	XPO1	not_significant
ENSG00000170264	932.560925114265	0.162885643254655	0.0779371453298542	2.08996162953201	0.0366212466431958	0.117584785085341	FAM161A	not_significant
ENSG00000115484	9034.98320320586	-0.136480650253885	0.0441884559272121	-3.08860419288463	0.00201099163093611	0.0117363845023385	CCT4	downregulated
ENSG00000173163	1378.70903207569	0.045749016259749	0.0733779442031617	0.623470945616623	0.532975089320405	0.717907125153683	COMMD1	not_significant
ENSG00000170340	65.6756654249972	0.0822614052486768	0.229235463043606	0.358851131306105	0.719706459445876	0.847278110855406	B3GNT2	not_significant
ENSG00000186889	222.354853111199	-0.368885435098661	0.124515566029907	-2.96256481707724	0.00305087567987702	0.0166731777751468	TMEM17	downregulated
ENSG00000115504	3759.24883416714	0.0121540338997958	0.0519313765301841	0.234040279920781	0.814953708042008	0.905102358769181	EHBP1	not_significant
ENSG00000143951	281.798848712108	0.0558312419023879	0.119219464517519	0.468306430735425	0.639565470331962	0.793152011364241	WDPCP	not_significant
ENSG00000014641	12384.3566830178	-0.172951541870932	0.0551130098734404	-3.13812550372574	0.00170032056626687	0.0102246626799667	MDH1	downregulated
ENSG00000169764	2759.64508745863	-0.106689872808156	0.0633545689479221	-1.68401229113966	0.0921792933775863	0.230546535554515	UGP2	not_significant
ENSG00000143952	1161.3152189201	-0.239263169301494	0.0724247869840006	-3.30360887846795	0.000954488969237456	0.00633529481972545	VPS54	downregulated
ENSG00000197329	1588.50335561438	0.216694153309464	0.0594966875425093	3.64212130557084	0.000270400591348473	0.00219651979622359	PELI1	upregulated
ENSG00000225889	77.6141239380285	0.550547669624343	0.222355737664581	2.47597689813084	0.0132872175502886	0.0544523840546898	AC012368.1	upregulated
ENSG00000223935	47.4073561442178	0.00739774354511695	0.269253439358184	0.0274750196794175	0.978080863732292	0.990924912649254	AC008074.1	not_significant
ENSG00000119862	2799.25350096667	-0.0886421934689896	0.0532178293402222	-1.66564842211619	0.0957834606169445	0.236843092019883	LGALSL	not_significant
ENSG00000260101	55.091604907816	-0.00998111484019464	0.242085225186797	-0.0412297563078997	0.967112731731909	0.986310640142439	AC008074.3	not_significant
ENSG00000119844	2225.42854823308	-0.0201447922664954	0.0533492145613493	-0.377602415183259	0.705725970250712	0.839619048743093	AFTPH	not_significant
ENSG00000179833	386.923867809728	0.0812205659483836	0.0974536784755824	0.833427400780298	0.404603726545323	0.610008208163704	SERTAD2	not_significant
ENSG00000237638	175.666359486386	0.098260284246953	0.136306931242453	0.720875184785538	0.470986311887553	0.667254795455416	LINC02245	not_significant
ENSG00000115902	5720.36955986284	-0.0580314445042288	0.049305691846726	-1.17697252245498	0.239206473677026	0.436433156745308	SLC1A4	not_significant
ENSG00000011523	2479.65588358808	-0.0390764254417877	0.0503141354221033	-0.776649049297212	0.437365854689204	0.639949664566192	CEP68	not_significant
ENSG00000138069	8546.38155560101	-0.162485381082349	0.0614697803761696	-2.64333758943022	0.00820931390061529	0.037045713663112	RAB1A	downregulated
ENSG00000273763	71.3425610107595	-0.000207813108902653	0.214125969786543	-0.000970518004470997	0.999225638789814	0.999901764069607	AC007318.2	not_significant
ENSG00000172974	54.7282951988408	-0.17836835909731	0.248759114920458	-0.717032455893502	0.473354070596803	0.66911088143514	AC007318.1	not_significant
ENSG00000138071	12707.3833638798	0.200054757695624	0.0557202468902599	3.59034226983287	0.000330244024594662	0.00261156847387792	ACTR2	upregulated
ENSG00000198369	3694.99763190013	0.0533868431257792	0.0525947432207042	1.01506043867827	0.31007701830598	0.516548695854072	SPRED2	not_significant
ENSG00000204929	49.5570942554951	-0.284474223343442	0.253535869990513	-1.12202751963297	0.261850739177109	0.463884671045337	AC007389.1	not_significant
ENSG00000143995	466.745092794369	0.659019285722578	0.0946817690184902	6.96036092855298	3.39402063324341e-12	1.24097186494336e-10	MEIS1	upregulated
ENSG00000143971	523.175309791948	0.209223773709655	0.0992725325528163	2.10756962000885	0.0350682337279386	0.114048176131452	ETAA1	not_significant
ENSG00000197223	1118.43376542084	-0.00175211330781054	0.0695772822309694	-0.025182261388052	0.97990958583174	0.992055727096675	C1D	not_significant
ENSG00000243667	175.935291557025	0.222947718302029	0.140293390195025	1.58915340196786	0.112025763830246	0.263695036726148	WDR92	not_significant
ENSG00000115946	939.719263784506	0.114907106835639	0.0698734782906421	1.64450245853909	0.100072456880972	0.243774408662674	PNO1	not_significant
ENSG00000221823	2675.86948182601	0.0394560365271299	0.0724086670472353	0.544907648988912	0.585817035270927	0.754657742313466	PPP3R1	not_significant
ENSG00000273064	36.398802539857	0.455471343517198	0.283498402704984	1.60660991092487	0.108139967029427	0.257593418270764	AC017083.2	not_significant
ENSG00000119865	5398.61310268104	-0.189387552294219	0.0465238922786223	-4.07075898035389	4.68602130444619e-05	0.000476349298793147	CNRIP1	downregulated
ENSG00000204923	115.481497806929	-0.0719242382036576	0.170508646347338	-0.421821648018617	0.673155203331601	0.818131250812614	FBXO48	not_significant
ENSG00000169604	329.932749343874	0.0612028263479983	0.10761131543628	0.568739691545154	0.569532807452836	0.743959847413227	ANTXR1	not_significant
ENSG00000198380	5583.1917171538	-0.0268848240323632	0.0609071246432236	-0.441406882853964	0.658918460261786	0.807997039297709	GFPT1	not_significant
ENSG00000169599	2723.13315486138	-0.0195023751410826	0.070456479183436	-0.276800308035653	0.781933444630451	0.885577224079043	NFU1	not_significant
ENSG00000115977	5823.88522668467	-0.101344636376272	0.0567505393985919	-1.78579159687752	0.0741330078199911	0.196518906730307	AAK1	not_significant
ENSG00000196975	75.1207709897106	-0.355525966138491	0.210636735218375	-1.68786306799669	0.0914375175755224	0.228935447008899	ANXA4	not_significant
ENSG00000087338	392.645693822462	0.0406493280857882	0.106883451661687	0.380314515051904	0.703711962143191	0.838126988459447	GMCL1	not_significant
ENSG00000124380	1379.44784034038	0.24928256213925	0.0956837542621647	2.60527572377896	0.00918003519061823	0.0406880771394113	SNRNP27	upregulated
ENSG00000059728	1859.19366852461	-0.122496586080147	0.06454162305744	-1.8979470964207	0.0577030514191133	0.162824165546164	MXD1	not_significant
ENSG00000244617	300.628194374036	0.358532235522008	0.107411305461509	3.33793760332323	0.000844027006915074	0.00571162051629215	ASPRV1	upregulated
ENSG00000179818	2411.98495822883	0.00681212684645979	0.0592629044908782	0.114947569731556	0.90848667976122	0.955392083892124	PCBP1-AS1	not_significant
ENSG00000169564	8625.96518579498	0.0723285238021947	0.0492479357773912	1.46866102427382	0.141924753997863	0.311536126003867	PCBP1	not_significant
ENSG00000231327	23.5705543854854	0.746740234795527	0.389129829009758	1.91900023880411	0.0549843036256624	0.157507819337376	LINC01816	not_significant
ENSG00000115998	420.670515178647	0.15597976630746	0.10797792088949	1.44455241425789	0.148583647184905	0.320496352100196	C2orf42	not_significant
ENSG00000116001	10269.4479678443	0.244185426498107	0.0709157999995651	3.44331483956473	0.000574629928012048	0.00414850462980378	TIA1	upregulated
ENSG00000116005	4093.61530781644	-0.0948885855177746	0.0527589697185532	-1.79852991868425	0.0720930718384266	0.192572723783184	PCYOX1	not_significant
ENSG00000143977	2235.89584662946	0.284537520510282	0.0678652610784825	4.19268291300361	2.75674644414134e-05	0.000296381836106538	SNRPG	upregulated
ENSG00000035141	1936.70985917531	0.00898972818339971	0.0592895394121251	0.151624186535024	0.879483355869317	0.939515763489496	FAM136A	not_significant
ENSG00000163235	70.6603821522304	0.278717024639013	0.224465530444816	1.24169187173946	0.214350270088804	0.40725258348977	TGFA	not_significant
ENSG00000075340	26907.7606259751	-0.17918003700109	0.0481875189928299	-3.71839100136596	0.000200495769580486	0.00169842056202417	ADD2	downregulated
ENSG00000116035	785.49438972477	-0.0153295156200164	0.0778164218134254	-0.196995894475472	0.843830750567014	0.920431154077517	VAX2	not_significant
ENSG00000144031	28.1718904283981	0.509554361642524	0.350275775625107	1.454723383977	0.145745856186249	0.31609631852572	ANKRD53	not_significant
ENSG00000144043	2874.40814252647	-0.0210002054913148	0.0625159642434332	-0.335917485164931	0.736933091208666	0.857604774819073	TEX261	not_significant
ENSG00000124357	5362.39247482726	-0.00496507748723978	0.0487344704292395	-0.101880197804732	0.918851768028242	0.960386418521656	NAGK	not_significant
ENSG00000124370	311.012408733748	0.0701984607023694	0.110802055022824	0.633548364133762	0.526375608220853	0.711821116982022	MCEE	not_significant
ENSG00000124383	2245.61768930287	0.110172290021766	0.0645083163146731	1.70787731436584	0.0876591093527686	0.222451007730542	MPHOSPH10	not_significant
ENSG00000124374	647.662207764275	0.0930039505984569	0.0842613913679034	1.10375522037586	0.269699334499757	0.473654232100819	PAIP2B	not_significant
ENSG00000075292	8033.11124397464	-0.0526403600375113	0.0580091152704122	-0.907449799779324	0.364168984697235	0.571127457181363	ZNF638	not_significant
ENSG00000281195	29.519002131717	0.24369934836302	0.385372238636892	0.632373907433014	0.527142579726672	0.712388848483107	AC007878.1	not_significant
ENSG00000135636	85.6735363259975	0.207124243404012	0.205688307813081	1.00698112404248	0.313943845189934	0.520397425937313	DYSF	not_significant
ENSG00000003137	24.9997012784377	0.458380467076535	0.376217704049205	1.21839153804571	0.223075219200253	0.418205535412876	CYP26B1	not_significant
ENSG00000144036	3285.55804473451	-0.12133197823813	0.0636568279574539	-1.90603242623438	0.0566459987478271	0.160836624255116	EXOC6B	not_significant
ENSG00000116096	136.575284014549	-0.368255614362872	0.1677257871727	-2.19558137463797	0.0281219205728012	0.0966939442387256	SPR	downregulated
ENSG00000144040	425.181944973337	0.200868242018707	0.105959522268808	1.89570732028337	0.0579987568114075	0.163452126632857	SFXN5	not_significant
ENSG00000135631	1138.92348771172	-0.155102749047186	0.0664879173294277	-2.33279602185008	0.019658853571724	0.0738001737683365	RAB11FIP5	downregulated
ENSG00000272702	19.2635978256044	-0.501018755228898	0.435094211434294	-1.15151785995332	0.249519251991034	0.448698715394648	AC010913.1	not_significant
ENSG00000135632	1731.91609604003	0.0541364712062752	0.0615530793800164	0.879508738661919	0.37912549707078	0.585908244884778	SMYD5	not_significant
ENSG00000135617	1041.04791276252	0.0318202770989265	0.07495548414479	0.424522334315924	0.671184920590768	0.816652563168756	PRADC1	not_significant
ENSG00000135624	17407.6617885281	-0.0707978936598014	0.0451747776785902	-1.56719960336085	0.117068043152755	0.272610789282096	CCT7	not_significant
ENSG00000163013	4535.4074424482	-0.0307741776965513	0.0438888044099688	-0.701185145284142	0.483187478988862	0.677393121066232	FBXO41	not_significant
ENSG00000116127	1952.53825087666	0.29535025061388	0.0829796674345259	3.55930868061049	0.000371832292191241	0.00289032705535208	ALMS1	upregulated
ENSG00000163016	109.145753456207	0.587996668519646	0.172693126849874	3.40486433505142	0.000661969312001801	0.00467622641787159	ALMS1P1	upregulated
ENSG00000144034	760.602908668319	0.121593984896694	0.074412813621538	1.63404632856807	0.102249123148337	0.24762116163538	TPRKB	not_significant
ENSG00000144048	1019.62006051559	0.110776826676639	0.0760296404922839	1.45702157683992	0.145110424279722	0.315449925238374	DUSP11	not_significant
ENSG00000124356	2377.52571457217	0.083610039083602	0.0569701948106433	1.46761020146594	0.142210135353124	0.311829009228293	STAMBP	not_significant
ENSG00000114956	5554.65095218593	-0.0481056582966741	0.0477809988647519	-1.00679473932391	0.314033423203974	0.52044081453055	DGUOK	not_significant
ENSG00000235499	110.585367175869	-0.0498961449526828	0.184884296513346	-0.26987767968212	0.787254359275681	0.889188497848562	AC073046.1	not_significant
ENSG00000187605	8785.25403640263	0.0381352857151809	0.0481115678574949	0.792642755441614	0.427985990971757	0.632197769820347	TET3	not_significant
ENSG00000257800	328.786564267885	-0.0102234107871461	0.103192219290323	-0.0990715274606441	0.921081478640347	0.96143150018048	FNBP1P1	not_significant
ENSG00000217702	59.7032616237188	-0.193295574348291	0.247730537469698	-0.780265430021662	0.435234656564387	0.638139444209836	AC073263.1	not_significant
ENSG00000163170	917.692035714965	0.148152586120305	0.0701121299837223	2.11308066314204	0.0345938644353372	0.112975427180213	BOLA3	not_significant
ENSG00000225439	2036.71846238616	-0.114064800465478	0.0546617013996349	-2.08674076263275	0.0369115744250131	0.118331833105925	BOLA3-AS1	not_significant
ENSG00000114978	749.55897520962	0.0705576586357653	0.0827501344307287	0.852659142141094	0.393848354871223	0.600019343162663	MOB1A	not_significant
ENSG00000065911	9076.66370171858	-0.0400939987489995	0.0476291315030088	-0.841795713752764	0.399902311560813	0.606036762567513	MTHFD2	not_significant
ENSG00000264324	29.1093595149917	-0.472689627665789	0.332835469975308	-1.42019006478143	0.155552355290633	0.33019175288419	AC006030.1	not_significant
ENSG00000188687	93.2599465895402	0.122854625440005	0.192391198085314	0.63856676741275	0.523104806202966	0.709008271354594	SLC4A5	not_significant
ENSG00000204843	28054.4852245379	-0.0646335622252625	0.0435579690127435	-1.48385160488895	0.137848293151578	0.305199653225819	DCTN1	not_significant
ENSG00000237737	218.95875708003	-0.332360571203755	0.137095992254588	-2.42429093467999	0.0153383120339192	0.0610298275959408	DCTN1-AS1	downregulated
ENSG00000284308	57.022299065528	-0.0621220860043648	0.266683546253724	-0.232943077580278	0.815805607327332	0.905610971363365	C2orf81	not_significant
ENSG00000286623	44.4071930211581	-0.628001621322348	0.284265143308459	-2.20921078825658	0.0271599828581772	0.0940102210857726		downregulated
ENSG00000005448	1468.41753772318	0.130398361479551	0.0583642545748224	2.23421617271548	0.0254688528127264	0.0898607686710786	WDR54	upregulated
ENSG00000114993	328.707152482749	-0.0952562248212733	0.103351908581471	-0.921668754149657	0.35670138349702	0.564297232742359	RTKN	not_significant
ENSG00000115274	66.5610263236524	0.0580163490004259	0.268824651215652	0.215814839666192	0.829132080511215	0.913180019170308	INO80B	not_significant
ENSG00000239779	857.394414981132	0.0798544710810698	0.07453256153786	1.07140381912819	0.283987896371746	0.488229496284537	WBP1	not_significant
ENSG00000115275	1906.14658948873	0.0647728012955448	0.0598291065973154	1.0826302610785	0.278972569895522	0.483162008648042	MOGS	not_significant
ENSG00000135637	395.152591819177	0.00378301240325741	0.0958620040109303	0.0394631057663478	0.968521167923184	0.987161607611281	CCDC142	not_significant
ENSG00000115282	960.784992592247	0.305754936054325	0.0706827713453455	4.32573497380927	1.52024115829144e-05	0.000176754951102483	TTC31	upregulated
ENSG00000115289	879.674219942355	-0.0818350738366606	0.0719374870091391	-1.13758594078028	0.25529342000408	0.456124846771599	PCGF1	not_significant
ENSG00000144045	42.2797966294955	0.120756175987623	0.268995669686334	0.448914943978216	0.653493015365955	0.803986423356031	DQX1	not_significant
ENSG00000115307	4614.59153146949	-0.0711623536733299	0.0536681978556094	-1.32596875834712	0.184850045901997	0.369862889235286	AUP1	not_significant
ENSG00000115317	2767.16559830275	0.0253055012412096	0.0535835181877409	0.4722627796209	0.636739233922779	0.791429090399581	HTRA2	not_significant
ENSG00000115318	211.714796871334	0.503734165959252	0.139293595228361	3.61634836930887	0.000298788206477495	0.00239510440249951	LOXL3	upregulated
ENSG00000115325	82.9724347893448	0.579814648675857	0.199750815234113	2.90268977373784	0.00369972927533903	0.0194736952591346	DOK1	upregulated
ENSG00000135622	2839.87836168097	-0.351338114220755	0.0586825176887032	-5.9871002141476	2.1361517666677e-09	5.50536947462851e-08	SEMA4F	downregulated
ENSG00000159399	14.9214586041235	1.25552426033288	0.505053560562481	2.48592299583949	0.012921592213445	0.0532330688502198	HK2	upregulated
ENSG00000115350	523.650615708393	0.358842753208825	0.100963811060839	3.55417202895196	0.00037917110581387	0.00293625096421996	POLE4	upregulated
ENSG00000115353	52.6831521324108	0.648305202063294	0.247076532447159	2.62390440582189	0.00869281792953538	0.0388537957934065	TACR1	upregulated
ENSG00000115364	930.931681945633	0.111481256336093	0.0720037006337893	1.54827120487997	0.121557014189404	0.27929032510075	MRPL19	not_significant
ENSG00000005436	302.873455611226	0.130714189392644	0.115681333571245	1.12995057506094	0.258497051302725	0.45975211996872	GCFC2	not_significant
ENSG00000271452	23.5787041433105	-0.0415897307952451	0.37832465766302	-0.10993132473086	0.912463839549427	0.957392387342292	AC005034.5	not_significant
ENSG00000176204	714.006347738961	0.0700630466493536	0.0753053305813615	0.930386283526847	0.352171117834771	0.559852158564292	LRRTM4	not_significant
ENSG00000066032	12273.6692906331	0.00280699001431122	0.0399916333083039	0.0701894316911627	0.944042885868873	0.974148725912189	CTNNA2	not_significant
ENSG00000229385	80.0972898350687	0.254202985295159	0.199163581821628	1.27635274968506	0.201830851085664	0.391060672993431	AC010975.1	not_significant
ENSG00000162951	315.581499924498	-0.166693645528497	0.108817153858595	-1.53186919173709	0.125554717389945	0.285449632376502	LRRTM1	not_significant
[truncated: 14,534 more rows]
