# Supplementary material for: TDP-43 loss and ALS-risk SNPs drive mis-splicing and depletion of UNC13A
Source: Nature. 2022 Feb 23;603(7899):131–7. doi: 10.1038/s41586-022-04436-3 (PMC8891020; doi:10.1038/s41586-022-04436-3)
Supplement: Supplementary file 14 — Average thermodynamic parameters obtained from ITC experiments. [file 41586_2022_4436_MOESM14_ESM.xlsx]

## Sheet: Sheet1
Cryptic exon SNP
Interaction	N (sites)	Kd (nM)	DH (kcal/mol)	DG (kcal/mol)	-TDS (kcal/mol)
TDP-43 + Healthy RNA	0.89 +- 0.04	48 +- 10	-37.2 +- 1.2	-10 +- 0.1	27.2 +- 1.2
TDP-43 + Risky RNA	0.83 +- 0.05	78 +- 15	-33.7 +- 0.5	-9.7 +- 0.1	24.0 +- 0.5
Intronic SNP
Interaction	N (sites)	Kd (nM)	DH (kcal/mol)	DG (kcal/mol)	-TDS (kcal/mol)
TDP-43 + Healthy RNA	0.71 ± 0.01	54 ± 7	-36.6 ± 0.7	-9.9 ± 0.1	26.7 ± 0.7
TDP-43 + Risky RNA	0.69 ± 0.03	32 ± 11	-30.3 ± 1.1	-10.2 ± 0.2	20.1 ± 1.0
ITC-derived thermodynamic parameters. Each experiment was done in triplicate. Average values are reported with the standard deviation.
