# Supplementary material for: TDP-43 loss and ALS-risk SNPs drive mis-splicing and depletion of UNC13A
Source: Nature. 2022 Feb 23;603(7899):131–7. doi: 10.1038/s41586-022-04436-3 (PMC8891020; doi:10.1038/s41586-022-04436-3)
Supplement: Supplementary file 16 — Source Data Fig. 2 [file 41586_2022_4436_MOESM16_ESM.xlsx]

## Sheet: fig2a_riboseq
gene_id	baseMean	log2FoldChange	lfcSE	stat	pvalue	padj	gene_name	transcript_id	cds_start	cds_length	tx_length	cds_end	cryptic_junction	label_junction	colour
ENSG00000186092.6	0						OR4F5	ENST00000335137.4	37	918	1054	954	FALSE		#648FFF
ENSG00000284733.1	0						OR4F29	ENST00000426406.3	20	939	995	958	FALSE		#648FFF
ENSG00000284662.1	0						OR4F16	ENST00000332831.4	20	939	995	958	FALSE		#648FFF
ENSG00000187634.11	69.6086	-0.138601	0.217949	-0.635933	0.52482	0.998666	SAMD11	ENST00000342066.7	84	2046	2551	2129	FALSE		#648FFF
ENSG00000188976.10	64.7151	0.236415	0.236723	0.998697	0.317942	0.98967	NOC2L	ENST00000327044.6	51	2250	2790	2300	FALSE		#648FFF
ENSG00000187961.13	19.235	0.0436197	0.411653	0.105962	0.915612	0.998666	KLHL17	ENST00000338591.7	108	1929	2560	2036	FALSE		#648FFF
ENSG00000187583.10	0.11472	0.108834	4.08047	0.0266718	0.978721		PLEKHN1	ENST00000379410.7	36	1836	2404	1871	FALSE		#648FFF
ENSG00000187642.9	0.167077	0.108834	4.02082	0.0270677	0.978406		PERM1	ENST00000433179.3	1	2373	3340	2373	FALSE		#648FFF
ENSG00000188290.10	34.2074	0.303801	0.312241	0.97297	0.330568	0.993034	HES4	ENST00000428771.6	200	744	1040	943	FALSE		#648FFF
ENSG00000187608.9	0.848119	0.204505	1.88632	0.108415	0.913666		ISG15	ENST00000379389.4	152	498	711	649	FALSE		#648FFF
ENSG00000237330.2	0						RNF223	ENST00000453464.2	302	750	1902	1051	FALSE		#648FFF
ENSG00000131591.17	8.05233	-0.330022	0.6218	-0.530752	0.59559	0.998666	C1orf159	ENST00000379339.5	212	1143	2429	1354	FALSE		#648FFF
ENSG00000162571.13	0.198497	-1.81472	3.75201	-0.483667	0.628622		TTLL10	ENST00000379290.5	174	2022	2283	2195	FALSE		#648FFF
ENSG00000186891.13	0.11472	0.108834	4.08047	0.0266718	0.978721		TNFRSF18	ENST00000328596.10	1	768	851	768	FALSE		#648FFF
ENSG00000186827.10	0.11472	0.108834	4.08047	0.0266718	0.978721		TNFRSF4	ENST00000379236.3	6	834	1068	839	FALSE		#648FFF
ENSG00000078808.16	34.1191	0.687284	0.312817	2.19708	0.0280145	0.491059	SDF4	ENST00000360001.10	264	1089	1956	1352	FALSE		#648FFF
ENSG00000176022.5	5.93812	0.19227	0.748526	0.256865	0.797283		B3GALT6	ENST00000379198.4	21	990	2783	1010	FALSE		#648FFF
ENSG00000184163.3	1.11694	0.717102	1.75893	0.407693	0.683499		C1QTNF12	ENST00000330388.2	33	909	1036	941	FALSE		#648FFF
ENSG00000160087.20	47.31	0.268188	0.262073	1.02333	0.30615	0.98967	UBE2J2	ENST00000400930.8	169	828	1021	996	FALSE		#648FFF
ENSG00000162572.20	5.38476	1.06076	0.784272	1.35254	0.176202		SCNN1D	ENST00000379116.9	227	2409	3044	2635	FALSE		#648FFF
ENSG00000131584.18	107.1	0.333953	0.183592	1.81899	0.0689123	0.724331	ACAP3	ENST00000354700.9	204	2505	3896	2708	FALSE		#648FFF
ENSG00000169972.11	11.4988	0.51705	0.551077	0.938253	0.348114	0.995451	PUSL1	ENST00000379031.9	78	912	1287	989	FALSE		#648FFF
ENSG00000127054.20	69.8041	0.0236411	0.237459	0.0995586	0.920695	0.998666	INTS11	ENST00000540437.5	535	1821	2629	2355	FALSE		#648FFF
ENSG00000224051.6	12.7685	-0.0741412	0.483112	-0.153466	0.878031	0.998666	CPTP	ENST00000343938.8	412	645	2190	1056	FALSE		#648FFF
ENSG00000169962.4	1.22535	2.13523	1.72726	1.23619	0.216386		TAS1R3	ENST00000339381.5	33	2559	3433	2591	FALSE		#648FFF
ENSG00000107404.19	26.4833	-0.217553	0.35338	-0.615634	0.538136	0.998666	DVL1	ENST00000378888.9	286	2088	3239	2373	FALSE		#648FFF
ENSG00000162576.16	1.91578	0.307286	1.34013	0.229296	0.818639		MXRA8	ENST00000445648.5	40	1353	2001	1392	FALSE		#648FFF
ENSG00000175756.13	75.5714	0.0227682	0.213136	0.106825	0.914928	0.998666	AURKAIP1	ENST00000338370.7	402	600	1072	1001	FALSE		#648FFF
ENSG00000221978.11	76.0342	0.45909	0.21428	2.14247	0.0321553	0.527899	CCNL2	ENST00000400809.7	7	1563	2305	1569	FALSE		#648FFF
ENSG00000242485.5	45.1455	0.196587	0.277275	0.708996	0.478327	0.998666	MRPL20	ENST00000344843.11	97	450	721	546	FALSE		#648FFF
ENSG00000235098.8	0.70969	-0.450686	2.26328	-0.199129	0.842162		ANKRD65	ENST00000537107.5	313	1200	2190	1512	FALSE		#648FFF
ENSG00000205116.3	0.897458	-0.827898	3.93637	-0.21032	0.833418		TMEM88B	ENST00000378821.3	1	492	492	492	FALSE		#648FFF
ENSG00000179403.11	1.30772	1.08256	1.59175	0.680107	0.496437		VWA1	ENST00000476993.1	79	1338	4511	1416	FALSE		#648FFF
ENSG00000215915.9	0.11472	0.108834	4.08047	0.0266718	0.978721		ATAD3C	ENST00000378785.6	996	1236	3859	2231	FALSE		#648FFF
ENSG00000160072.19	4.87213	0.210644	0.807331	0.260915	0.794158		ATAD3B	ENST00000308647.7	117	1947	2448	2063	FALSE		#648FFF
ENSG00000197785.13	10.6407	-0.070618	0.528383	-0.133649	0.89368	0.998666	ATAD3A	ENST00000378755.9	95	1905	2612	1999	FALSE		#648FFF
ENSG00000205090.8	6.05163	0.503005	0.731276	0.687846	0.49155		TMEM240	ENST00000378733.8	12	522	718	533	FALSE		#648FFF
ENSG00000160075.11	36.5718	0.251335	0.302738	0.830208	0.406421	0.998666	SSU72	ENST00000291386.3	313	585	1290	897	FALSE		#648FFF
ENSG00000228594.3	2.71332	-0.407958	1.07732	-0.378677	0.704928		FNDC10	ENST00000422725.3	82	681	2085	762	FALSE		#648FFF
ENSG00000197530.12	37.2276	0.193197	0.296539	0.651506	0.51472	0.998666	MIB2	ENST00000505820.6	18	3213	3305	3230	FALSE		#648FFF
ENSG00000189409.13	0						MMP23B	ENST00000356026.9	125	1173	1326	1297	FALSE		#648FFF
ENSG00000248333.8	21.7304	0.225349	0.380965	0.59152	0.554172	0.998666	CDK11B	ENST00000407249.7	113	2388	2677	2500	FALSE		#648FFF
ENSG00000189339.11	16.1635	0.0157295	0.43674	0.0360157	0.97127	0.998666	SLC35E2B	ENST00000617444.4	762	1218	6283	1979	FALSE		#648FFF
ENSG00000008128.22	11.4158	-0.120457	0.532086	-0.226386	0.820901	0.998666	CDK11A	ENST00000378633.5	81	2352	2458	2432	FALSE		#648FFF
ENSG00000215790.7	2.86608	0.682841	1.07027	0.638011	0.523467		SLC35E2A	ENST00000643905.1	424	801	6293	1224	FALSE		#648FFF
ENSG00000008130.15	26.7983	-0.056447	0.341995	-0.165052	0.868903	0.998666	NADK	ENST00000378625.5	206	1776	3653	1981	FALSE		#648FFF
ENSG00000078369.17	660.704	-0.021109	0.105489	-0.200107	0.841397	0.998666	GNB1	ENST00000610897.4	345	1023	3145	1367	FALSE		#648FFF
ENSG00000169885.9	0						CALML6	ENST00000307786.7	455	546	1101	1000	FALSE		#648FFF
ENSG00000178821.12	0.313217	-0.852941	2.97924	-0.286295	0.774652		TMEM52	ENST00000310991.7	9	630	929	638	FALSE		#648FFF
ENSG00000142609.18	0.633216	0.567431	2.34529	0.241945	0.808823								FALSE		#648FFF
ENSG00000187730.8	0.976586	1.74258	1.82732	0.953625	0.340274		GABRD	ENST00000378585.6	127	1359	1961	1485	FALSE		#648FFF
ENSG00000067606.16	44.201	-0.039369	0.272351	-0.144553	0.885064	0.998666	PRKCZ	ENST00000378567.7	162	1779	2326	1940	FALSE		#648FFF
ENSG00000162585.16	11.2005	-0.00380214	0.51619	-0.00736577	0.994123	0.998666	FAAP20	ENST00000400919.7	27	570	1413	596	FALSE		#648FFF
ENSG00000157933.9	30.2648	0.155033	0.329138	0.471028	0.637621	0.998666	SKI	ENST00000378536.4	73	2187	5613	2259	FALSE		#648FFF
ENSG00000116151.13	14.5016	-0.645892	0.500014	-1.29175	0.196444	0.929181	MORN1	ENST00000378531.7	175	1494	1798	1668	FALSE		#648FFF
ENSG00000157916.19	18.6501	0.272522	0.415104	0.656515	0.511493	0.998666	RER1	ENST00000605895.5	134	591	3044	724	FALSE		#648FFF
ENSG00000157911.10	8.1954	0.14414	0.629387	0.229016	0.818856	0.998666	PEX10	ENST00000288774.7	29	1041	2871	1069	FALSE		#648FFF
ENSG00000149527.17	29.86	0.351542	0.355125	0.989909	0.322219	0.98967	PLCH2	ENST00000378486.7	275	4251	4837	4525	FALSE		#648FFF
ENSG00000157881.13	33.3427	-0.205117	0.305685	-0.671009	0.502215	0.998666	PANK4	ENST00000378466.7	18	2346	2677	2363	FALSE		#648FFF
ENSG00000197921.5	2.66841	-0.425104	1.14335	-0.371805	0.710038		HES5	ENST00000378453.3	82	501	1306	582	FALSE		#648FFF
ENSG00000157873.17	0.281797	1.15861	3.03388	0.38189	0.702543		TNFRSF14	ENST00000355716.4	300	852	1707	1151	FALSE		#648FFF
ENSG00000157870.15	28.1853	-0.127185	0.338844	-0.375349	0.707401	0.998666	PRXL2B	ENST00000444521.6	47	741	2827	787	FALSE		#648FFF
ENSG00000142606.15	1.14702	-1.83545	1.76657	-1.03899	0.298807		MMEL1	ENST00000378412.7	163	2340	2849	2502	FALSE		#648FFF
ENSG00000215912.12	0.198497	-1.81472	3.75201	-0.483667	0.628622		TTC34	ENST00000637179.1	75	1701	1775	1775	FALSE		#648FFF
ENSG00000169717.6	0						ACTRT2	ENST00000378404.3	205	1134	1421	1338	FALSE		#648FFF
ENSG00000142611.16	1.90999	0.202168	1.25354	0.161278	0.871875		PRDM16	ENST00000270722.9	50	3831	8690	3880	FALSE		#648FFF
ENSG00000130762.14	0.167077	0.108834	4.02082	0.0270677	0.978406		ARHGEF16	ENST00000378378.8	406	2130	3061	2535	FALSE		#648FFF
ENSG00000162591.15	1.41461	-2.19696	1.60064	-1.37255	0.169892		MEGF6	ENST00000356575.8	228	4626	5455	4853	FALSE		#648FFF
ENSG00000158109.14	34.6174	0.303689	0.306402	0.991146	0.321614	0.98967	TPRG1L	ENST00000378344.6	72	819	2414	890	FALSE		#648FFF
ENSG00000116213.15	14.7921	0.436412	0.470147	0.928246	0.35328	0.995451	WRAP73	ENST00000270708.11	75	1383	1665	1457	FALSE		#648FFF
ENSG00000078900.14	0.575687	0.639845	2.17694	0.293919	0.768819		TP73	ENST00000378295.8	156	1911	5188	2066	FALSE		#648FFF
ENSG00000162592.9	0.198497	-1.81472	3.75201	-0.483667	0.628622		CCDC27	ENST00000294600.6	85	1971	2176	2055	FALSE		#648FFF
ENSG00000235169.8	0						SMIM1	ENST00000444870.7	250	237	547	486	FALSE		#648FFF
ENSG00000130764.9	108.245	-0.244587	0.18166	-1.3464	0.178173	0.921503	LRRC47	ENST00000378251.2	29	1752	4310	1780	FALSE		#648FFF
ENSG00000116198.12	29.888	-0.139415	0.331386	-0.420703	0.673972	0.998666	CEP104	ENST00000378230.7	326	2778	6424	3103	FALSE		#648FFF
ENSG00000169598.15	5.00449	1.79969	0.895261	2.01024	0.0444059		DFFB	ENST00000338895.7	338	1089	3105	1426	FALSE		#648FFF
ENSG00000198912.10	12.3689	0.440901	0.510974	0.862865	0.388212	0.998666	C1orf174	ENST00000361605.3	100	732	1666	831	FALSE		#648FFF
ENSG00000196581.10	5.94791	-0.497317	0.723602	-0.68728	0.491907		AJAP1	ENST00000378191.4	382	1236	11666	1617	FALSE		#648FFF
ENSG00000069424.14	31.1115	0.238137	0.319806	0.744628	0.456497	0.998666	KCNAB2	ENST00000378083.7	290	1248	4142	1537	FALSE		#648FFF
ENSG00000116254.17	70.6054	-0.406929	0.240243	-1.69382	0.0902989	0.777218	CHD5	ENST00000262450.7	101	5865	9646	5965	FALSE		#648FFF
ENSG00000285629.1	0												FALSE		#648FFF
ENSG00000116251.10	40.8346	0.102478	0.555854	0.184362	0.85373	0.998666	RPL22	ENST00000234875.8	40	387	2078	426	FALSE		#648FFF
ENSG00000158286.12	8.741	-0.458452	0.604539	-0.75835	0.448242	0.998666	RNF207	ENST00000377939.4	128	1905	3924	2032	FALSE		#648FFF
ENSG00000116237.15	10.9179	1.24857	0.57552	2.16947	0.0300468	0.512995	ICMT	ENST00000343813.9	30	855	4771	884	FALSE		#648FFF
ENSG00000173673.7	0						HES3	ENST00000377898.3	66	561	697	626	FALSE		#648FFF
ENSG00000158292.6	17.2487	-0.279694	0.425664	-0.657076	0.511132	0.998666	GPR153	ENST00000377893.2	261	1830	4082	2090	FALSE		#648FFF
ENSG00000097021.19	263.012	-0.356402	0.138366	-2.57579	0.0100011	0.251982	ACOT7	ENST00000377855.6	148	1143	1614	1290	FALSE		#648FFF
ENSG00000069812.11	0.417209	-0.00131061	2.69387	-0.000486517	0.999612		HES2	ENST00000377834.8	100	522	4262	621	FALSE		#648FFF
ENSG00000187017.16	0.574033	-3.15236	2.36239	-1.33439	0.182074		ESPN	ENST00000645284.1	181	2565	3543	2745	FALSE		#648FFF
ENSG00000215788.10	3.48428	-0.190604	0.937786	-0.203249	0.83894		TNFRSF25	ENST00000377782.7	69	1281	1632	1349	FALSE		#648FFF
ENSG00000171680.21	23.7236	-0.236556	0.363641	-0.650521	0.515356	0.998666	PLEKHG5	ENST00000537245.5	66	3258	4794	3323	FALSE		#648FFF
ENSG00000162408.10	44.1741	-0.487253	0.272851	-1.78578	0.0741341	0.734866	NOL9	ENST00000377705.5	34	2109	6649	2142	FALSE		#648FFF
ENSG00000173662.20	0.22944	0.954428	3.5363	0.269895	0.787241		TAS1R1	ENST00000333172.10	194	2526	2892	2719	FALSE		#648FFF
ENSG00000204859.12	17.4477	-0.197576	0.426213	-0.463562	0.642962	0.998666	ZBTB48	ENST00000377674.8	159	2067	2293	2225	FALSE		#648FFF
ENSG00000162413.16	12.9694	-1.14677	0.504154	-2.27464	0.0229274	0.432644	KLHL21	ENST00000377658.8	53	1794	4487	1846	FALSE		#648FFF
ENSG00000116273.5	34.3764	0.179138	0.301862	0.593444	0.552884	0.998666	PHF13	ENST00000377648.4	383	903	3681	1285	FALSE		#648FFF
ENSG00000041988.15	15.1584	0.256322	0.489041	0.524133	0.600186	0.998666	THAP3	ENST00000054650.8	159	720	1366	878	FALSE		#648FFF
ENSG00000007923.15	65.9331	-0.0206597	0.231076	-0.0894063	0.928759	0.998666	DNAJC11	ENST00000377577.9	125	1680	3311	1804	FALSE		#648FFF
ENSG00000049245.12	2.46774	1.54397	1.27519	1.21077	0.225983		VAMP3	ENST00000054666.10	116	303	2205	418	FALSE		#648FFF
ENSG00000049246.14	2.33412	-0.141709	1.17394	-0.120712	0.903919		PER3	ENST00000613533.4	265	3633	6318	3897	FALSE		#648FFF
ENSG00000049247.13	0.396517	1.67441	2.66235	0.628924	0.529399		UTS2	ENST00000054668.5	1	420	420	420	FALSE		#648FFF
ENSG00000049249.8	0.302488	-0.852941	3.0134	-0.28305	0.777139		TNFRSF9	ENST00000615230.4	262	768	5970	1029	FALSE		#648FFF
ENSG00000116288.12	114.909	0.305919	0.177743	1.72114	0.0852259	0.762855	PARK7	ENST00000493678.5	68	570	1088	637	FALSE		#648FFF
ENSG00000116285.12	28.5648	-0.0671581	0.346194	-0.19399	0.846184	0.998666	ERRFI1	ENST00000377482.9	225	1389	3104	1613	FALSE		#648FFF
ENSG00000162426.14	19.442	0.292574	0.413179	0.708106	0.47888	0.998666	SLC45A1	ENST00000471889.5	284	2349	2784	2632	FALSE		#648FFF
ENSG00000142599.17	356.953	-0.18011	0.134157	-1.34253	0.179423	0.922416	RERE	ENST00000337907.7	636	4701	8026	5336	FALSE		#648FFF
ENSG00000074800.15	292.518	-0.076418	0.132372	-0.577298	0.563738	0.998666	ENO1	ENST00000646539.1	681	1305	2345	1985	FALSE		#648FFF
ENSG00000131686.14	0						CA6	ENST00000377436.6	1	942	942	942	FALSE		#648FFF
ENSG00000197241.3	0						SLC2A7	ENST00000400906.1	1	1539	1539	1539	FALSE		#648FFF
ENSG00000142583.17	0						SLC2A5	ENST00000377424.8	181	1506	4165	1686	FALSE		#648FFF
ENSG00000180758.11	0.167077	0.108834	4.02082	0.0270677	0.978406		GPR157	ENST00000377411.4	144	1008	5265	1151	FALSE		#648FFF
ENSG00000049239.12	3.42754	-0.263057	0.92583	-0.284131	0.77631		H6PD	ENST00000602477.1	153	2409	5590	2561	FALSE		#648FFF
ENSG00000171621.13	6.27855	-0.373262	0.690116	-0.540868	0.588598	0.998666	SPSB1	ENST00000328089.10	342	822	3120	1163	FALSE		#648FFF
ENSG00000171612.6	3.62966	-0.4095	0.914268	-0.4479	0.654226		SLC25A33	ENST00000302692.6	211	966	3854	1176	FALSE		#648FFF
ENSG00000188807.12	25.1164	-0.28876	0.34843	-0.828745	0.407249	0.998666	TMEM201	ENST00000340381.10	10	2001	3776	2010	FALSE		#648FFF
ENSG00000171608.15	11.5776	-0.802086	0.509323	-1.57481	0.115301	0.829117	PIK3CD	ENST00000377346.8	196	3135	5203	3330	FALSE		#648FFF
ENSG00000171603.17	186.714	0.394482	0.168572	2.34014	0.0192764	0.390469	CLSTN1	ENST00000377298.8	794	2946	5221	3739	FALSE		#648FFF
ENSG00000178585.14	13.6371	0.442083	0.482563	0.916114	0.359607	0.997914	CTNNBIP1	ENST00000377263.5	313	246	3000	558	FALSE		#648FFF
ENSG00000162441.11	25.1013	0.0746919	0.370577	0.201556	0.840264	0.998666	LZIC	ENST00000377223.5	249	573	2281	821	FALSE		#648FFF
ENSG00000173614.13	2.9281	0.948824	1.07522	0.882443	0.377537		NMNAT1	ENST00000377205.5	145	840	3781	984	FALSE		#648FFF
ENSG00000162444.11	0.167077	0.108834	4.02082	0.0270677	0.978406		RBP7	ENST00000294435.7	44	405	636	448	FALSE		#648FFF
ENSG00000130939.18	79.6985	0.0509072	0.208249	0.244453	0.80688	0.998666	UBE4B	ENST00000343090.10	76	3909	5267	3984	FALSE		#648FFF
ENSG00000054523.17	449.832	-0.315608	0.109924	-2.87115	0.00408976	0.138047	KIF1B	ENST00000263934.10	154	5313	6816	5466	FALSE		#648FFF
ENSG00000142657.20	269.558	-0.00287331	0.126681	-0.0226814	0.981904	0.998666	PGD	ENST00000270776.12	39	1452	1885	1490	FALSE		#648FFF
ENSG00000251503.8	0						CENPS-CORT	ENST00000400900.6	417	495	1469	911	FALSE		#648FFF
ENSG00000175279.21	0						CENPS	ENST00000309048.7	76	417	896	492	FALSE		#648FFF
ENSG00000241563.3	0.11472	0.108834	4.08047	0.0266718	0.978721		CORT	ENST00000377049.3	506	318	1130	823	FALSE		#648FFF
ENSG00000160049.11	26.9159	-0.00946928	0.340625	-0.0277997	0.977822	0.998666	DFFA	ENST00000377038.7	69	996	6032	1064	FALSE		#648FFF
ENSG00000142655.12	30.6984	0.148056	0.321989	0.459815	0.645649	0.998666	PEX14	ENST00000356607.8	81	1134	1985	1214	FALSE		#648FFF
ENSG00000130940.14	123.204	0.386785	0.176995	2.18528	0.028868	0.502042	CASZ1	ENST00000377022.7	319	5280	7936	5598	FALSE		#648FFF
ENSG00000175262.14	0						C1orf127	ENST00000377004.8	1	2472	2761	2472	FALSE		#648FFF
ENSG00000120948.17	9.35469	-3.31293	0.738559	-4.48567	7.26845e-06	0.00110053	TARDBP	ENST00000240185.7	357	1245	5367	1601	FALSE	TARDBP	#648FFF
ENSG00000277726.4	0.375536	-2.56547	2.94848	-0.870099	0.384246								FALSE		#648FFF
ENSG00000009724.16	0.479841	-0.148175	2.58205	-0.0573865	0.954237		MASP2	ENST00000400897.7	17	2061	2439	2077	FALSE		#648FFF
ENSG00000116649.9	43.4343	0.689471	0.280921	2.45433	0.0141149	0.319552	SRM	ENST00000376957.6	82	909	1266	990	FALSE		#648FFF
ENSG00000171824.13	75.5611	-0.401803	0.214245	-1.87544	0.0607321	0.694886	EXOSC10	ENST00000376936.8	51	2658	2808	2708	FALSE		#648FFF
ENSG00000198793.12	90.914	-0.00540822	0.196844	-0.0274747	0.978081	0.998666	MTOR	ENST00000361445.8	78	7650	8677	7727	FALSE		#648FFF
ENSG00000171819.4	0.0953929	0.108834	4.08047	0.0266718	0.978721		ANGPTL7	ENST00000376819.3	240	1041	2238	1280	FALSE		#648FFF
ENSG00000120942.13	10.4802	0.489659	0.583189	0.839623	0.40112	0.998666	UBIAD1	ENST00000376810.5	327	1017	3646	1343	FALSE		#648FFF
ENSG00000204624.7	76.7304	0.242475	0.214412	1.13088	0.258104	0.957961	DISP3	ENST00000294484.6	139	4179	5215	4317	FALSE		#648FFF
ENSG00000116661.10	21.1507	0.11471	0.387775	0.295816	0.767371	0.998666	FBXO2	ENST00000354287.4	343	891	1560	1233	FALSE		#648FFF
ENSG00000132879.13	64.6161	-0.209244	0.229485	-0.911801	0.361873	0.997914	FBXO44	ENST00000376768.5	103	771	959	873	FALSE		#648FFF
ENSG00000116663.10	2.86649	0.364164	1.03192	0.352901	0.724163		FBXO6	ENST00000376753.8	136	882	1520	1017	FALSE		#648FFF
ENSG00000116670.14	49.3029	0.00323464	0.263347	0.0122828	0.9902	0.998666	MAD2L2	ENST00000235310.7	930	636	1860	1565	FALSE		#648FFF
ENSG00000162490.6	60.4448	0.186356	0.250944	0.742619	0.457713	0.998666	DRAXIN	ENST00000294485.5	136	1050	7346	1185	FALSE		#648FFF
ENSG00000177674.15	0.187768	-1.81472	3.83426	-0.473291	0.636005		AGTRAP	ENST00000314340.9	55	480	1107	534	FALSE		#648FFF
ENSG00000215910.7	0.469565	0.166904	2.46035	0.0678375	0.945915								FALSE		#648FFF
ENSG00000177000.12	30.7993	-0.0585519	0.356179	-0.164389	0.869425	0.998666	MTHFR	ENST00000376585.6	1053	2094	8094	3146	FALSE		#648FFF
ENSG00000011021.22	48.7557	-0.119322	0.274412	-0.434829	0.663686	0.998666	CLCN6	ENST00000346436.10	53	2610	5583	2662	FALSE		#648FFF
ENSG00000175206.10	0						NPPA	ENST00000376480.7	100	456	855	555	FALSE		#648FFF
ENSG00000120937.8	1.1256	-0.545717	1.68507	-0.323854	0.746049		NPPB	ENST00000376468.3	99	405	694	503	FALSE		#648FFF
ENSG00000116685.15	4.36893	0.136094	0.853945	0.159371	0.873377		KIAA2013	ENST00000376572.7	187	1905	2815	2091	FALSE		#648FFF
ENSG00000083444.16	11.2222	1.10218	0.564761	1.95159	0.0509867	0.648469	PLOD1	ENST00000196061.4	28	2184	2940	2211	FALSE		#648FFF
ENSG00000116688.16	91.741	0.0545677	0.20111	0.271333	0.786135	0.998666	MFN2	ENST00000235329.9	323	2274	4539	2596	FALSE		#648FFF
ENSG00000116691.10	23.3472	-0.357422	0.36004	-0.992727	0.320843	0.98967	MIIP	ENST00000235332.5	170	1167	1573	1336	FALSE		#648FFF
ENSG00000120949.14	0.0953929	0.108834	4.08047	0.0266718	0.978721		TNFRSF8	ENST00000263932.6	223	1788	3686	2010	FALSE		#648FFF
ENSG00000028137.18	0						TNFRSF1B	ENST00000376259.6	90	1386	3683	1475	FALSE		#648FFF
ENSG00000048707.15	33.0738	0.0571083	0.326527	0.174896	0.861161	0.998666	VPS13D	ENST00000620676.6	168	13167	16357	13334	FALSE		#648FFF
ENSG00000162496.8	5.37645	1.09101	0.859294	1.26965	0.204208		DHRS3	ENST00000616661.4	384	909	1722	1292	FALSE		#648FFF
ENSG00000204518.2	0						AADACL4	ENST00000376221.1	1	1224	1575	1224	FALSE		#648FFF
ENSG00000188984.11	0						AADACL3	ENST00000359318.7	35	1224	3662	1258	FALSE		#648FFF
ENSG00000157330.9	0.11472	0.108834	4.08047	0.0266718	0.978721		C1orf158	ENST00000614859.4	217	585	3549	801	FALSE		#648FFF
ENSG00000116726.4	0.403775	-0.852942	2.75146	-0.309996	0.756564		PRAMEF12	ENST00000357726.4	28	1452	1786	1479	FALSE		#648FFF
ENSG00000116721.9	0.289055	-1.81473	3.25799	-0.557009	0.577522		PRAMEF1	ENST00000332296.7	104	1425	2160	1528	FALSE		#648FFF
ENSG00000239810.3	0						PRAMEF11	ENST00000619922.1	72	1437	1845	1508	FALSE		#648FFF
ENSG00000179172.9	0						HNRNPCL1	ENST00000317869.6	227	882	1108	1108	FALSE		#648FFF
ENSG00000120952.4	0.11472	0.108834	4.08047	0.0266718	0.978721		PRAMEF2	ENST00000240189.2	88	1425	1642	1512	FALSE		#648FFF
ENSG00000243073.3	0						PRAMEF4	ENST00000235349.5	72	1437	1828	1508	FALSE		#648FFF
ENSG00000187545.5	0.0953929	0.108834	4.08047	0.0266718	0.978721		PRAMEF10	ENST00000235347.4	81	1425	1525	1505	FALSE		#648FFF
ENSG00000204510.5	0						PRAMEF7	ENST00000616979.4	99	1425	1592	1523	FALSE		#648FFF
ENSG00000232423.6	0						PRAMEF6	ENST00000415464.6	87	1431	1720	1517	FALSE		#648FFF
ENSG00000274764.5	0						PRAMEF27	ENST00000436041.5	95	1437	1863	1531	FALSE		#648FFF
ENSG00000277058.2	0						HNRNPCL3	ENST00000617807.2	244	882	1148	1125	FALSE		#648FFF
ENSG00000229571.7	0						PRAMEF25	ENST00000614839.4	95	1437	1863	1531	FALSE		#648FFF
ENSG00000275774.2	0.11472	0.108834	4.08047	0.0266718	0.978721		HNRNPCL2	ENST00000621994.2	244	882	1148	1125	FALSE		#648FFF
ENSG00000280267.4	0						PRAMEF26	ENST00000624207.1	95	1437	1863	1531	FALSE		#648FFF
ENSG00000179412.10	0						HNRNPCL4	ENST00000323770.7	1	882	882	882	FALSE		#648FFF
ENSG00000204505.4	0						PRAMEF9	ENST00000415919.2	95	1437	1863	1531	FALSE		#648FFF
ENSG00000279169.2	0												FALSE		#648FFF
ENSG00000279804.2	0.11472	0.108834	4.08047	0.0266718	0.978721								FALSE		#648FFF
ENSG00000270601.4	0						PRAMEF5	ENST00000622421.2	87	1431	1720	1517	FALSE		#648FFF
ENSG00000182330.10	0						PRAMEF8	ENST00000357367.6	84	1425	1844	1508	FALSE		#648FFF
ENSG00000237700.2	0												FALSE		#648FFF
ENSG00000204501.7	0						PRAMEF15	ENST00000376152.2	95	1437	1865	1531	FALSE		#648FFF
ENSG00000204481.7	0						PRAMEF14	ENST00000334600.6	104	1425	1690	1528	FALSE		#648FFF
ENSG00000204480.8	0												FALSE		#648FFF
ENSG00000204479.4	0						PRAMEF17	ENST00000376098.4	27	1425	1578	1451	FALSE		#648FFF
ENSG00000204478.9	0.167077	0.108834	4.02082	0.0270677	0.978406		PRAMEF20	ENST00000316412.9	100	1428	1597	1527	FALSE		#648FFF
ENSG00000162494.5	0						LRRC38	ENST00000376085.3	456	885	2209	1340	FALSE		#648FFF
ENSG00000162493.16	0.324833	1.45171	2.84335	0.510562	0.609657		PDPN	ENST00000294489.10	342	717	3104	1058	FALSE		#648FFF
ENSG00000116731.22	103.194	-0.244444	0.189315	-1.29121	0.196632	0.929181	PRDM2	ENST00000235372.11	857	5157	7957	6013	FALSE		#648FFF
ENSG00000189337.16	40.5567	0.00533125	0.307012	0.017365	0.986145	0.998666	KAZN	ENST00000376030.6	295	2328	6030	2622	FALSE		#648FFF
ENSG00000171729.13	0.894173	1.64038	1.95334	0.839784	0.401029		TMEM51	ENST00000428417.5	447	762	1942	1208	FALSE		#648FFF
ENSG00000142621.19	2.38577	-2.38105	1.33179	-1.78785	0.0737995								FALSE		#648FFF
ENSG00000142634.12	6.89372	-0.0183364	0.683734	-0.0268181	0.978605	0.998666	EFHD2	ENST00000375980.8	78	723	2419	800	FALSE		#648FFF
ENSG00000162438.11	0						CTRC	ENST00000375949.4	27	807	898	833	FALSE		#648FFF
ENSG00000142615.7	0.11472	0.108834	4.08047	0.0266718	0.978721		CELA2A	ENST00000359621.4	26	810	919	835	FALSE		#648FFF
ENSG00000215704.9	0						CELA2B	ENST00000375910.7	26	810	923	835	FALSE		#648FFF
ENSG00000132906.17	14.7401	-0.52	0.455151	-1.14248	0.253256	0.957544	CASP9	ENST00000333868.9	96	1251	2019	1346	FALSE		#648FFF
ENSG00000116138.12	19.0241	0.151433	0.402602	0.376135	0.706817	0.998666	DNAJC16	ENST00000375847.7	165	2349	6069	2513	FALSE		#648FFF
ENSG00000116771.5	0.357862	1.54787	2.75239	0.562374	0.573862		AGMAT	ENST00000375826.3	144	1059	2500	1202	FALSE		#648FFF
ENSG00000197312.11	22.2265	-0.424332	0.370446	-1.14546	0.252018	0.957544	DDI2	ENST00000480945.5	172	1200	10625	1371	FALSE		#648FFF
ENSG00000215695.1	1.17231	1.97155	1.77629	1.10992	0.267032		RSC1A1	ENST00000345034.1	1	1854	1854	1854	FALSE		#648FFF
ENSG00000116786.12	43.7825	0.373745	0.283207	1.31969	0.186939	0.925296	PLEKHM2	ENST00000375799.7	228	3060	4122	3287	FALSE		#648FFF
ENSG00000162461.7	0.375536	-2.56547	2.94848	-0.870099	0.384246		SLC25A34	ENST00000294454.5	82	915	2986	996	FALSE		#648FFF
ENSG00000162460.6	0						TMEM82	ENST00000375782.1	139	1032	1520	1170	FALSE		#648FFF
ENSG00000162458.12	10.4203	-0.185575	0.552899	-0.335641	0.737142	0.998666	FBLIM1	ENST00000441801.6	208	1125	1543	1332	FALSE		#648FFF
ENSG00000233954.6	0.29389	-0.852941	3.04203	-0.280385	0.779182		UQCRHL	ENST00000483273.2	1700	276	2180	1975	FALSE		#648FFF
ENSG00000065526.10	102.691	-0.247237	0.194092	-1.27382	0.202729	0.92932	SPEN	ENST00000375759.7	205	10995	12232	11199	FALSE		#648FFF
ENSG00000116809.11	33.4502	0.54555	0.341695	1.5966	0.110355	0.819981	ZBTB17	ENST00000375733.6	240	2433	2770	2672	FALSE		#648FFF
ENSG00000183888.4	0						SRARP	ENST00000329454.2	69	510	3039	578	FALSE		#648FFF
ENSG00000173641.17	0.167077	0.108834	4.02082	0.0270677	0.978406		HSPB7	ENST00000311890.13	828	513	2892	1340	FALSE		#648FFF
ENSG00000186510.11	0						CLCNKA	ENST00000331433.4	20	2064	2475	2083	FALSE		#648FFF
ENSG00000184908.17	0						CLCNKB	ENST00000375679.8	112	2064	2567	2175	FALSE		#648FFF
ENSG00000185519.8	0.863089	-3.67942	1.98633	-1.85237	0.063973		FAM131C	ENST00000375662.4	185	843	1695	1027	FALSE		#648FFF
ENSG00000142627.12	0.26247	1.06993	3.11084	0.343937	0.730894		EPHA2	ENST00000358432.7	156	2931	3964	3086	FALSE		#648FFF
ENSG00000142632.16	0.365574	-0.852942	2.8413	-0.300194	0.764029		ARHGEF19	ENST00000270747.7	138	2409	3029	2546	FALSE		#648FFF
ENSG00000132881.11	2.9545	-0.874349	1.00431	-0.870601	0.383972		CPLANE2	ENST00000375599.7	421	777	1545	1197	FALSE		#648FFF
ENSG00000037637.10	37.6338	-0.218678	0.290156	-0.753656	0.451056	0.998666	FBXO42	ENST00000375592.7	218	2154	6202	2371	FALSE		#648FFF
ENSG00000055070.16	29.5671	-0.132269	0.330795	-0.399853	0.689265	0.998666	SZRD1	ENST00000401088.8	176	459	3636	634	FALSE		#648FFF
ENSG00000187144.11	0						SPATA21	ENST00000335496.5	484	1410	2015	1893	FALSE		#648FFF
ENSG00000157191.19	7.09765	0.395827	0.655124	0.604202	0.545709	0.998666	NECAP2	ENST00000443980.6	27	822	1929	848	FALSE		#648FFF
ENSG00000219481.10	0.448874	1.81308	2.56103	0.707949	0.478977								FALSE		#648FFF
ENSG00000058453.16	22.3927	0.390597	0.37867	1.0315	0.302307	0.987463	CROCC	ENST00000375541.9	70	6054	6656	6123	FALSE		#648FFF
ENSG00000117122.13	4.95176	-1.3419	0.820387	-1.63569	0.101904		MFAP2	ENST00000375535.3	291	552	1260	842	FALSE		#648FFF
ENSG00000159363.17	66.8978	0.0672213	0.223662	0.300549	0.763759	0.998666	ATP13A2	ENST00000326735.12	35	3543	3840	3577	FALSE		#648FFF
ENSG00000117118.9	33.0842	-0.387808	0.312384	-1.24145	0.21444	0.937858	SDHB	ENST00000375499.7	152	843	1153	994	FALSE		#648FFF
ENSG00000117115.12	0.396994	-2.61513	2.89195	-0.904278	0.365848		PADI2	ENST00000375486.8	65	1998	4345	2062	FALSE		#648FFF
ENSG00000142623.10	0.210113	0.872099	3.36585	0.259102	0.795556		PADI1	ENST00000375471.4	93	1992	3846	2084	FALSE		#648FFF
ENSG00000142619.4	0.198497	-1.81472	3.75201	-0.483667	0.628622		PADI3	ENST00000375460.3	41	1995	3189	2035	FALSE		#648FFF
ENSG00000159339.13	0.281797	1.15861	3.03388	0.38189	0.702543		PADI4	ENST00000375448.4	27	1992	2267	2018	FALSE		#648FFF
ENSG00000276747.1	0.354845	-0.852942	2.86793	-0.297407	0.766156		PADI6	ENST00000619609.1	51	2085	2396	2135	FALSE		#648FFF
ENSG00000179051.13	45.1345	-0.0718513	0.272079	-0.264082	0.791716	0.998666	RCC2	ENST00000375436.8	189	1569	4087	1757	FALSE		#648FFF
ENSG00000074964.16	67.258	0.26434	0.23239	1.13748	0.255336	0.957544	ARHGEF10L	ENST00000361221.7	160	3840	4488	3999	FALSE		#648FFF
ENSG00000117148.7	0.210113	0.872099	3.36585	0.259102	0.795556		ACTL8	ENST00000375406.1	217	1101	1861	1317	FALSE		#648FFF
ENSG00000179023.8	0.167077	0.108834	4.02082	0.0270677	0.978406		KLHDC7A	ENST00000400664.2	1	2334	5145	2334	FALSE		#648FFF
ENSG00000009709.11	0.167077	0.108834	4.02082	0.0270677	0.978406		PAX7	ENST00000375375.7	599	1563	2260	2161	FALSE		#648FFF
ENSG00000179002.5	0.11472	0.108834	4.08047	0.0266718	0.978721		TAS1R2	ENST00000375371.3	23	2520	2542	2542	FALSE		#648FFF
ENSG00000255275.3	0												FALSE		#648FFF
ENSG00000159423.16	17.9828	0.185449	0.418319	0.44332	0.657535	0.998666	ALDH4A1	ENST00000375341.7	259	1692	3363	1950	FALSE		#648FFF
ENSG00000169991.10	4.36176	-0.634104	0.855084	-0.741569	0.458349		IFFO2	ENST00000455833.6	355	1554	6188	1908	FALSE		#648FFF
ENSG00000127481.14	109.702	-0.238375	0.182061	-1.30932	0.190428	0.925296	UBR4	ENST00000375254.7	29	15552	15906	15580	FALSE		#648FFF
ENSG00000127463.14	58.0387	0.0203741	0.260837	0.0781107	0.93774	0.998666	EMC1	ENST00000477853.5	44	2982	6664	3025	FALSE		#648FFF
ENSG00000053372.4	15.1668	0.486352	0.453038	1.07354	0.283031	0.975434	MRTO4	ENST00000330263.4	298	720	2315	1017	FALSE		#648FFF
ENSG00000211454.13	0.846755	1.42916	1.91897	0.744753	0.456421								FALSE		#648FFF
ENSG00000162482.4	0.458881	1.93204	2.72139	0.709946	0.477738		AKR7A3	ENST00000361640.4	542	996	1710	1537	FALSE		#648FFF
ENSG00000053371.12	15.3209	-0.0248693	0.476321	-0.0522113	0.95836	0.998666	AKR7A2	ENST00000235835.7	23	1080	1362	1102	FALSE		#648FFF
ENSG00000040487.12	12.8515	-0.406761	0.494975	-0.82178	0.411202	0.998666	PQLC2	ENST00000375153.7	641	876	2153	1516	FALSE		#648FFF
ENSG00000077549.17	135.933	0.338903	0.165157	2.052	0.0401696	0.592764	CAPZB	ENST00000433834.5	386	906	1462	1291	FALSE		#648FFF
ENSG00000173436.14	17.6128	0.0540656	0.446151	0.121182	0.903547	0.998666	MINOS1	ENST00000322753.6	57	237	3712	293	FALSE		#648FFF
ENSG00000158747.14	5.7683	-4.50923e-05	0.736376	-6.12355e-05	0.999951		NBL1	ENST00000289749.6	81	651	731	731	FALSE		#648FFF
ENSG00000270136.6	0.22944	0.954428	3.5363	0.269895	0.787241								FALSE		#648FFF
ENSG00000158748.3	1.24028	-1.24185	1.54492	-0.803829	0.421496		HTR6	ENST00000289753.1	468	1323	1984	1790	FALSE		#648FFF
ENSG00000162542.13	0.37719	1.60993	2.54108	0.633562	0.526367		TMCO4	ENST00000294543.10	243	1905	2974	2147	FALSE		#648FFF
ENSG00000178828.6	0.198497	-1.81472	3.75201	-0.483667	0.628622		RNF186	ENST00000375121.3	178	684	1250	861	FALSE		#648FFF
ENSG00000169914.5	14.7795	-0.1155	0.463039	-0.24944	0.803021	0.998666	OTUD3	ENST00000375120.3	2	1197	6397	1198	FALSE		#648FFF
ENSG00000188784.4	0						PLA2G2E	ENST00000375116.3	59	429	785	487	FALSE		#648FFF
ENSG00000188257.11	0.187768	-1.81472	3.83426	-0.473291	0.636005		PLA2G2A	ENST00000400520.7	271	435	974	705	FALSE		#648FFF
ENSG00000127472.10	0.167077	0.108834	4.02082	0.0270677	0.978406		PLA2G5	ENST00000375108.3	269	417	1161	685	FALSE		#648FFF
ENSG00000117215.14	0						PLA2G2D	ENST00000375105.7	60	438	2672	497	FALSE		#648FFF
ENSG00000158786.4	0						PLA2G2F	ENST00000375102.3	103	636	2723	738	FALSE		#648FFF
ENSG00000187980.6	0												FALSE		#648FFF
ENSG00000162543.5	2.02519	-0.811136	1.217	-0.666506	0.505088		UBXN10	ENST00000375099.3	85	843	5571	927	FALSE		#648FFF
ENSG00000158816.15	0.499168	-0.0679519	2.42405	-0.0280324	0.977636								FALSE		#648FFF
ENSG00000162545.5	39.9407	-0.0162955	0.305361	-0.0533648	0.957441	0.998666	CAMK2N1	ENST00000375078.3	842	237	2336	1078	FALSE		#648FFF
ENSG00000090432.6	14.8727	-0.274764	0.477263	-0.575707	0.564813	0.998666	MUL1	ENST00000264198.4	138	1059	2438	1196	FALSE		#648FFF
ENSG00000183114.7	0.95077	-1.05218	1.88787	-0.557335	0.577298		FAM43B	ENST00000332947.5	536	990	2572	1525	FALSE		#648FFF
ENSG00000158825.5	0						CDA	ENST00000375071.3	183	441	963	623	FALSE		#648FFF
ENSG00000158828.7	69.7374	-0.369247	0.230817	-1.59974	0.109656	0.818501	PINK1	ENST00000321556.4	95	1746	2660	1840	FALSE		#648FFF
ENSG00000244038.9	74.8172	0.0847713	0.252965	0.33511	0.737542	0.998666	DDOST	ENST00000415136.6	144	1371	2126	1514	FALSE		#648FFF
ENSG00000117245.12	5.08717	-1.4487	0.806375	-1.79656	0.0724054		KIF17	ENST00000247986.2	312	3090	3969	3401	FALSE		#648FFF
ENSG00000189410.11	0.187768	-1.81472	3.83426	-0.473291	0.636005		SH2D5	ENST00000444387.6	399	1272	1934	1670	FALSE		#648FFF
ENSG00000127483.17	185.236	0.280438	0.146652	1.91227	0.0558413	0.681841	HP1BP3	ENST00000312239.9	141	1662	3938	1802	FALSE		#648FFF
ENSG00000075151.20	168.692	-0.49723	0.155233	-3.20312	0.00135946	0.0646984	EIF4G3	ENST00000400422.6	582	4866	5762	5447	FALSE		#648FFF
ENSG00000117298.15	14.0953	-0.162867	0.474408	-0.343305	0.731369	0.998666	ECE1	ENST00000374893.10	76	2313	2484	2388	FALSE		#648FFF
ENSG00000142794.18	2.16539	0.654685	1.23533	0.529968	0.596134		NBPF3	ENST00000318249.9	176	1902	3591	2077	FALSE		#648FFF
ENSG00000162551.13	0						ALPL	ENST00000374840.7	251	1575	2589	1825	FALSE		#648FFF
ENSG00000090686.15	48.1359	0.231207	0.278947	0.828856	0.407186	0.998666	USP48	ENST00000308271.13	650	3108	4595	3757	FALSE		#648FFF
ENSG00000187942.11	0						LDLRAD2	ENST00000344642.6	188	819	4012	1006	FALSE		#648FFF
ENSG00000142798.19	1.16158	1.97192	1.77962	1.10806	0.267836		HSPG2	ENST00000374695.7	81	13176	14327	13256	FALSE		#648FFF
ENSG00000219073.7	0.11472	0.108834	4.08047	0.0266718	0.978721		CELA3B	ENST00000337107.10	20	813	897	832	FALSE		#648FFF
ENSG00000142789.19	0						CELA3A	ENST00000290122.7	20	813	887	832	FALSE		#648FFF
ENSG00000285721.1	0												FALSE		#648FFF
ENSG00000070831.15	51.0138	-0.180322	0.249704	-0.722144	0.470206	0.998666	CDC42	ENST00000400259.5	293	576	2274	868	FALSE		#648FFF
ENSG00000162552.14	0.815812	-0.0598592	1.95031	-0.0306922	0.975515		WNT4	ENST00000290167.10	45	1056	3845	1100	FALSE		#648FFF
ENSG00000184677.17	21.3162	0.423224	0.385489	1.09789	0.272253	0.966263	ZBTB40	ENST00000404138.5	512	3720	8992	4231	FALSE		#648FFF
ENSG00000070886.11	7.07007	1.39433	0.776016	1.79678	0.07237	0.733814	EPHA8	ENST00000166244.7	73	3018	4943	3090	FALSE		#648FFF
ENSG00000173372.16	0.187768	-1.81472	3.83426	-0.473291	0.636005		C1QA	ENST00000374642.7	205	738	1143	942	FALSE		#648FFF
ENSG00000159189.11	0						C1QC	ENST00000374639.7	119	738	1183	856	FALSE		#648FFF
ENSG00000173369.15	0						C1QB	ENST00000314933.6	133	762	1044	894	FALSE		#648FFF
ENSG00000133216.16	42.088	0.486551	0.286686	1.69716	0.0896664	0.775881	EPHB2	ENST00000400191.7	19	3168	10816	3186	FALSE		#648FFF
ENSG00000215906.8	0.0953929	0.108834	4.08047	0.0266718	0.978721								FALSE		#648FFF
ENSG00000227868.5	0.11472	0.108834	4.08047	0.0266718	0.978721		TEX46	ENST00000566855.3	78	366	510	443	FALSE		#648FFF
ENSG00000004487.16	243.657	0.0843281	0.137768	0.612103	0.540469	0.998666	KDM1A	ENST00000400181.8	105	2631	3059	2735	FALSE		#648FFF
ENSG00000169641.13	13.5087	-0.588248	0.476564	-1.23435	0.217072	0.940999	LUZP1	ENST00000302291.8	803	3231	8898	4033	FALSE		#648FFF
ENSG00000179546.4	0						HTR1D	ENST00000374619.1	511	1134	2835	1644	FALSE		#648FFF
ENSG00000125944.19	232.897	0.0810412	0.144907	0.559263	0.575982	0.998666	HNRNPR	ENST00000374616.7	110	1911	2691	2020	FALSE		#648FFF
ENSG00000125945.14	37.5449	-0.482809	0.29652	-1.62825	0.103471	0.800207	ZNF436	ENST00000314011.8	138	1413	4071	1550	FALSE		#648FFF
ENSG00000204219.10	0.11472	0.108834	4.08047	0.0266718	0.978721		TCEA3	ENST00000450454.6	108	1047	1559	1154	FALSE		#648FFF
ENSG00000088280.18	7.60516	-1.45722	0.658408	-2.21325	0.0268807	0.475896	ASAP3	ENST00000336689.7	46	2712	4050	2757	FALSE		#648FFF
ENSG00000007968.6	0.167077	0.108834	4.02082	0.0270677	0.978406		E2F2	ENST00000361729.2	428	1314	5191	1741	FALSE		#648FFF
ENSG00000117318.8	0.925697	-0.140845	1.88512	-0.0747137	0.940443		ID3	ENST00000374561.5	369	360	1251	728	FALSE		#648FFF
ENSG00000142676.14	260.357	0.0197834	0.129698	0.152535	0.878765	0.998666	RPL11	ENST00000643754.2	19	537	1017	555	FALSE		#648FFF
ENSG00000011007.12	45.7811	0.0904049	0.264572	0.341703	0.732574	0.998666	ELOA	ENST00000418390.6	272	2397	5154	2668	FALSE		#648FFF
ENSG00000057757.9	49.4266	-0.60676	0.263018	-2.30691	0.0210596	0.407908	PITHD1	ENST00000246151.8	112	636	1603	747	FALSE		#648FFF
ENSG00000011009.10	38.768	0.0371645	0.308232	0.120573	0.904029	0.998666	LYPLA2	ENST00000374514.7	308	696	1810	1003	FALSE		#648FFF
ENSG00000117308.14	21.5057	0.380747	0.395427	0.962875	0.335611	0.993535	GALE	ENST00000617979.4	170	1047	1566	1216	FALSE		#648FFF
ENSG00000117305.14	9.30626	-0.16609	0.613693	-0.270641	0.786667	0.998666	HMGCL	ENST00000374490.7	45	978	1600	1022	FALSE		#648FFF
ENSG00000179163.11	9.27364	0.80541	0.594433	1.35492	0.175442	0.91961	FUCA1	ENST00000374479.3	9	1401	2047	1409	FALSE		#648FFF
ENSG00000188822.7	0						CNR2	ENST00000374472.4	163	1083	5254	1245	FALSE		#648FFF
ENSG00000189266.12	2.15268	0.386582	1.22313	0.316061	0.751956		PNRC2	ENST00000334351.7	412	420	2416	831	FALSE		#648FFF
ENSG00000188529.14	44.7292	-0.126152	0.270125	-0.467013	0.640491	0.998666	SRSF10	ENST00000492112.2	65	789	1631	853	FALSE		#648FFF
ENSG00000142661.18	0.873341	-0.247334	1.91025	-0.129478	0.89698		MYOM3	ENST00000374434.3	164	4314	5804	4477	FALSE		#648FFF
ENSG00000142677.3	0.0953929	0.108834	4.08047	0.0266718	0.978721		IL22RA1	ENST00000270800.1	40	1725	2798	1764	FALSE		#648FFF
ENSG00000185436.11	0.504003	0.444904	2.35831	0.188653	0.850364		IFNLR1	ENST00000327535.5	14	1563	4549	1576	FALSE		#648FFF
ENSG00000158055.15	0.354845	-0.852942	2.86793	-0.297407	0.766156		GRHL3	ENST00000350501.9	128	1881	2119	2008	FALSE		#648FFF
ENSG00000001460.17	7.01784	-0.420801	0.648828	-0.648556	0.516626	0.998666	STPG1	ENST00000374409.5	256	1005	2804	1260	FALSE		#648FFF
ENSG00000001461.16	5.54314	-0.0466936	0.798214	-0.0584976	0.953352		NIPAL3	ENST00000374399.8	369	1221	1711	1589	FALSE		#648FFF
ENSG00000117602.11	52.2076	-0.332023	0.251159	-1.32196	0.186181	0.925296	RCAN3	ENST00000374395.8	314	726	6802	1039	FALSE		#648FFF
ENSG00000184454.6	0						NCMAP	ENST00000374392.2	67	309	3953	375	FALSE		#648FFF
ENSG00000133226.16	144.532	-0.325572	0.169774	-1.91768	0.0551515	0.678255	SRRM1	ENST00000323848.13	316	2715	4011	3030	FALSE		#648FFF
ENSG00000169504.14	25.6151	-0.298081	0.349519	-0.85283	0.393753	0.998666	CLIC4	ENST00000374379.8	198	762	4346	959	FALSE		#648FFF
ENSG00000020633.18	0						RUNX3	ENST00000399916.5	440	1290	4340	1729	FALSE		#648FFF
ENSG00000117614.9	23.0842	0.298378	0.385208	0.774589	0.438583	0.998666	SYF2	ENST00000236273.8	27	732	1345	758	FALSE		#648FFF
ENSG00000117616.17	21.5052	0.388759	0.409685	0.948921	0.342661	0.993535	RSRP1	ENST00000243189.11	278	873	1502	1150	FALSE		#648FFF
ENSG00000187010.20	0.0953929	0.108834	4.08047	0.0266718	0.978721		RHD	ENST00000342055.9	1	1482	1557	1482	FALSE		#648FFF
ENSG00000183726.10	37.9372	0.343648	0.290503	1.18294	0.236832	0.94834	TMEM50A	ENST00000374358.4	554	474	2683	1027	FALSE		#648FFF
ENSG00000188672.18	0						RHCE	ENST00000294413.12	129	1254	1660	1382	FALSE		#648FFF
ENSG00000204178.10	60.6006	0.193226	0.238071	0.811629	0.417004	0.998666	MACO1	ENST00000374343.4	180	1995	3917	2174	FALSE		#648FFF
ENSG00000157978.11	0.11472	0.108834	4.08047	0.0266718	0.978721		LDLRAP1	ENST00000374338.4	120	927	2940	1046	FALSE		#648FFF
ENSG00000117643.14	0.357862	1.54787	2.75239	0.562374	0.573862		MAN1C1	ENST00000374332.8	331	1893	4641	2223	FALSE		#648FFF
ENSG00000162430.16	19.6541	0.914221	0.419048	2.18166	0.0291346	0.504125	SELENON	ENST00000361547.6	56	1773	4334	1828	FALSE		#648FFF
ENSG00000255054.3	8.32925	0.596539	0.645716	0.923841	0.355569	0.995451							FALSE		#648FFF
ENSG00000117640.17	28.6436	-0.263322	0.367151	-0.717203	0.473249	0.998666	MTFR1L	ENST00000374301.7	309	879	2099	1187	FALSE		#648FFF
ENSG00000127423.10	0.0953929	0.108834	4.08047	0.0266718	0.978721		AUNIP	ENST00000538789.5	102	1116	1392	1217	FALSE		#648FFF
ENSG00000182749.5	5.91374	-0.202654	0.720838	-0.281137	0.778605		PAQR7	ENST00000374296.3	668	1041	3297	1708	FALSE		#648FFF
ENSG00000117632.22	2428.48	0.0981606	0.087289	1.12455	0.260781	0.961046	STMN1	ENST00000426559.6	141	525	948	665	FALSE		#648FFF
ENSG00000158006.13	2.48571	-0.72072	1.11589	-0.645869	0.518364		PAFAH2	ENST00000374282.7	181	1179	3581	1359	FALSE		#648FFF
ENSG00000158008.9	1.33084	-1.31499	1.56032	-0.842769	0.399357		EXTL1	ENST00000374280.3	868	2031	4015	2898	FALSE		#648FFF
ENSG00000158014.14	0.210113	0.872099	3.36585	0.259102	0.795556		SLC30A2	ENST00000374276.3	238	1119	2494	1356	FALSE		#648FFF
ENSG00000158022.6	0						TRIM63	ENST00000374272.3	140	1062	1770	1201	FALSE		#648FFF
ENSG00000175087.9	26.9763	0.560076	0.357553	1.56642	0.117251	0.833903	PDIK1L	ENST00000374271.8	288	1026	4279	1313	FALSE		#648FFF
ENSG00000197245.5	1.11834	0.775408	1.73798	0.446155	0.655485		FAM110D	ENST00000374268.4	188	816	2858	1003	FALSE		#648FFF
ENSG00000282872.1	0.11472	0.108834	4.08047	0.0266718	0.978721								FALSE		#648FFF
ENSG00000236782.7	0.574033	-3.15236	2.36239	-1.33439	0.182074								FALSE		#648FFF
ENSG00000142684.8	17.4935	0.481717	0.4366	1.10334	0.26988	0.963591	ZNF593	ENST00000374266.6	114	405	675	518	FALSE		#648FFF
ENSG00000142675.17	6.07386	0.563925	0.736183	0.766011	0.44367	0.998666	CNKSR1	ENST00000374253.9	40	2163	2538	2202	FALSE		#648FFF
ENSG00000188782.8	0.403775	-0.852942	2.75146	-0.309996	0.756564		CATSPER4	ENST00000456354.6	68	1419	1912	1486	FALSE		#648FFF
ENSG00000130695.15	25.4343	0.018396	0.354848	0.0518419	0.958655	0.998666	CEP85	ENST00000252992.8	132	2289	3935	2420	FALSE		#648FFF
ENSG00000142669.14	47.069	-0.180474	0.265459	-0.679855	0.496596	0.998666	SH3BGRL3	ENST00000270792.9	981	282	1661	1262	FALSE		#648FFF
ENSG00000158062.20	10.5306	-0.236327	0.56608	-0.41748	0.676327	0.998666	UBXN11	ENST00000374222.5	466	1563	2043	2028	FALSE		#648FFF
ENSG00000169442.8	0						CD52	ENST00000374213.2	62	186	468	247	FALSE		#648FFF
ENSG00000176092.15	1.56679	-0.530838	1.46836	-0.361517	0.717713								FALSE		#648FFF
ENSG00000176083.17	0.750022	-0.890522	2.05259	-0.433852	0.664396		ZNF683	ENST00000436292.5	122	1575	1712	1696	FALSE		#648FFF
ENSG00000131914.10	1.70379	1.44697	1.4619	0.989789	0.322277		LIN28A	ENST00000326279.10	115	630	4008	744	FALSE		#648FFF
ENSG00000117682.16	21.3247	-0.0426576	0.387578	-0.110062	0.91236	0.998666	DHDDS	ENST00000360009.6	78	1005	3245	1082	FALSE		#648FFF
ENSG00000198830.10	24.9251	0.407135	0.365648	1.11346	0.26551	0.961886	HMGN2	ENST00000361427.5	95	273	1191	367	FALSE		#648FFF
ENSG00000117676.13	7.36563	-0.255542	0.63446	-0.402771	0.687116	0.998666	RPS6KA1	ENST00000531382.5	50	2235	2359	2284	FALSE		#648FFF
ENSG00000117713.19	248.781	-0.180256	0.149976	-1.20189	0.229404	0.945195	ARID1A	ENST00000324856.12	372	6858	8583	7229	FALSE		#648FFF
ENSG00000060642.10	1.72146	-0.00638444	1.33753	-0.00477329	0.996191		PIGV	ENST00000374145.5	683	1482	2713	2164	FALSE		#648FFF
ENSG00000204160.11	22.0474	0.451654	0.382712	1.18014	0.237944	0.949201	ZDHHC18	ENST00000374142.8	96	1167	5020	1262	FALSE		#648FFF
ENSG00000175793.11	0.11472	0.108834	4.08047	0.0266718	0.978721		SFN	ENST00000339276.5	76	747	1320	822	FALSE		#648FFF
ENSG00000142751.14	15.8002	0.0965167	0.44552	0.216638	0.82849	0.998666	GPN2	ENST00000374135.8	202	933	4678	1134	FALSE		#648FFF
ENSG00000198746.12	12.0162	-0.156903	0.5125	-0.306152	0.759489	0.998666	GPATCH3	ENST00000361720.9	25	1578	2123	1602	FALSE		#648FFF
ENSG00000090273.13	79.645	-0.0712265	0.2149	-0.331441	0.740311	0.998666	NUDC	ENST00000321265.9	124	996	1800	1119	FALSE		#648FFF
ENSG00000131910.4	0						NR0B2	ENST00000254227.3	27	774	1156	800	FALSE		#648FFF
ENSG00000175707.8	0.11472	0.108834	4.08047	0.0266718	0.978721		KDF1	ENST00000320567.5	90	1197	1793	1286	FALSE		#648FFF
ENSG00000253368.3	18.0593	-0.533089	0.41039	-1.29898	0.193951	0.929181	TRNP1	ENST00000522111.2	81	684	1958	764	FALSE		#648FFF
ENSG00000158246.7	0.167077	0.108834	4.02082	0.0270677	0.978406		TENT5B	ENST00000289166.5	167	1278	2368	1444	FALSE		#648FFF
ENSG00000090020.10	7.45068	0.467439	0.648371	0.720944	0.470944	0.998666	SLC9A1	ENST00000263980.7	577	2448	4516	3024	FALSE		#648FFF
ENSG00000142784.15	24.4493	-0.0421776	0.365386	-0.115433	0.908102	0.998666	WDTC1	ENST00000319394.7	536	2034	4819	2569	FALSE		#648FFF
ENSG00000186501.14	26.195	-0.204643	0.344873	-0.593386	0.552923	0.998666	TMEM222	ENST00000611517.4	54	627	1613	680	FALSE		#648FFF
ENSG00000142765.17	0.697665	-1.01507	2.08986	-0.48571	0.627173		SYTL1	ENST00000543823.1	463	1689	2229	2151	FALSE		#648FFF
ENSG00000142733.15	3.75468	-2.38885	1.00024	-2.38827	0.0169278		MAP3K6	ENST00000493901.5	241	3867	4309	4107	FALSE		#648FFF
ENSG00000142748.12	0.187768	-1.81472	3.83426	-0.473291	0.636005		FCN3	ENST00000270879.8	7	900	1030	906	FALSE		#648FFF
ENSG00000174950.10	0						CD164L2	ENST00000374030.2	142	525	993	666	FALSE		#648FFF
ENSG00000181773.6	0.313217	-0.852941	2.97924	-0.286295	0.774652		GPR3	ENST00000374024.3	100	993	2115	1092	FALSE		#648FFF
ENSG00000158195.10	9.02097	0.117334	0.591049	0.198518	0.84264	0.998666	WASF2	ENST00000618852.4	217	1497	5676	1713	FALSE		#648FFF
ENSG00000126705.14	117.086	0.110844	0.178669	0.620388	0.535002	0.998666	AHDC1	ENST00000374011.6	970	4812	6438	5781	FALSE		#648FFF
ENSG00000000938.12	0.876767	0.311271	3.94278	0.0789472	0.937075		FGR	ENST00000374005.7	290	1590	2729	1879	FALSE		#648FFF
ENSG00000126709.14	0.11472	0.108834	4.08047	0.0266718	0.978721		IFI6	ENST00000339145.8	89	417	822	505	FALSE		#648FFF
ENSG00000009780.15	12.3844	0.329042	0.530765	0.619939	0.535298	0.998666	FAM76A	ENST00000010299.10	25	1026	1050	1050	FALSE		#648FFF
ENSG00000117758.13	121.72	-0.201595	0.17517	-1.15085	0.249792	0.957544	STX12	ENST00000373943.8	126	831	3079	956	FALSE		#648FFF
ENSG00000117751.17	44.7229	0.034887	0.274199	0.127233	0.898756	0.998666	PPP1R8	ENST00000311772.9	59	1056	2344	1114	FALSE		#648FFF
ENSG00000130775.15	0.167077	0.108834	4.02082	0.0270677	0.978406		THEMIS2	ENST00000373921.7	5	1932	2687	1936	FALSE		#648FFF
ENSG00000117748.9	16.5274	-0.0884545	0.444848	-0.198842	0.842386	0.998666	RPA2	ENST00000373909.7	87	837	1162	923	FALSE		#648FFF
ENSG00000130768.14	0						SMPDL3B	ENST00000373894.7	192	1368	1878	1559	FALSE		#648FFF
ENSG00000158156.7	1.75238	1.6553	1.52285	1.08698	0.277048		XKR8	ENST00000373884.5	609	1188	2692	1796	FALSE		#648FFF
ENSG00000158161.15	19.0461	0.450473	0.409384	1.10037	0.271172	0.965184	EYA3	ENST00000373871.7	242	1722	6085	1963	FALSE		#648FFF
ENSG00000169403.11	0.167077	0.108834	4.02082	0.0270677	0.978406		PTAFR	ENST00000373857.7	636	1029	4491	1664	FALSE		#648FFF
ENSG00000126698.10	44.4112	0.201937	0.298662	0.67614	0.498952	0.998666	DNAJC8	ENST00000263697.5	28	762	1759	789	FALSE		#648FFF
ENSG00000130770.17	115.873	-0.0954444	0.202849	-0.47052	0.637984	0.998666	ATP5IF1	ENST00000335514.9	52	321	494	372	FALSE		#648FFF
ENSG00000130766.4	18.1674	-1.27478	0.444135	-2.87025	0.0041015	0.138047	SESN2	ENST00000253063.3	322	1443	3453	1764	FALSE		#648FFF
ENSG00000130772.13	5.84999	-0.0987219	0.730936	-0.135062	0.892563		MED18	ENST00000373842.8	210	627	1833	836	FALSE		#648FFF
ENSG00000204138.12	44.1462	-0.0220134	0.274085	-0.0803161	0.935986	0.998666	PHACTR4	ENST00000373836.4	215	2139	3107	2353	FALSE		#648FFF
ENSG00000180198.16	11.5611	0.287414	0.528916	0.543402	0.586853	0.998666	RCC1	ENST00000373831.7	62	1359	1577	1420	FALSE		#648FFF
ENSG00000180098.9	25.1607	0.507675	0.359195	1.41337	0.157548	0.906398	TRNAU1AP	ENST00000373830.4	27	864	1799	890	FALSE		#648FFF
ENSG00000120656.11	10.8665	0.0505343	0.536369	0.0942156	0.924938	0.998666	TAF12	ENST00000263974.4	436	486	1359	921	FALSE		#648FFF
ENSG00000188060.7	0						RAB42	ENST00000373826.3	307	318	1950	624	FALSE		#648FFF
ENSG00000162419.12	22.0771	0.301444	0.381403	0.790357	0.429319	0.998666	GMEB1	ENST00000294409.2	91	1722	1912	1812	FALSE		#648FFF
ENSG00000198492.15	67.8767	-0.252603	0.233751	-1.08065	0.279853	0.969952	YTHDF2	ENST00000373812.7	363	1740	2925	2102	FALSE		#648FFF
ENSG00000116329.10	0.187768	-1.81472	3.83426	-0.473291	0.636005		OPRD1	ENST00000234961.6	243	1119	9345	1361	FALSE		#648FFF
ENSG00000159023.21	209.837	0.25245	0.142333	1.77366	0.0761191	0.742896	EPB41	ENST00000343067.8	128	2595	5956	2722	FALSE		#648FFF
ENSG00000253304.1	0						TMEM200B	ENST00000420504.2	159	924	2553	1082	FALSE		#648FFF
ENSG00000116350.16	87.7263	-0.1275	0.21242	-0.600226	0.548356	0.998666	SRSF4	ENST00000373795.6	236	1485	2387	1720	FALSE		#648FFF
ENSG00000116353.15	10.0326	-0.979931	0.563309	-1.7396	0.0819299	0.760213	MECR	ENST00000263702.10	27	1122	1353	1148	FALSE		#648FFF
ENSG00000060656.19	8.42302	0.01171	0.620763	0.0188639	0.98495	0.998666	PTPRU	ENST00000345512.7	130	4341	4470	4470	FALSE		#648FFF
ENSG00000162510.5	0.584762	-3.17163	2.34947	-1.34994	0.177036		MATN1	ENST00000373765.4	37	1491	3832	1527	FALSE		#648FFF
ENSG00000162511.7	0						LAPTM5	ENST00000294507.3	76	789	2223	864	FALSE		#648FFF
ENSG00000162512.15	149.415	-0.158725	0.184684	-0.859439	0.390098	0.998666	SDC3	ENST00000339394.6	176	1329	1580	1504	FALSE		#648FFF
ENSG00000134644.15	162.393	-0.22917	0.157585	-1.45426	0.145875	0.889877	PUM1	ENST00000426105.6	92	3567	4043	3658	FALSE		#648FFF
ENSG00000084628.9	41.0888	0.250337	0.282185	0.887136	0.375006	0.998666	NKAIN1	ENST00000373736.6	8	624	2589	631	FALSE		#648FFF
ENSG00000060688.12	38.3425	-0.0844255	0.287806	-0.293342	0.769261	0.998666	SNRNP40	ENST00000263694.8	20	1074	1597	1093	FALSE		#648FFF
ENSG00000121766.15	42.7106	0.0743775	0.286392	0.259705	0.795091	0.998666	ZCCHC17	ENST00000615916.4	101	792	1652	892	FALSE		#648FFF
ENSG00000121769.7	6.02612	0.17447	0.705568	0.247276	0.804695		FABP3	ENST00000373713.6	63	402	725	464	FALSE		#648FFF
ENSG00000168528.11	6.00721	0.794278	0.749471	1.05979	0.289242		SERINC2	ENST00000373710.5	274	1395	2146	1668	FALSE		#648FFF
ENSG00000142910.15	0.289055	-1.81473	3.25799	-0.557009	0.577522		TINAGL1	ENST00000271064.11	77	1404	2187	1480	FALSE		#648FFF
ENSG00000121764.11	0						HCRTR1	ENST00000403528.6	388	1278	2003	1665	FALSE		#648FFF
ENSG00000162517.12	26.0059	-0.0259144	0.364676	-0.0710614	0.943349	0.998666	PEF1	ENST00000373703.4	24	855	1629	878	FALSE		#648FFF
ENSG00000084636.17	0.648735	-0.731141	2.13118	-0.343068	0.731547		COL16A1	ENST00000373672.7	518	4815	5736	5332	FALSE		#648FFF
ENSG00000121753.12	24.0341	-0.255859	0.371904	-0.68797	0.491472	0.998666	ADGRB2	ENST00000373655.6	343	4755	5400	5097	FALSE		#648FFF
ENSG00000134668.12	0.289055	-1.81473	3.25799	-0.557009	0.577522		SPOCD1	ENST00000360482.6	131	3651	3960	3781	FALSE		#648FFF
ENSG00000184007.20	13.9582	0.609121	0.505979	1.20385	0.228649	0.945195	PTP4A2	ENST00000647444.1	987	504	3921	1490	FALSE		#648FFF
ENSG00000121774.17	325.778	-0.0871121	0.121695	-0.715823	0.4741	0.998666	KHDRBS1	ENST00000327300.11	168	1332	2757	1499	FALSE		#648FFF
ENSG00000121775.17	25.2771	0.108532	0.35091	0.309288	0.757102	0.998666	TMEM39B	ENST00000336294.9	147	1479	1813	1625	FALSE		#648FFF
ENSG00000025800.13	70.2561	-0.0130463	0.226913	-0.0574944	0.954151	0.998666	KPNA6	ENST00000373625.7	94	1611	7378	1704	FALSE		#648FFF
ENSG00000084652.15	36.3845	-0.0930487	0.314051	-0.296285	0.767012	0.998666	TXLNA	ENST00000373609.1	282	1641	5012	1922	FALSE		#648FFF
ENSG00000160050.14	63.3418	-0.134393	0.241709	-0.556013	0.578202	0.998666	CCDC28B	ENST00000421922.6	101	726	1415	826	FALSE		#648FFF
ENSG00000160051.11	4.53259	0.500129	0.825829	0.605608	0.544775		IQCC	ENST00000537469.2	12	1641	2252	1652	FALSE		#648FFF
ENSG00000222046.2	0.767837	-0.00265056	2.05641	-0.00128893	0.998972		DCDC2B	ENST00000409358.1	1	1050	1349	1050	FALSE		#648FFF
ENSG00000160055.19	3.47745	0.710802	1.00721	0.705715	0.480365		TMEM234	ENST00000309777.10	4	423	1082	426	FALSE		#648FFF
ENSG00000084623.11	107.096	0.201669	0.19134	1.05398	0.291891	0.982067	EIF3I	ENST00000373586.1	73	978	1458	1050	FALSE		#648FFF
ENSG00000183615.5	0						FAM167B	ENST00000373582.3	190	492	936	681	FALSE		#648FFF
ENSG00000182866.16	0.167077	0.108834	4.02082	0.0270677	0.978406		LCK	ENST00000336890.9	139	1530	2117	1668	FALSE		#648FFF
ENSG00000116478.11	3.79179	0.298665	0.91486	0.32646	0.744076		HDAC1	ENST00000373548.7	85	1449	2124	1533	FALSE		#648FFF
ENSG00000175130.6	904.266	0.0711767	0.100045	0.711445	0.476809	0.998666	MARCKSL1	ENST00000329421.7	347	588	1699	934	FALSE		#648FFF
ENSG00000162526.6	0.427937	-0.00110076	2.67263	-0.000411865	0.999671		TSSK3	ENST00000373534.3	506	807	1368	1312	FALSE		#648FFF
ENSG00000225828.1	1.05735	-0.392335	1.64547	-0.238433	0.811546		FAM229A	ENST00000432622.1	153	384	699	536	FALSE		#648FFF
ENSG00000160058.18	69.0829	0.0244467	0.219828	0.111208	0.911451	0.998666	BSDC1	ENST00000341071.11	13	1425	4599	1437	FALSE		#648FFF
ENSG00000254553.1	0												FALSE		#648FFF
ENSG00000273274.1	1.89641	-0.293215	1.31056	-0.223734	0.822965		ZBTB8B	ENST00000609129.1	79	1488	12834	1566	FALSE		#648FFF
ENSG00000160062.14	16.3392	0.244908	0.445159	0.550159	0.58221	0.998666	ZBTB8A	ENST00000373510.8	230	1326	7075	1555	FALSE		#648FFF
ENSG00000176261.15	9.38497	1.15047	0.61899	1.85862	0.0630805	0.707717	ZBTB8OS	ENST00000468695.5	20	540	1601	559	FALSE		#648FFF
ENSG00000162521.18	61.5345	0.299195	0.236655	1.26427	0.206134	0.932205	RBBP4	ENST00000373493.9	160	1278	7943	1437	FALSE		#648FFF
ENSG00000162520.14	0.0953929	0.108834	4.08047	0.0266718	0.978721		SYNC	ENST00000409190.7	460	1449	3398	1908	FALSE		#648FFF
ENSG00000162522.10	44.3944	-0.243279	0.29296	-0.830417	0.406303	0.998666	KIAA1522	ENST00000401073.6	71	3285	5438	3355	FALSE		#648FFF
ENSG00000134684.10	278.662	-0.366397	0.132143	-2.77274	0.00555869	0.166235	YARS	ENST00000373477.8	910	1587	3238	2496	FALSE		#648FFF
ENSG00000116497.17	21.1506	-0.00403284	0.395875	-0.0101871	0.991872	0.998666	S100PBP	ENST00000373475.9	255	1227	4322	1481	FALSE		#648FFF
ENSG00000160097.17	18.0978	0.527756	0.423505	1.24616	0.212704	0.937661	FNDC5	ENST00000373471.7	68	639	2732	706	FALSE		#648FFF
ENSG00000121905.9	7.37978	-0.217889	0.63228	-0.344608	0.730389	0.998666	HPCA	ENST00000373467.3	103	582	1468	684	FALSE		#648FFF
ENSG00000121900.18	0.354845	-0.852942	2.86793	-0.297407	0.766156		TMEM54	ENST00000373463.7	121	669	999	789	FALSE		#648FFF
ENSG00000116514.16	44.0938	-0.206693	0.267794	-0.771835	0.440212	0.998666	RNF19B	ENST00000373456.11	1	2199	2560	2199	FALSE		#648FFF
ENSG00000004455.16	14.7524	0.42703	0.477202	0.894862	0.370861	0.998666	AK2	ENST00000354858.10	165	720	1021	884	FALSE		#648FFF
ENSG00000142920.16	6.71918	-1.20119	0.724424	-1.65813	0.097291	0.790835	AZIN2	ENST00000373441.1	1	1443	1443	1443	FALSE		#648FFF
ENSG00000116525.13	13.4082	-0.572555	0.47028	-1.21748	0.223423	0.941321	TRIM62	ENST00000291416.9	235	1428	3437	1662	FALSE		#648FFF
ENSG00000160094.14	51.4657	0.160683	0.256177	0.627234	0.530506	0.998666	ZNF362	ENST00000539719.5	171	1263	3106	1433	FALSE		#648FFF
ENSG00000184389.9	0.22944	0.954428	3.5363	0.269895	0.787241		A3GALT2	ENST00000442999.3	1	1023	1023	1023	FALSE		#648FFF
ENSG00000134686.18	160.143	0.340964	0.157609	2.16335	0.0305145	0.515485	PHC2	ENST00000257118.5	55	2577	3870	2631	FALSE		#648FFF
ENSG00000121903.14	6.76391	0.301628	0.697662	0.432341	0.665494	0.998666	ZSCAN20	ENST00000361328.7	154	3132	4316	3285	FALSE		#648FFF
ENSG00000121904.17	5.78673	2.11026	0.901256	2.34146	0.0192083		CSMD2	ENST00000373381.8	178	10896	13698	11073	FALSE		#648FFF
ENSG00000176256.10	0.198497	-1.81472	3.75201	-0.483667	0.628622		HMGB4	ENST00000522796.1	1906	561	2505	2466	FALSE		#648FFF
ENSG00000142698.14	0						C1orf94	ENST00000488417.1	121	1797	2287	1917	FALSE		#648FFF
ENSG00000163866.8	9.83607	-0.427979	0.549264	-0.779186	0.43587	0.998666	SMIM12	ENST00000521580.2	146	279	3454	424	FALSE		#648FFF
ENSG00000189280.3	0						GJB5	ENST00000338513.1	174	822	1355	995	FALSE		#648FFF
ENSG00000189433.5	0						GJB4	ENST00000339480.1	371	801	2840	1171	FALSE		#648FFF
ENSG00000188910.7	0						GJB3	ENST00000373366.2	616	813	2217	1428	FALSE		#648FFF
ENSG00000187513.8	0.283161	-0.852941	3.07986	-0.276942	0.781825		GJA4	ENST00000342280.4	89	1002	1622	1090	FALSE		#648FFF
ENSG00000284773.1	0												FALSE		#648FFF
ENSG00000271741.1	0												FALSE		#648FFF
ENSG00000243749.1	0						TMEM35B	ENST00000373337.3	49	465	922	513	FALSE		#648FFF
ENSG00000163867.16	3.58585	0.726202	0.954717	0.760646	0.446868		ZMYM6	ENST00000357182.8	229	3978	4330	4206	FALSE		#648FFF
ENSG00000197056.10	8.09707	0.624647	0.667107	0.936353	0.349091	0.995451	ZMYM1	ENST00000611874.4	441	3429	4466	3869	FALSE		#648FFF
ENSG00000116560.10	358.766	-0.176484	0.158426	-1.11398	0.265286	0.961886	SFPQ	ENST00000357214.5	100	2124	3747	2223	FALSE		#648FFF
ENSG00000146463.11	62.2046	-0.244455	0.241685	-1.01146	0.311797	0.98967	ZMYM4	ENST00000314607.10	81	4647	6994	4727	FALSE		#648FFF
ENSG00000142687.17	20.1845	0.489986	0.401893	1.2192	0.22277	0.94122	KIAA0319L	ENST00000325722.7	236	3150	4789	3385	FALSE		#648FFF
ENSG00000020129.15	139.19	-0.0564019	0.179609	-0.314025	0.753502	0.998666	NCDN	ENST00000373243.6	384	2190	3683	2573	FALSE		#648FFF
ENSG00000126067.11	134.093	-0.242959	0.176617	-1.37563	0.168936	0.917368	PSMB2	ENST00000373237.3	413	606	2701	1018	FALSE		#648FFF
ENSG00000142686.7	85.052	0.992374	0.217005	4.57304	4.80702e-06	0.000773667	C1orf216	ENST00000270815.4	772	690	3218	1461	FALSE		#648FFF
ENSG00000092853.13	3.71507	0.710269	0.94335	0.752922	0.451497		CLSPN	ENST00000318121.7	59	4020	4169	4078	FALSE		#648FFF
ENSG00000134698.10	38.7692	0.0772696	0.292223	0.26442	0.791456	0.998666	AGO4	ENST00000373210.3	246	2586	7116	2831	FALSE		#648FFF
ENSG00000092847.11	36.2689	0.547675	0.302128	1.81272	0.0698744	0.726379	AGO1	ENST00000373204.5	214	2574	13708	2787	FALSE		#648FFF
ENSG00000126070.19	16.7152	-0.0997733	0.42795	-0.233142	0.815651	0.998666	AGO3	ENST00000373191.8	350	2583	19687	2932	FALSE		#648FFF
ENSG00000092850.11	5.94491	0.503694	0.722616	0.697042	0.485777		TEKT2	ENST00000207457.7	128	1293	1509	1420	FALSE		#648FFF
ENSG00000116863.10	15.7432	-0.185091	0.452007	-0.409486	0.682183	0.998666	ADPRHL2	ENST00000373178.4	31	1092	1668	1122	FALSE		#648FFF
ENSG00000171812.12	0.11472	0.108834	4.08047	0.0266718	0.978721		COL8A2	ENST00000397799.1	226	2112	4670	2337	FALSE		#648FFF
ENSG00000054116.11	35.2026	0.233403	0.306516	0.761469	0.446377	0.998666	TRAPPC3	ENST00000616395.4	137	567	1336	703	FALSE		#648FFF
ENSG00000116871.15	263.57	-0.680541	0.132319	-5.14317	2.7014e-07	6.0643e-05	MAP7D1	ENST00000373151.6	217	2526	3324	2742	FALSE		#648FFF
ENSG00000054118.14	147.692	-0.00333434	0.170038	-0.0196093	0.984355	0.998666	THRAP3	ENST00000354618.9	225	2868	4432	3092	FALSE		#648FFF
ENSG00000214193.10	6.51655	-0.302054	0.687371	-0.439434	0.660347	0.998666	SH3D21	ENST00000505871.6	165	1938	2205	2102	FALSE		#648FFF
ENSG00000142694.6	0.833322	1.12955	1.96018	0.576247	0.564448		EVA1B	ENST00000270824.1	293	498	1054	790	FALSE		#648FFF
ENSG00000196182.10	22.4364	-0.10792	0.367618	-0.293565	0.76909	0.998666	STK40	ENST00000373130.7	175	1323	3628	1497	FALSE		#648FFF
ENSG00000181817.5	8.91636	-0.111538	0.584438	-0.190847	0.848645	0.998666	LSM10	ENST00000315732.2	151	372	850	522	FALSE		#648FFF
ENSG00000116885.18	11.6821	-0.0595642	0.513957	-0.115893	0.907737	0.998666	OSCP1	ENST00000356637.9	65	1170	1463	1234	FALSE		#648FFF
ENSG00000116898.11	35.7844	0.232614	0.299131	0.77763	0.436787	0.998666	MRPS15	ENST00000373116.5	163	774	1006	936	FALSE		#648FFF
ENSG00000119535.17	0.0953929	0.108834	4.08047	0.0266718	0.978721		CSF3R	ENST00000373103.5	549	2592	3454	3140	FALSE		#648FFF
ENSG00000163873.9	4.10114	1.5717	0.975174	1.61172	0.107024		GRIK3	ENST00000373091.7	18	2760	9101	2777	FALSE		#648FFF
ENSG00000163874.10	0.585649	-0.838741	2.2824	-0.367482	0.713259		ZC3H12A	ENST00000373087.6	117	1800	2684	1916	FALSE		#648FFF
ENSG00000163875.15	89.6224	0.0203627	0.201754	0.100928	0.919608	0.998666	MEAF6	ENST00000373075.6	18	606	2147	623	FALSE		#648FFF
ENSG00000163877.10	30.7814	0.186388	0.322037	0.578778	0.562739	0.998666	SNIP1	ENST00000296215.7	116	1191	4605	1306	FALSE		#648FFF
ENSG00000163879.10	25.272	0.0817999	0.356757	0.229288	0.818645	0.998666	DNALI1	ENST00000296218.7	11	843	2649	853	FALSE		#648FFF
ENSG00000134697.12	56.4704	-0.0353304	0.25014	-0.141242	0.887678	0.998666	GNL2	ENST00000373062.7	100	2196	2334	2295	FALSE		#648FFF
ENSG00000169218.13	0						RSPO1	ENST00000356545.6	714	792	2621	1505	FALSE		#648FFF
ENSG00000116922.14	5.96715	0.259185	0.718945	0.360508	0.718468		C1orf109	ENST00000358011.8	191	612	2355	802	FALSE		#648FFF
ENSG00000134690.10	0.305506	1.37914	2.9038	0.474944	0.634827		CDCA8	ENST00000373055.5	274	843	2469	1116	FALSE		#648FFF
ENSG00000183317.16	13.4926	-0.396606	0.489476	-0.810267	0.417787	0.998666	EPHA10	ENST00000373048.8	1	3027	5425	3027	FALSE		#648FFF
ENSG00000185090.14	23.3483	-0.138541	0.363042	-0.381612	0.702749	0.998666	MANEAL	ENST00000373045.10	382	1374	2685	1755	FALSE		#648FFF
ENSG00000196449.3	8.91426	0.748682	0.637822	1.17381	0.240471	0.952455	YRDC	ENST00000373044.2	6	840	1826	845	FALSE		#648FFF
ENSG00000197982.13	35.3585	0.26503	0.310049	0.854801	0.392661	0.998666	C1orf122	ENST00000373042.4	260	333	973	592	FALSE		#648FFF
ENSG00000188786.9	5.49515	0.0854118	0.7413	0.115219	0.908272		MTF1	ENST00000373036.4	142	2262	7972	2403	FALSE		#648FFF
ENSG00000204084.12	13.1102	0.503515	0.499384	1.00827	0.313324	0.98967	INPP5B	ENST00000373024.7	89	2742	3060	2830	FALSE		#648FFF
ENSG00000183431.11	60.3975	0.059521	0.240993	0.246983	0.804922	0.998666	SF3A3	ENST00000373019.4	957	1506	3673	2462	FALSE		#648FFF
ENSG00000183386.9	6.06979	-0.416792	0.721233	-0.577888	0.56334	0.998666	FHL3	ENST00000373016.3	170	843	1647	1012	FALSE		#648FFF
ENSG00000183520.11	56.813	0.0590317	0.241388	0.244551	0.806804	0.998666	UTP11	ENST00000373014.4	62	762	2019	823	FALSE		#648FFF
ENSG00000185668.7	51.8421	-0.808777	0.249087	-3.24696	0.00116643	0.0583347	POU3F1	ENST00000373012.4	52	1356	2184	1407	FALSE		#648FFF
ENSG00000116954.7	18.9559	-0.402893	0.416685	-0.966902	0.333593	0.993534	RRAGC	ENST00000373001.3	178	1200	2732	1377	FALSE		#648FFF
ENSG00000214114.8	0.305506	1.37914	2.9038	0.474944	0.634827		MYCBP	ENST00000397572.4	801	312	2818	1112	FALSE		#648FFF
ENSG00000274944.4	0.167077	0.108834	4.02082	0.0270677	0.978406								FALSE		#648FFF
ENSG00000131233.9	0						GJA9	ENST00000360786.3	254	1548	1901	1801	FALSE		#648FFF
ENSG00000158315.10	0						RHBDL2	ENST00000289248.6	1010	912	2129	1921	FALSE		#648FFF
ENSG00000174574.15	68.1434	-0.00275761	0.223271	-0.012351	0.990146	0.998666	AKIRIN1	ENST00000432648.7	159	579	2741	737	FALSE		#648FFF
ENSG00000168653.10	106.027	0.199012	0.186315	1.06815	0.285454	0.976485	NDUFS5	ENST00000372969.7	88	321	548	408	FALSE		#648FFF
ENSG00000183682.7	0.595491	-3.18458	2.49531	-1.27623	0.201876		BMP8A	ENST00000331593.5	347	1209	1692	1555	FALSE		#648FFF
ENSG00000090621.13	50.4979	-0.221374	0.251943	-0.878665	0.379583	0.998666	PABPC4	ENST00000372858.7	451	1983	2753	2433	FALSE		#648FFF
ENSG00000163909.7	0						HEYL	ENST00000372852.3	321	987	3661	1307	FALSE		#648FFF
ENSG00000116981.3	0.198497	-1.81472	3.75201	-0.483667	0.628622		NT5C1A	ENST00000235628.1	1	1107	1107	1107	FALSE		#648FFF
ENSG00000116983.12	11.7185	-0.524205	0.507835	-1.03223	0.301962	0.987463	HPCAL4	ENST00000372844.7	393	576	4856	968	FALSE		#648FFF
ENSG00000084072.16	13.9088	0.611303	0.501551	1.21882	0.222911	0.94122	PPIE	ENST00000372830.5	1	945	1198	945	FALSE		#648FFF
ENSG00000116985.11	0.167077	0.108834	4.02082	0.0270677	0.978406		BMP8B	ENST00000372827.7	377	1209	4822	1585	FALSE		#648FFF
ENSG00000198754.5	0						OXCT2	ENST00000327582.5	94	1554	1826	1647	FALSE		#648FFF
ENSG00000043514.16	15.8768	-0.0910212	0.437431	-0.208081	0.835165	0.998666	TRIT1	ENST00000316891.9	16	1404	2112	1419	FALSE		#648FFF
ENSG00000116990.10	3.67764	-0.436211	0.919953	-0.474166	0.635382		MYCL	ENST00000397332.2	126	1185	3256	1310	FALSE		#648FFF
ENSG00000168389.17	3.61914	-0.917774	0.910799	-1.00766	0.313619		MFSD2A	ENST00000372809.5	144	1632	2173	1775	FALSE		#648FFF
ENSG00000131236.16	99.0615	-0.245115	0.196882	-1.24498	0.213138	0.937661	CAP1	ENST00000372797.7	562	1428	3105	1989	FALSE		#648FFF
ENSG00000131238.17	18.064	0.0724313	0.442188	0.163802	0.869887	0.998666	PPT1	ENST00000642050.1	490	921	4010	1410	FALSE		#648FFF
ENSG00000117000.8	28.7704	-0.349359	0.331937	-1.05249	0.292577	0.982839	RLF	ENST00000372771.4	28	5745	6246	5772	FALSE		#648FFF
ENSG00000188800.5	0						TMCO2	ENST00000372766.3	94	549	739	642	FALSE		#648FFF
ENSG00000084073.8	15.5489	0.26347	0.445156	0.591859	0.553945	0.998666	ZMPSTE24	ENST00000372759.3	166	1428	3108	1593	FALSE		#648FFF
ENSG00000049089.14	0						COL9A2	ENST00000372748.7	98	2070	2862	2167	FALSE		#648FFF
ENSG00000084070.11	98.2434	0.214679	0.195757	1.09666	0.272791	0.966263	SMAP2	ENST00000372718.7	425	1290	2939	1714	FALSE		#648FFF
ENSG00000187801.14	10.527	-0.543513	0.533812	-1.01817	0.308596	0.98967	ZFP69B	ENST00000411995.6	376	1605	2109	1980	FALSE		#648FFF
ENSG00000187815.9	3.61538	-0.793647	0.910218	-0.871931	0.383246		ZFP69	ENST00000372706.5	1007	1581	2871	2587	FALSE		#648FFF
ENSG00000164002.11	7.4733	0.95597	0.662195	1.44364	0.148841	0.892036	EXO5	ENST00000372703.1	1075	1122	2567	2196	FALSE		#648FFF
ENSG00000117010.16	1.42381	0.44025	1.45037	0.303544	0.761476		ZNF684	ENST00000372699.7	252	1137	2097	1388	FALSE		#648FFF
ENSG00000117016.9	91.7227	-0.331999	0.204645	-1.62232	0.104735	0.803137	RIMS3	ENST00000372684.7	471	927	7235	1397	FALSE		#648FFF
ENSG00000066136.20	45.8308	-0.0954981	0.268165	-0.356117	0.721753	0.998666	NFYC	ENST00000308733.9	7	1377	2158	1383	FALSE		#648FFF
ENSG00000117013.15	0.679678	1.03908	2.05051	0.506744	0.612334		KCNQ4	ENST00000642618.1	281	2088	4297	2368	FALSE		#648FFF
ENSG00000179862.6	1.8961	-0.622785	1.30517	-0.477169	0.633242		CITED4	ENST00000372638.3	240	555	1316	794	FALSE		#648FFF
ENSG00000171793.14	42.9009	0.174073	0.273388	0.636723	0.524305	0.998666	CTPS1	ENST00000372621.8	509	1776	3201	2284	FALSE		#648FFF
ENSG00000171790.15	1.82059	0.756081	1.39274	0.542874	0.587217		SLFNL1	ENST00000359345.5	2578	1224	4310	3801	FALSE		#648FFF
ENSG00000010803.16	22.9423	0.357057	0.380311	0.938855	0.347805	0.995451	SCMH1	ENST00000326197.11	301	1983	3275	2283	FALSE		#648FFF
ENSG00000204060.7	4.28593	-0.231334	0.832369	-0.277923	0.781072								FALSE		#648FFF
ENSG00000127129.9	0.167077	0.108834	4.02082	0.0270677	0.978406		EDN2	ENST00000372587.4	71	537	1241	607	FALSE		#648FFF
ENSG00000127124.15	14.3105	-0.466075	0.47265	-0.98609	0.324089	0.98967	HIVEP3	ENST00000372583.5	887	7221	12193	8107	FALSE		#648FFF
ENSG00000284895.1	0.480294	0.165799	2.44561	0.0677945	0.945949								FALSE		#648FFF
ENSG00000044012.3	0						GUCA2B	ENST00000372581.1	31	339	597	369	FALSE		#648FFF
ENSG00000197273.3	0						GUCA2A	ENST00000357001.2	7	348	569	354	FALSE		#648FFF
ENSG00000198815.8	46.8952	-0.288453	0.272123	-1.06001	0.289142	0.97844	FOXJ3	ENST00000372572.5	313	1869	5352	2181	FALSE		#648FFF
ENSG00000177181.14	13.2115	-0.570501	0.505112	-1.12946	0.258706	0.958065	RIMKLA	ENST00000431473.3	130	1176	8909	1305	FALSE		#648FFF
ENSG00000066185.12	0.396517	1.67441	2.66235	0.628924	0.529399		ZMYND12	ENST00000372565.7	271	1098	1775	1368	FALSE		#648FFF
ENSG00000127125.8	23.8059	-0.580722	0.365632	-1.58827	0.112225	0.826018	PPCS	ENST00000372561.3	8	936	1431	943	FALSE		#648FFF
ENSG00000186409.15	7.10176	0.470669	0.658213	0.715071	0.474565	0.998666	CCDC30	ENST00000342022.8	111	2352	3098	2462	FALSE		#648FFF
ENSG00000171960.10	9.1407	0.319812	0.586238	0.545532	0.585387	0.998666	PPIH	ENST00000304979.7	23	534	752	556	FALSE		#648FFF
ENSG00000065978.18	95.5438	-0.112604	0.192615	-0.584607	0.558812	0.998666	YBX1	ENST00000321358.11	140	975	1514	1114	FALSE		#648FFF
ENSG00000164007.10	0						CLDN19	ENST00000296387.5	192	675	2859	866	FALSE		#648FFF
ENSG00000117385.15	13.8578	-0.118422	0.48815	-0.242594	0.80832	0.998666	P3H1	ENST00000236040.8	42	2415	2993	2456	FALSE		#648FFF
ENSG00000164008.15	3.23696	-0.0383844	0.991609	-0.0387092	0.969122		C1orf50	ENST00000372525.6	44	600	4737	643	FALSE		#648FFF
ENSG00000283580.3	0.544267	2.11121	2.24948	0.938535	0.34797								FALSE		#648FFF
ENSG00000274386.5	0.281797	1.15861	3.03388	0.38189	0.702543		TMEM269	ENST00000536543.5	241	738	983	978	FALSE		#648FFF
ENSG00000177868.11	28.621	-0.171562	0.342173	-0.501389	0.616098	0.998666	SVBP	ENST00000372521.8	100	201	658	300	FALSE		#648FFF
ENSG00000164010.14	1.18066	-0.0295117	1.58149	-0.0186607	0.985112		ERMAP	ENST00000372517.7	288	1428	3476	1715	FALSE		#648FFF
ENSG00000164011.17	8.11549	0.690292	0.637281	1.08318	0.278727	0.969952	ZNF691	ENST00000372502.5	303	948	1910	1250	FALSE		#648FFF
ENSG00000117394.21	24.2381	0.575057	0.369645	1.5557	0.119779	0.842162	SLC2A1	ENST00000426263.8	526	1479	3670	2004	FALSE		#648FFF
ENSG00000186973.10	0.167077	0.108834	4.02082	0.0270677	0.978406		FAM183A	ENST00000335282.4	1	405	488	405	FALSE		#648FFF
ENSG00000117395.12	62.1881	-0.178483	0.234318	-0.761715	0.44623	0.998666	EBNA1BP2	ENST00000431635.6	150	1086	1503	1235	FALSE		#648FFF
ENSG00000243710.7	2.16521	1.27799	1.2836	0.995629	0.31943		CFAP57	ENST00000610710.4	147	3852	4162	3998	FALSE		#648FFF
ENSG00000179178.10	0						TMEM125	ENST00000432792.6	571	660	1850	1230	FALSE		#648FFF
ENSG00000253313.5	0						C1orf210	ENST00000523677.5	235	342	1478	576	FALSE		#648FFF
ENSG00000066056.13	0.636642	0.822755	2.21685	0.371136	0.710536		TIE1	ENST00000372476.7	80	3417	3882	3496	FALSE		#648FFF
ENSG00000117400.17	0.190786	0.776563	3.79648	0.204548	0.837925		MPL	ENST00000372470.8	1	1908	1908	1908	FALSE		#648FFF
ENSG00000117399.13	0.450238	0.0874098	2.49166	0.0350809	0.972015		CDC20	ENST00000372462.1	204	1500	1777	1703	FALSE		#648FFF
ENSG00000066322.14	3.06516	-0.560889	0.981526	-0.571446	0.567697		ELOVL1	ENST00000621943.4	268	840	1625	1107	FALSE		#648FFF
ENSG00000159479.16	31.99	-0.106222	0.320157	-0.331779	0.740056	0.998666	MED8	ENST00000290663.10	45	906	1483	950	FALSE		#648FFF
ENSG00000198198.16	29.8052	0.0705311	0.326401	0.216087	0.82892	0.998666	SZT2	ENST00000562955.2	74	10128	13968	10201	FALSE		#648FFF
ENSG00000178922.16	12.1512	0.359376	0.511701	0.702315	0.482483	0.998666	HYI	ENST00000372434.5	33	909	1025	941	FALSE		#648FFF
ENSG00000142949.16	61.2555	0.355945	0.238659	1.49144	0.135847	0.873068	PTPRF	ENST00000359947.8	341	5724	7727	6064	FALSE		#648FFF
ENSG00000284989.1	0												FALSE		#648FFF
ENSG00000066135.12	83.7721	-0.332671	0.221116	-1.50451	0.132451	0.867199	KDM4A	ENST00000372396.3	135	3195	4474	3329	FALSE		#648FFF
ENSG00000126091.20	5.25448	0.0443717	0.772332	0.0574517	0.954185		ST3GAL3	ENST00000262915.8	169	1335	2412	1503	FALSE		#648FFF
ENSG00000117407.16	0.770713	-2.33847	2.03381	-1.1498	0.250228		ARTN	ENST00000414809.7	783	687	1943	1469	FALSE		#648FFF
ENSG00000117408.10	41.6041	1.03313	0.290142	3.56076	0.000369776	0.0257737	IPO13	ENST00000372343.7	663	2892	3894	3554	FALSE		#648FFF
ENSG00000132768.13	11.8987	-0.11521	0.517331	-0.2227	0.823769	0.998666	DPH2	ENST00000255108.7	173	1470	2472	1642	FALSE		#648FFF
ENSG00000117410.13	115.338	0.354332	0.179849	1.97017	0.048819	0.629253	ATP6V0B	ENST00000532642.5	98	786	1685	883	FALSE		#648FFF
ENSG00000117411.16	10.9746	0.807482	0.55112	1.46517	0.142876	0.887637	B4GALT2	ENST00000309519.8	77	1206	2004	1282	FALSE		#648FFF
ENSG00000159214.12	7.18825	-0.821712	0.645706	-1.27258	0.203168	0.929577	CCDC24	ENST00000372318.7	172	924	1463	1095	FALSE		#648FFF
ENSG00000196517.11	17.595	-0.442627	0.435933	-1.01536	0.309936	0.98967	SLC6A9	ENST00000360584.6	193	2121	2330	2313	FALSE		#648FFF
ENSG00000171872.4	0						KLF17	ENST00000372299.3	59	1170	3131	1228	FALSE		#648FFF
ENSG00000283039.1	0.11472	0.108834	4.08047	0.0266718	0.978721								FALSE		#648FFF
ENSG00000178028.13	41.8051	-0.130727	0.277656	-0.470826	0.637765	0.998666	DMAP1	ENST00000372289.6	264	1404	1730	1667	FALSE		#648FFF
ENSG00000117419.15	42.8928	-0.723174	0.275086	-2.6289	0.00856608	0.227027	ERI3	ENST00000372257.6	183	1014	1684	1196	FALSE		#648FFF
ENSG00000187147.17	221.448	0.125767	0.140509	0.895078	0.370745	0.998666	RNF220	ENST00000355387.6	451	1701	3099	2151	FALSE		#648FFF
ENSG00000126106.13	7.90464	-0.667966	0.610022	-1.09499	0.273522	0.966263	TMEM53	ENST00000372237.7	165	834	2310	998	FALSE		#648FFF
ENSG00000198520.11	3.85634	0.45848	0.932194	0.491829	0.62284		ARMH1	ENST00000458657.6	308	1323	1818	1630	FALSE		#648FFF
ENSG00000142945.12	0						KIF2C	ENST00000372224.8	114	2178	2879	2291	FALSE		#648FFF
ENSG00000142937.11	72.3459	-0.0349567	0.218937	-0.159665	0.873145	0.998666	RPS8	ENST00000396651.7	161	627	881	787	FALSE		#648FFF
ENSG00000142959.4	1.11648	0.466552	1.67752	0.27812	0.78092		BEST4	ENST00000372207.3	1	1422	2047	1422	FALSE		#648FFF
ENSG00000173846.12	16.4941	-0.4817	0.454238	-1.06046	0.288937	0.97844	PLK3	ENST00000372201.4	240	1941	2492	2180	FALSE		#648FFF
ENSG00000188396.3	0						TCTEX1D4	ENST00000339355.2	8	666	763	673	FALSE		#648FFF
ENSG00000222009.8	0.198497	-1.81472	3.75201	-0.483667	0.628622								FALSE		#648FFF
ENSG00000117425.13	3.19345	0.610891	0.982258	0.621925	0.533991		PTCH2	ENST00000372192.3	132	3612	4225	3743	FALSE		#648FFF
ENSG00000070785.16	26.6625	0.497102	0.352864	1.40877	0.158904	0.906536	EIF2B3	ENST00000360403.6	128	1359	1659	1486	FALSE		#648FFF
ENSG00000126107.14	27.533	0.128328	0.338982	0.37857	0.705007	0.998666	HECTD3	ENST00000372172.4	73	2586	3610	2658	FALSE		#648FFF
ENSG00000126088.13	19.1908	0.727918	0.412746	1.7636	0.0777995	0.749962	UROD	ENST00000246337.8	120	1104	1300	1223	FALSE		#648FFF
ENSG00000162415.6	60.9842	-0.430387	0.230681	-1.86572	0.0620802	0.700684	ZSWIM5	ENST00000359600.5	207	3558	5819	3764	FALSE		#648FFF
ENSG00000186603.5	3.39842	-0.650622	0.982442	-0.66225	0.507811		HPDL	ENST00000334815.4	245	1116	1629	1360	FALSE		#648FFF
ENSG00000132781.17	3.95602	1.36427	0.957138	1.42537	0.154052		MUTYH	ENST00000372098.7	135	1641	1839	1775	FALSE		#648FFF
ENSG00000132773.11	6.05346	-0.543466	0.725337	-0.74926	0.4537		TOE1	ENST00000372090.5	584	1533	2389	2116	FALSE		#648FFF
ENSG00000070759.16	0.29389	-0.852941	3.04203	-0.280385	0.779182		TESK2	ENST00000372086.3	402	1716	3074	2117	FALSE		#648FFF
ENSG00000280670.2	0.167077	0.108834	4.02082	0.0270677	0.978406								FALSE		#648FFF
ENSG00000132763.14	5.43336	-0.932794	0.797544	-1.16958	0.242169		MMACHC	ENST00000401061.8	281	849	5296	1129	FALSE		#648FFF
ENSG00000117450.13	203.728	0.201936	0.146183	1.38139	0.167158	0.916015	PRDX1	ENST00000262746.5	342	600	1234	941	FALSE		#648FFF
ENSG00000117448.13	61.8848	-0.511212	0.233023	-2.19383	0.0282477	0.494167	AKR1A1	ENST00000372070.7	748	978	1818	1725	FALSE		#648FFF
ENSG00000132780.16	112.197	0.410729	0.181855	2.25856	0.023911	0.445601	NASP	ENST00000350030.7	88	2367	3207	2454	FALSE		#648FFF
ENSG00000159588.14	0.92282	1.61463	1.86376	0.866327	0.386311		CCDC17	ENST00000528266.5	149	1869	2181	2017	FALSE		#648FFF
ENSG00000159592.10	10.0578	0.391168	0.579955	0.67448	0.500006	0.998666	GPBP1L1	ENST00000355105.7	1362	1425	3736	2786	FALSE		#648FFF
ENSG00000159596.6	8.64443	-0.647934	0.66638	-0.97232	0.330891	0.993034	TMEM69	ENST00000372025.4	1158	744	2439	1901	FALSE		#648FFF
ENSG00000197429.10	6.32554	0.223898	0.703379	0.318318	0.750244	0.998666	IPP	ENST00000396478.3	104	1755	3113	1858	FALSE		#648FFF
ENSG00000086015.20	49.9499	0.353229	0.259103	1.36328	0.172795	0.919104	MAST2	ENST00000361297.6	284	5397	5738	5680	FALSE		#648FFF
ENSG00000117461.14	7.29837	0.0688839	0.65086	0.105835	0.915713	0.998666	PIK3R3	ENST00000262741.9	691	1386	5609	2076	FALSE		#648FFF
ENSG00000278139.1	0						AL358075.4	ENST00000540385.2	18	1524	1553	1541	FALSE		#648FFF
ENSG00000117472.9	0						TSPAN1	ENST00000372003.5	465	726	1615	1190	FALSE		#648FFF
ENSG00000250719.1	0.289055	-1.81473	3.25799	-0.557009	0.577522								FALSE		#648FFF
ENSG00000085998.13	17.1281	0.171319	0.432617	0.396006	0.692101	0.998666	POMGNT1	ENST00000371992.1	652	2247	2934	2898	FALSE		#648FFF
ENSG00000171357.5	0.762091	1.1817	2.0785	0.568536	0.569671		LURAP1	ENST00000371980.3	94	720	1854	813	FALSE		#648FFF
ENSG00000085999.11	1.12858	-0.522325	1.63276	-0.319904	0.749041		RAD54L	ENST00000371975.8	675	2244	3108	2918	FALSE		#648FFF
ENSG00000132128.16	89.4476	-0.0832018	0.19924	-0.417595	0.676243	0.998666	LRRC41	ENST00000617190.4	287	2439	4128	2725	FALSE		#648FFF
ENSG00000173660.11	15.958	0.535373	0.444871	1.20343	0.228808	0.945195	UQCRH	ENST00000311672.9	137	276	604	412	FALSE		#648FFF
ENSG00000117481.10	5.61888	-0.00829352	0.726274	-0.0114193	0.990889		NSUN4	ENST00000474844.5	651	1155	2150	1805	FALSE		#648FFF
ENSG00000117480.15	15.9045	-0.133391	0.463992	-0.287485	0.773741	0.998666	FAAH	ENST00000243167.8	85	1740	2094	1824	FALSE		#648FFF
ENSG00000197587.10	0.302488	-0.852941	3.0134	-0.28305	0.777139		DMBX1	ENST00000360032.3	15	1134	2880	1148	FALSE		#648FFF
ENSG00000282881.2	0.187768	-1.81472	3.83426	-0.473291	0.636005								FALSE		#648FFF
ENSG00000162456.9	0.198497	-1.81472	3.75201	-0.483667	0.628622		KNCN	ENST00000481882.6	313	375	1037	687	FALSE		#648FFF
ENSG00000079277.20	9.1818	-0.159258	0.590228	-0.269825	0.787295	0.998666	MKNK1	ENST00000371946.9	201	1362	2719	1562	FALSE		#648FFF
ENSG00000142961.14	0.767837	-0.00265056	2.05641	-0.00128893	0.998972		MOB3C	ENST00000271139.12	58	807	2800	864	FALSE		#648FFF
ENSG00000123472.12	54.602	0.145207	0.245103	0.592435	0.55356	0.998666	ATPAF1	ENST00000576409.5	64	1056	4158	1119	FALSE		#648FFF
ENSG00000186118.8	0						TEX38	ENST00000334122.4	108	621	866	728	FALSE		#648FFF
ENSG00000159658.10	4.63026	1.4775	0.891823	1.65672	0.097577		EFCAB14	ENST00000371933.7	978	1488	5767	2465	FALSE		#648FFF
ENSG00000142973.13	1.35938	-0.677715	1.48746	-0.455618	0.648665		CYP4B1	ENST00000371923.8	37	1539	2110	1575	FALSE		#648FFF
ENSG00000187048.12	1.09253	-1.85817	1.77017	-1.04972	0.293849		CYP4A11	ENST00000310638.8	33	1560	2530	1592	FALSE		#648FFF
ENSG00000186377.7	11.457	-0.775869	0.535271	-1.44949	0.147201	0.890732	CYP4X1	ENST00000371901.3	251	1530	2357	1780	FALSE		#648FFF
ENSG00000186160.4	0.29389	-0.852941	3.04203	-0.280385	0.779182		CYP4Z1	ENST00000334194.3	4	1518	1906	1521	FALSE		#648FFF
ENSG00000162365.11	0						CYP4A22	ENST00000371891.7	32	1560	2535	1591	FALSE		#648FFF
ENSG00000162366.7	0						PDZK1IP1	ENST00000294338.6	124	345	846	468	FALSE		#648FFF
ENSG00000162367.11	4.70356	-0.20093	0.811583	-0.247578	0.804461		TAL1	ENST00000294339.3	578	996	5001	1573	FALSE		#648FFF
ENSG00000123473.15	0.732035	1.1345	2.01839	0.562079	0.574062		STIL	ENST00000371877.7	149	3867	5009	4015	FALSE		#648FFF
ENSG00000162368.13	21.8878	0.233389	0.404548	0.576913	0.563998	0.998666	CMPK1	ENST00000371873.9	150	687	2930	836	FALSE		#648FFF
ENSG00000186790.5	0						FOXE3	ENST00000335071.3	245	960	1981	1204	FALSE		#648FFF
ENSG00000186564.5	0						FOXD2	ENST00000334793.5	2120	1488	4675	3607	FALSE		#648FFF
ENSG00000269113.3	0						TRABD2B	ENST00000606738.2	107	1554	7034	1660	FALSE		#648FFF
ENSG00000117834.12	0.484676	0.366912	2.5402	0.144442	0.885151		SLC5A9	ENST00000236495.9	51	2121	3272	2171	FALSE		#648FFF
ENSG00000132122.11	5.88954	0.282342	0.717227	0.393659	0.693833		SPATA6	ENST00000371847.7	166	1467	4973	1632	FALSE		#648FFF
ENSG00000186094.16	7.36826	0.0072516	0.658383	0.0110143	0.991212	0.998666	AGBL4	ENST00000371839.5	118	1512	2947	1629	FALSE		#648FFF
ENSG00000162373.12	37.1817	0.0477718	0.297658	0.160492	0.872494	0.998666	BEND5	ENST00000371833.3	88	1266	1716	1353	FALSE		#648FFF
ENSG00000162374.16	582.565	0.309495	0.106172	2.91502	0.00355664	0.122504	ELAVL4	ENST00000357083.8	13	1209	1442	1221	FALSE		#648FFF
ENSG00000142700.11	0						DMRTA2	ENST00000404795.3	394	1629	3137	2022	FALSE		#648FFF
ENSG00000185104.19	45.2235	-0.0116899	0.270816	-0.0431654	0.96557	0.998666	FAF1	ENST00000396153.6	453	1953	6817	2405	FALSE		#648FFF
ENSG00000123080.10	0						CDKN2C	ENST00000262662.5	2035	507	2904	2541	FALSE		#648FFF
ENSG00000204006.9	0						C1orf185	ENST00000371759.6	1	600	915	600	FALSE		#648FFF
ENSG00000123091.4	12.9626	-0.0764764	0.482973	-0.158345	0.874185	0.998666	RNF11	ENST00000242719.3	487	465	3084	951	FALSE		#648FFF
ENSG00000085831.15	1.34958	-2.44713	1.69983	-1.43963	0.149971		TTC39A	ENST00000447632.6	50	1842	2790	1891	FALSE		#648FFF
ENSG00000085832.16	128.655	-0.433255	0.16804	-2.57829	0.00992909	0.251953	EPS15	ENST00000371733.7	98	2691	5225	2788	FALSE		#648FFF
ENSG00000117859.18	51.5165	-0.0295804	0.272165	-0.108685	0.913452	0.998666	OSBPL9	ENST00000447887.5	20	2241	2940	2260	FALSE		#648FFF
ENSG00000078618.21	110.677	-0.326762	0.180659	-1.80872	0.0704938	0.72644	NRDC	ENST00000354831.11	191	3660	3895	3850	FALSE		#648FFF
ENSG00000169213.6	28.3007	-1.20956	0.361921	-3.34204	0.000831647	0.0465933	RAB3B	ENST00000371655.3	214	660	12844	873	FALSE		#648FFF
ENSG00000117862.12	10.8178	0.616461	0.551971	1.11684	0.264064	0.961886	TXNDC12	ENST00000371626.8	1076	519	2396	1594	FALSE		#648FFF
ENSG00000285839.1	0												FALSE		#648FFF
ENSG00000198841.3	3.63402	0.365814	0.924836	0.395544	0.692441		KTI12	ENST00000371614.1	56	1065	1714	1120	FALSE		#648FFF
ENSG00000134717.17	6.91667	0.835457	0.699969	1.19356	0.232649	0.945195	BTF3L4	ENST00000313334.12	269	477	4703	745	FALSE		#648FFF
ENSG00000157077.14	39.1882	-0.278177	0.288226	-0.965135	0.334477	0.993535	ZFYVE9	ENST00000287727.7	453	4278	5194	4730	FALSE		#648FFF
ENSG00000154222.14	17.6658	-0.214118	0.414289	-0.516833	0.605272	0.998666	CC2D1B	ENST00000371586.6	140	2577	5642	2716	FALSE		#648FFF
ENSG00000085840.12	0.890268	-0.902252	1.82919	-0.493253	0.621834		ORC1	ENST00000371568.7	220	2586	3157	2805	FALSE		#648FFF
ENSG00000134748.12	26.6744	-0.293566	0.339309	-0.865189	0.386935	0.998666	PRPF38A	ENST00000257181.9	187	939	5274	1125	FALSE		#648FFF
ENSG00000134744.13	66.2922	0.372473	0.239522	1.55507	0.119931	0.842419	TUT4	ENST00000257177.8	146	4938	5743	5083	FALSE		#648FFF
ENSG00000116157.5	1.82198	2.75533	1.5586	1.76783	0.077089		GPX7	ENST00000361314.4	39	564	1228	602	FALSE		#648FFF
ENSG00000182183.14	5.83931	-0.516371	0.723866	-0.713352	0.475628		SHISAL2A	ENST00000517870.1	151	573	748	723	FALSE		#648FFF
ENSG00000162377.5	29.7397	0.118538	0.342972	0.345619	0.729629	0.998666	COA7	ENST00000371538.4	41	696	4005	736	FALSE		#648FFF
ENSG00000162378.12	62.3439	-0.262714	0.242391	-1.08384	0.278434	0.969952	ZYG11B	ENST00000294353.6	146	2235	8093	2380	FALSE		#648FFF
ENSG00000203995.9	0						ZYG11A	ENST00000371528.1	149	2280	4469	2428	FALSE		#648FFF
ENSG00000121310.16	0.11472	0.108834	4.08047	0.0266718	0.978721		ECHDC2	ENST00000371522.8	95	879	1509	973	FALSE		#648FFF
ENSG00000116171.17	43.6051	0.427572	0.274031	1.5603	0.118689	0.838494	SCP2	ENST00000371514.7	169	1644	2811	1812	FALSE		#648FFF
ENSG00000174348.13	0.198497	-1.81472	3.75201	-0.483667	0.628622		PODN	ENST00000312553.9	8	1986	3010	1993	FALSE		#648FFF
ENSG00000162383.12	0.187768	-1.81472	3.83426	-0.473291	0.636005		SLC1A7	ENST00000620347.5	129	1860	2477	1988	FALSE		#648FFF
ENSG00000157184.6	10.0402	-0.541483	0.559762	-0.967344	0.333372	0.993534	CPT2	ENST00000371486.3	516	1977	3094	2492	FALSE		#648FFF
ENSG00000162384.13	20.2527	0.284479	0.398828	0.71329	0.475667	0.998666	C1orf123	ENST00000294360.4	43	483	1085	525	FALSE		#648FFF
ENSG00000162385.10	19.2999	0.557761	0.410275	1.35948	0.173994	0.919104	MAGOH	ENST00000371470.7	163	441	756	603	FALSE		#648FFF
ENSG00000143006.7	0.167077	0.108834	4.02082	0.0270677	0.978406		DMRTB1	ENST00000371445.3	56	1029	1910	1084	FALSE		#648FFF
ENSG00000174332.5	0.575234	0.377532	2.41222	0.156508	0.875633		GLIS1	ENST00000312233.4	568	1863	2812	2430	FALSE		#648FFF
ENSG00000058804.11	6.20764	1.27582	0.785806	1.62359	0.104464	0.803137	NDC1	ENST00000371429.3	600	2025	5134	2624	FALSE		#648FFF
ENSG00000058799.14	14.0812	-0.0904823	0.481422	-0.187948	0.850917	0.998666	YIPF1	ENST00000072644.6	392	921	1858	1312	FALSE		#648FFF
ENSG00000211452.10	0						DIO1	ENST00000361921.7	25	750	1861	774	FALSE		#648FFF
ENSG00000081870.11	10.1995	-0.424444	0.538894	-0.78762	0.430919	0.998666	HSPB11	ENST00000194214.9	391	435	915	825	FALSE		#648FFF
ENSG00000116212.14	16.0036	-0.228857	0.443765	-0.515717	0.606052	0.998666	LRRC42	ENST00000371370.7	522	1287	2037	1808	FALSE		#648FFF
ENSG00000203985.10	0.480294	0.165799	2.44561	0.0677945	0.945949		LDLRAD1	ENST00000371360.1	19	618	785	636	FALSE		#648FFF
ENSG00000116209.11	65.6688	0.591781	0.240123	2.46449	0.013721	0.313036	TMEM59	ENST00000234831.9	251	972	6691	1222	FALSE		#648FFF
ENSG00000116205.13	2.14347	0.124464	1.27019	0.0979886	0.921941		TCEANC2	ENST00000234827.5	201	627	10436	827	FALSE		#648FFF
ENSG00000256407.2	0												FALSE		#648FFF
ENSG00000157211.11	0.11472	0.108834	4.08047	0.0266718	0.978721		CDCP2	ENST00000371330.1	849	1350	2723	2198	FALSE		#648FFF
ENSG00000215883.10	0.37719	1.60993	2.54108	0.633562	0.526367		CYB5RL	ENST00000534324.5	1	948	1148	948	FALSE		#648FFF
ENSG00000116221.15	33.8327	-0.224324	0.311903	-0.719211	0.472011	0.998666	MRPL37	ENST00000605337.5	49	1452	1582	1500	FALSE		#648FFF
ENSG00000157216.15	48.1825	0.106196	0.266395	0.39864	0.690158	0.998666	SSBP3	ENST00000371320.7	412	1167	2077	1578	FALSE		#648FFF
ENSG00000162390.17	0.476823	-2.77226	2.55606	-1.08458	0.278106		ACOT11	ENST00000371316.3	83	1824	6369	1906	FALSE		#648FFF
ENSG00000162391.11	0						FAM151A	ENST00000302250.6	162	1758	2005	1919	FALSE		#648FFF
ENSG00000184313.19	0						MROH7	ENST00000421030.6	286	3972	4329	4257	FALSE		#648FFF
ENSG00000271723.5	0												FALSE		#648FFF
ENSG00000243725.6	18.4921	-0.0317866	0.410497	-0.0774344	0.938278	0.998666	TTC4	ENST00000371281.3	88	1164	2395	1251	FALSE		#648FFF
ENSG00000162396.5	3.07478	-0.640077	1.04374	-0.613255	0.539708		PARS2	ENST00000371279.3	84	1428	2347	1511	FALSE		#648FFF
ENSG00000006555.10	0.456132	-0.852942	2.65863	-0.320821	0.748346		TTC22	ENST00000371276.8	105	1710	3345	1814	FALSE		#648FFF
ENSG00000162398.11	0.22944	0.954428	3.5363	0.269895	0.787241		LEXM	ENST00000371273.3	16	1257	1651	1272	FALSE		#648FFF
ENSG00000116133.12	121.663	-0.124418	0.177873	-0.699479	0.484253	0.998666	DHCR24	ENST00000371269.8	77	1551	4227	1627	FALSE		#648FFF
ENSG00000143001.4	0						TMEM61	ENST00000371268.3	275	633	1097	907	FALSE		#648FFF
ENSG00000162399.7	0.0953929	0.108834	4.08047	0.0266718	0.978721		BSND	ENST00000371265.5	995	963	5113	1957	FALSE		#648FFF
ENSG00000169174.10	0.50123	1.95585	2.66107	0.734987	0.462347		PCSK9	ENST00000302118.5	291	2079	3637	2369	FALSE		#648FFF
ENSG00000284686.1	0												FALSE		#648FFF
ENSG00000162407.8	0.198497	-1.81472	3.75201	-0.483667	0.628622		PLPP3	ENST00000371250.3	553	936	3292	1488	FALSE		#648FFF
ENSG00000162409.10	15.801	-0.253875	0.460075	-0.551812	0.581077	0.998666	PRKAA2	ENST00000371244.8	67	1659	9347	1725	FALSE		#648FFF
ENSG00000187889.12	0						FYB2	ENST00000343433.6	82	2187	3135	2268	FALSE		#648FFF
ENSG00000157131.10	0.198497	-1.81472	3.75201	-0.483667	0.628622		C8A	ENST00000361249.3	97	1755	2356	1851	FALSE		#648FFF
ENSG00000021852.12	0.210113	0.872099	3.36585	0.259102	0.795556		C8B	ENST00000371237.8	68	1776	2037	1843	FALSE		#648FFF
ENSG00000173406.15	23.4472	-0.473431	0.360849	-1.31199	0.189523	0.925296	DAB1	ENST00000371236.6	265	1668	5298	1932	FALSE		#648FFF
ENSG00000162600.11	0.518496	0.000478176	2.52276	0.000189544	0.999849		OMA1	ENST00000371226.7	115	1575	1935	1689	FALSE		#648FFF
ENSG00000184292.6	0						TACSTD2	ENST00000371225.3	618	972	2351	1589	FALSE		#648FFF
ENSG00000162601.9	24.7285	0.372326	0.372384	0.999847	0.317385	0.98967	MYSM1	ENST00000472487.5	41	2487	7785	2527	FALSE		#648FFF
ENSG00000177606.6	55.5535	0.247203	0.248324	0.995484	0.319501	0.98967	JUN	ENST00000371222.3	1258	996	3540	2253	FALSE		#648FFF
ENSG00000172456.17	3.49582	-1.07511	0.929215	-1.15701	0.247268		FGGY	ENST00000371218.8	185	1728	2052	1912	FALSE		#648FFF
ENSG00000134709.10	11.2808	-0.748388	0.518375	-1.44372	0.148818	0.892036	HOOK1	ENST00000371208.3	258	2187	5857	2444	FALSE		#648FFF
ENSG00000134716.10	0.167077	0.108834	4.02082	0.0270677	0.978406		CYP2J2	ENST00000371204.3	45	1509	1896	1553	FALSE		#648FFF
ENSG00000162598.13	0						C1orf87	ENST00000371201.3	109	1641	2028	1749	FALSE		#648FFF
ENSG00000162599.15	2.07199	-0.877095	1.21143	-0.724019	0.469054		NFIA	ENST00000371189.8	83	1665	1989	1747	FALSE		#648FFF
ENSG00000162604.12	5.62174	2.08953	0.877972	2.37995	0.017315		TM2D1	ENST00000606498.5	22	624	969	645	FALSE		#648FFF
ENSG00000132849.20	9.2673	0.0896456	0.568077	0.157805	0.87461	0.998666	PATJ	ENST00000371158.6	115	5406	8505	5520	FALSE		#648FFF
ENSG00000240563.1	0						L1TD1	ENST00000498273.1	296	2598	3849	2893	FALSE		#648FFF
ENSG00000132854.18	0						KANK4	ENST00000371153.8	380	2988	4665	3367	FALSE		#648FFF
ENSG00000162607.12	13.2185	0.36214	0.495804	0.73041	0.465139	0.998666	USP1	ENST00000339950.4	816	2358	3996	3173	FALSE		#648FFF
ENSG00000116641.17	82.0916	-0.176372	0.212689	-0.829248	0.406964	0.998666	DOCK7	ENST00000251157.10	1	6396	7084	6396	FALSE		#648FFF
ENSG00000132855.4	0						ANGPTL3	ENST00000371129.3	81	1383	2805	1463	FALSE		#648FFF
ENSG00000125703.14	2.22546	0.143912	1.14839	0.125317	0.900273		ATG4C	ENST00000317868.8	208	1377	2938	1584	FALSE		#648FFF
ENSG00000187140.5	0						FOXD3	ENST00000371116.3	19	1437	2086	1455	FALSE		#648FFF
ENSG00000088035.16	4.01504	0.140403	0.913561	0.153688	0.877856		ALG6	ENST00000371108.8	306	1524	3371	1829	FALSE		#648FFF
ENSG00000142856.16	2.86378	0.206622	1.02094	0.202385	0.839616		ITGB3BP	ENST00000371092.7	62	651	1044	712	FALSE		#648FFF
ENSG00000203965.12	16.501	-0.284889	0.437009	-0.651905	0.514462	0.998666	EFCAB7	ENST00000371088.4	247	1890	2313	2136	FALSE		#648FFF
ENSG00000079739.16	16.6687	-0.0883035	0.443639	-0.199044	0.842229	0.998666	PGM1	ENST00000371083.4	369	1743	2657	2111	FALSE		#648FFF
ENSG00000185483.11	1.14307	-0.944991	1.66386	-0.56795	0.570069		ROR1	ENST00000371079.5	376	2814	5832	3189	FALSE		#648FFF
ENSG00000177414.13	0.167077	0.108834	4.02082	0.0270677	0.978406		UBE2U	ENST00000371076.7	245	681	1136	925	FALSE		#648FFF
ENSG00000158966.14	8.35956	-0.574622	0.65871	-0.872345	0.38302	0.998666	CACHD1	ENST00000290039.5	107	3672	5275	3778	FALSE		#648FFF
ENSG00000162437.14	2.91446	0.350661	1.03666	0.338261	0.735166		RAVER2	ENST00000371072.8	79	2037	4362	2115	FALSE		#648FFF
ENSG00000162434.11	73.4901	0.00952672	0.211785	0.044983	0.964121	0.998666	JAK1	ENST00000342505.4	250	3465	5047	3714	FALSE		#648FFF
ENSG00000162433.14	0						AK4	ENST00000395334.6	359	672	6998	1030	FALSE		#648FFF
ENSG00000116675.15	238.346	-0.534936	0.14357	-3.72595	0.000194581	0.0155174	DNAJC6	ENST00000371069.4	202	2913	5365	3114	FALSE		#648FFF
ENSG00000213625.8	6.15335	-0.0929153	0.70707	-0.131409	0.895452	0.998666	LEPROT	ENST00000613538.1	115	423	4625	537	FALSE		#648FFF
ENSG00000116678.19	0.615706	-0.792647	2.25035	-0.352233	0.724664		LEPR	ENST00000349533.10	186	3498	8227	3683	FALSE		#648FFF
ENSG00000184588.17	41.6269	-0.00136139	0.277726	-0.00490192	0.996089	0.998813	PDE4B	ENST00000329654.8	188	2211	3998	2398	FALSE		#648FFF
ENSG00000118473.21	113.388	-0.15073	0.174808	-0.862264	0.388542	0.998666	SGIP1	ENST00000371037.8	78	2487	7768	2564	FALSE		#648FFF
ENSG00000152760.9	0						TCTEX1D1	ENST00000282670.6	129	540	2001	668	FALSE		#648FFF
ENSG00000172410.4	0.0953929	0.108834	4.08047	0.0266718	0.978721		INSL5	ENST00000304526.2	36	408	715	443	FALSE		#648FFF
ENSG00000152763.16	4.84778	-0.973054	0.828722	-1.17416	0.24033		WDR78	ENST00000371026.7	57	2547	3848	2603	FALSE		#648FFF
ENSG00000198160.14	18.66	0.0703713	0.447373	0.157299	0.875009	0.998666	MIER1	ENST00000401041.5	71	1698	2552	1768	FALSE		#648FFF
ENSG00000116704.7	1.73839	-0.356401	1.3006	-0.274028	0.784063		SLC35D1	ENST00000235345.5	87	1068	6162	1154	FALSE		#648FFF
ENSG00000203963.11	0						C1orf141	ENST00000371007.6	111	1203	2153	1313	FALSE		#648FFF
ENSG00000162594.15	0.11472	0.108834	4.08047	0.0266718	0.978721		IL23R	ENST00000347310.9	172	1890	2912	2061	FALSE		#648FFF
ENSG00000081985.11	0.759985	-2.324	2.11488	-1.09888	0.271821		IL12RB2	ENST00000262345.5	641	2589	4040	3229	FALSE		#648FFF
ENSG00000142864.14	86.961	-0.0818031	0.209344	-0.39076	0.695975	0.998666	SERBP1	ENST00000370995.6	87	1227	3482	1313	FALSE		#648FFF
ENSG00000116717.12	8.19252	0.569566	0.632717	0.90019	0.368019	0.998666	GADD45A	ENST00000370986.8	435	498	1496	932	FALSE		#648FFF
ENSG00000172380.5	0						GNG12	ENST00000370982.3	201	219	4404	419	FALSE		#648FFF
ENSG00000162595.6	0						DIRAS3	ENST00000370981.2	638	690	2039	1327	FALSE		#648FFF
ENSG00000116729.13	1.03754	1.83028	1.78698	1.02423	0.305726		WLS	ENST00000354777.6	247	1632	2037	1878	FALSE		#648FFF
ENSG00000116745.6	0.289055	-1.81473	3.25799	-0.557009	0.577522		RPE65	ENST00000262340.5	55	1602	2610	1656	FALSE		#648FFF
ENSG00000024526.16	0						DEPDC1	ENST00000456315.6	116	2436	5331	2551	FALSE		#648FFF
ENSG00000033122.18	5.65305	0.100742	0.727163	0.138541	0.889813		LRRC7	ENST00000035383.9	31	4614	5000	4644	FALSE		#648FFF
ENSG00000066557.5	59.631	0.127198	0.233937	0.543729	0.586628	0.998666	LRRC40	ENST00000370952.3	81	1809	2884	1889	FALSE		#648FFF
ENSG00000116754.13	115.682	-0.106892	0.187532	-0.569993	0.568683	0.998666	SRSF11	ENST00000370950.7	83	1455	3784	1537	FALSE		#648FFF
ENSG00000118454.12	23.7634	0.323293	0.378581	0.853958	0.393128	0.998666	ANKRD13C	ENST00000370944.8	315	1626	4069	1940	FALSE		#648FFF
ENSG00000197568.13	2.43122	-0.726604	1.09187	-0.665467	0.505752		HHLA3	ENST00000370940.5	117	366	775	482	FALSE		#648FFF
ENSG00000116761.11	5.11522	0.109783	0.766229	0.143276	0.886072		CTH	ENST00000370938.7	145	1218	1805	1362	FALSE		#648FFF
ENSG00000050628.20	1.50368	1.22634	1.52917	0.80196	0.422576		PTGER3	ENST00000356595.8	212	1257	1943	1468	FALSE		#648FFF
ENSG00000132485.13	78.1094	-0.0180829	0.220377	-0.0820545	0.934603	0.998666	ZRANB2	ENST00000370920.7	303	993	3078	1295	FALSE		#648FFF
ENSG00000172260.14	9.51106	0.337558	0.57254	0.589581	0.555472	0.998666	NEGR1	ENST00000357731.9	241	1065	12811	1305	FALSE		#648FFF
ENSG00000162620.15	0						LRRIQ3	ENST00000354431.8	193	1875	2849	2067	FALSE		#648FFF
ENSG00000254685.6	0.682696	2.50238	2.05585	1.2172	0.223528		FPGT	ENST00000370898.7	29	1824	3254	1852	FALSE		#648FFF
ENSG00000259030.7	0						FPGT-TNNI3K	ENST00000557284.6	6	2850	2855	2855	FALSE		#648FFF
ENSG00000116783.14	0.198497	-1.81472	3.75201	-0.483667	0.628622		TNNI3K	ENST00000326637.7	52	2508	3001	2559	FALSE		#648FFF
ENSG00000162621.6	0.699483	-2.22036	2.15927	-1.02829	0.303813								FALSE		#648FFF
ENSG00000178965.13	2.50875	-1.48358	1.18641	-1.25048	0.211124		ERICH3	ENST00000326665.9	220	4593	7159	4812	FALSE		#648FFF
ENSG00000116791.13	4.12191	-1.40597	0.878223	-1.60093	0.109393		CRYZ	ENST00000417775.5	506	990	2301	1495	FALSE		#648FFF
ENSG00000162623.15	0.826064	2.71199	1.97135	1.3757	0.168913		TYW3	ENST00000370867.7	90	780	3430	869	FALSE		#648FFF
ENSG00000162624.14	0						LHX8	ENST00000294638.9	665	1071	2373	1735	FALSE		#648FFF
ENSG00000137968.16	4.56998	0.135128	0.866324	0.155979	0.87605		SLC44A5	ENST00000370855.5	115	2160	4406	2274	FALSE		#648FFF
ENSG00000117054.13	29.6357	0.237956	0.327646	0.72626	0.467679	0.998666	ACADM	ENST00000370834.9	80	1365	2172	1444	FALSE		#648FFF
ENSG00000137955.15	29.3727	0.174814	0.338507	0.516428	0.605556	0.998666	RABGGTB	ENST00000319942.7	72	996	1496	1067	FALSE		#648FFF
ENSG00000057468.6	0.49191	2.00413	2.31048	0.86741	0.385718		MSH4	ENST00000263187.3	105	2811	3266	2915	FALSE		#648FFF
ENSG00000154007.6	0						ASB17	ENST00000284142.6	141	888	1107	1028	FALSE		#648FFF
ENSG00000184005.10	2.87259	-0.406739	1.01824	-0.399453	0.689559		ST6GALNAC3	ENST00000328299.3	149	918	6861	1066	FALSE		#648FFF
ENSG00000117069.14	3.71195	0.524576	0.908828	0.5772	0.563804		ST6GALNAC5	ENST00000477717.5	236	1011	3751	1246	FALSE		#648FFF
ENSG00000142892.14	9.33314	0.271712	0.57794	0.470139	0.638256	0.998666	PIGK	ENST00000370812.7	25	1188	4596	1212	FALSE		#648FFF
ENSG00000154027.18	15.3362	-1.06125	0.452435	-2.34563	0.0189947	0.390085	AK5	ENST00000354567.6	264	1689	3251	1952	FALSE		#648FFF
ENSG00000036549.12	16.8305	-0.111586	0.441733	-0.25261	0.80057	0.998666	AC118549.1	ENST00000370801.7	477	2712	4328	3188	FALSE		#648FFF
ENSG00000077254.14	90.4522	-0.139648	0.207683	-0.672412	0.501322	0.998666	USP33	ENST00000370793.5	348	2829	4502	3176	FALSE		#648FFF
ENSG00000180488.15	8.91773	0.266596	0.581336	0.458591	0.646528	0.998666	MIGA1	ENST00000443751.3	33	1902	6409	1934	FALSE		#648FFF
ENSG00000162614.18	0.499168	-0.0679519	2.42405	-0.0280324	0.977636		NEXN	ENST00000334785.11	185	2028	2607	2212	FALSE		#648FFF
ENSG00000162613.16	188.452	-0.19127	0.151098	-1.26587	0.205561	0.932205	FUBP1	ENST00000370768.6	83	1935	2378	2017	FALSE		#648FFF
ENSG00000162616.8	12.9153	-0.176272	0.481168	-0.366342	0.71411	0.998666	DNAJB4	ENST00000370763.5	258	1014	2988	1271	FALSE		#648FFF
ENSG00000137960.5	0.281797	1.15861	3.03388	0.38189	0.702543		GIPC2	ENST00000370759.3	194	948	3847	1141	FALSE		#648FFF
ENSG00000122420.9	0.0953929	0.108834	4.08047	0.0266718	0.978721		PTGFR	ENST00000370757.7	238	1080	4379	1317	FALSE		#648FFF
ENSG00000137959.15	0						IFI44L	ENST00000370751.9	180	1359	5874	1538	FALSE		#648FFF
ENSG00000137965.10	0						IFI44	ENST00000370747.8	86	1335	1687	1420	FALSE		#648FFF
ENSG00000162618.13	0						ADGRL4	ENST00000370742.3	65	2073	3527	2137	FALSE		#648FFF
ENSG00000117114.19	62.5541	0.333336	0.241043	1.38289	0.166699	0.916015	ADGRL2	ENST00000370730.5	646	4251	6173	4896	FALSE		#648FFF
ENSG00000137941.16	50.0652	-0.251558	0.262498	-0.958324	0.3379	0.993535	TTLL7	ENST00000260505.12	379	2664	7976	3042	FALSE		#648FFF
ENSG00000142875.19	73.5796	-0.758805	0.216279	-3.50846	0.000450716	0.030456	PRKACB	ENST00000370685.7	92	1197	4481	1288	FALSE		#648FFF
ENSG00000203943.8	0.198497	-1.81472	3.75201	-0.483667	0.628622		SAMD13	ENST00000370673.7	193	351	1567	543	FALSE		#648FFF
ENSG00000137976.7	0						DNASE2B	ENST00000370665.3	34	1086	1269	1119	FALSE		#648FFF
ENSG00000117133.10	22.4762	0.198923	0.374422	0.531281	0.595224	0.998666	RPF1	ENST00000370654.5	16	1050	1385	1065	FALSE		#648FFF
ENSG00000174021.10	0.7858	1.31469	1.94572	0.675686	0.49924		GNG5	ENST00000370641.3	475	207	920	681	FALSE		#648FFF
ENSG00000122432.17	0.167077	0.108834	4.02082	0.0270677	0.978406								FALSE		#648FFF
ENSG00000117151.12	0.210113	0.872099	3.36585	0.259102	0.795556		CTBS	ENST00000370630.5	50	1158	6600	1207	FALSE		#648FFF
ENSG00000117155.16	6.74118	1.96457	0.804118	2.44313	0.0145605	0.324696	SSX2IP	ENST00000342203.7	265	1845	5835	2109	FALSE		#648FFF
ENSG00000171517.5	0.22944	0.954428	3.5363	0.269895	0.787241		LPAR3	ENST00000440886.1	40	1062	3345	1101	FALSE		#648FFF
ENSG00000153898.12	0.0953929	0.108834	4.08047	0.0266718	0.978721		MCOLN2	ENST00000370608.7	69	1701	2871	1769	FALSE		#648FFF
ENSG00000162643.12	0.873818	-3.69221	1.98088	-1.86392	0.0623324		WDR63	ENST00000294664.10	181	2676	2995	2856	FALSE		#648FFF
ENSG00000055732.12	0						MCOLN3	ENST00000370589.6	54	1662	2756	1715	FALSE		#648FFF
ENSG00000097096.8	1.51484	-1.21316	1.43084	-0.847865	0.396513		SYDE2	ENST00000341460.5	51	3585	5512	3635	FALSE		#648FFF
ENSG00000162642.13	35.9651	0.0410702	0.299448	0.137153	0.89091	0.998666	C1orf52	ENST00000471115.5	10	549	1219	558	FALSE		#648FFF
ENSG00000142867.13	17.0153	0.447952	0.43258	1.03554	0.300419	0.986755	BCL10	ENST00000370580.6	553	702	3105	1254	FALSE		#648FFF
ENSG00000153904.19	45.0292	-0.449746	0.264885	-1.69789	0.0895291	0.775618	DDAH1	ENST00000284031.12	96	858	3920	953	FALSE		#648FFF
ENSG00000142871.16	0.198497	-1.81472	3.75201	-0.483667	0.628622		CYR61	ENST00000451137.6	225	1146	2290	1370	FALSE		#648FFF
ENSG00000117174.10	22.2634	-0.0908588	0.383871	-0.236691	0.812897	0.998666	ZNHIT6	ENST00000370574.3	135	1413	2797	1547	FALSE		#648FFF
ENSG00000171502.14	3.30604	0.714703	0.981364	0.728276	0.466445		COL24A1	ENST00000370571.6	368	5145	6825	5512	FALSE		#648FFF
ENSG00000122417.15	28.074	0.0718967	0.332514	0.216222	0.828815	0.998666	ODF2L	ENST00000359242.7	283	1911	7560	2193	FALSE		#648FFF
ENSG00000137975.7	0.469565	0.166904	2.46035	0.0678375	0.945915		CLCA2	ENST00000370565.4	163	2832	4025	2994	FALSE		#648FFF
ENSG00000016490.15	0						CLCA1	ENST00000234701.7	352	2745	3310	3096	FALSE		#648FFF
ENSG00000016602.9	0.198497	-1.81472	3.75201	-0.483667	0.628622		CLCA4	ENST00000370563.3	43	2760	3211	2802	FALSE		#648FFF
ENSG00000097033.14	110.331	-0.0843606	0.183972	-0.458551	0.646557	0.998666	SH3GLB1	ENST00000616170.4	331	1185	6456	1515	FALSE		#648FFF
ENSG00000183291.16	30.6924	0.552855	0.331374	1.66837	0.0952421	0.787995	SELENOF	ENST00000331835.9	255	498	1781	752	FALSE		#648FFF
ENSG00000153936.16	2.23229	-0.999448	1.16994	-0.854275	0.392953		HS2ST1	ENST00000370550.9	364	1071	6736	1434	FALSE		#648FFF
ENSG00000267561.2	0												FALSE		#648FFF
ENSG00000143013.12	61.0945	0.405947	0.235608	1.72298	0.0848925	0.762855	LMO4	ENST00000370544.9	781	498	5405	1278	FALSE		#648FFF
ENSG00000065243.19	15.1608	0.531914	0.473263	1.12393	0.261043	0.961211	PKN2	ENST00000370521.7	360	2955	6121	3314	FALSE		#648FFF
ENSG00000137947.11	43.2599	0.32425	0.280677	1.15524	0.247991	0.957544	GTF2B	ENST00000370500.9	120	951	1351	1070	FALSE		#648FFF
ENSG00000137944.17	12.0999	-1.21323	0.517842	-2.34286	0.0191368	0.390188	KYAT3	ENST00000260508.8	339	1365	2070	1703	FALSE		#648FFF
ENSG00000213516.9	7.58947	-0.509619	0.642118	-0.793653	0.427397	0.998666	RBMXL1	ENST00000399794.6	717	1173	5084	1889	FALSE		#648FFF
ENSG00000117226.11	0						GBP3	ENST00000370481.8	222	1788	3067	2009	FALSE		#648FFF
ENSG00000117228.9	0.11472	0.108834	4.08047	0.0266718	0.978721		GBP1	ENST00000370473.4	221	1779	3035	1999	FALSE		#648FFF
ENSG00000162645.12	0.198497	-1.81472	3.75201	-0.483667	0.628622		GBP2	ENST00000370466.3	270	1776	2220	2045	FALSE		#648FFF
ENSG00000213512.2	0.187768	-1.81472	3.83426	-0.473291	0.636005		GBP7	ENST00000294671.2	140	1917	2454	2056	FALSE		#648FFF
ENSG00000162654.8	0						GBP4	ENST00000355754.6	99	1923	6127	2021	FALSE		#648FFF
ENSG00000154451.14	0.187768	-1.81472	3.83426	-0.473291	0.636005		GBP5	ENST00000370459.7	129	1761	2011	1889	FALSE		#648FFF
ENSG00000183347.14	0						GBP6	ENST00000370456.4	94	1902	2987	1995	FALSE		#648FFF
ENSG00000197147.13	6.5471	-0.483521	0.675244	-0.716069	0.473949	0.998666	LRRC8B	ENST00000640258.1	818	2412	8034	3229	FALSE		#648FFF
ENSG00000171488.14	1.48689	0.481825	1.45381	0.331423	0.740325		LRRC8C	ENST00000370454.8	256	2412	7218	2667	FALSE		#648FFF
ENSG00000271949.1	0.365574	-0.852942	2.8413	-0.300194	0.764029								FALSE		#648FFF
ENSG00000171492.14	19.8773	0.00807497	0.414397	0.0194861	0.984453	0.998666	LRRC8D	ENST00000337338.9	408	2577	3950	2984	FALSE		#648FFF
ENSG00000162664.16	58.2396	0.255104	0.25094	1.0166	0.309346	0.98967	ZNF326	ENST00000340281.8	144	1749	2729	1892	FALSE		#648FFF
ENSG00000143032.7	0.187768	-1.81472	3.83426	-0.473291	0.636005		BARHL2	ENST00000370445.4	43	1164	1979	1206	FALSE		#648FFF
ENSG00000122482.20	48.7907	0.0562265	0.261105	0.215341	0.829502	0.998666	ZNF644	ENST00000337393.9	284	3984	5763	4267	FALSE		#648FFF
ENSG00000162669.15	4.02603	1.4727	0.95482	1.54239	0.122979		HFM1	ENST00000370425.7	100	4308	4931	4407	FALSE		#648FFF
ENSG00000097046.12	20.012	0.0594312	0.423718	0.140261	0.888454	0.998666	CDC7	ENST00000428239.5	260	1725	3313	1984	FALSE		#648FFF
ENSG00000069702.10	0.357862	1.54787	2.75239	0.562374	0.573862		TGFBR3	ENST00000212355.8	516	2556	6465	3071	FALSE		#648FFF
ENSG00000137948.18	0.167077	0.108834	4.02082	0.0270677	0.978406		BRDT	ENST00000399546.6	350	2856	3357	3205	FALSE		#648FFF
ENSG00000172031.6	0.11472	0.108834	4.08047	0.0266718	0.978721		EPHX4	ENST00000370383.4	99	1089	1437	1187	FALSE		#648FFF
ENSG00000230667.5	0						SETSIP	ENST00000596516.2	1	909	909	909	FALSE		#648FFF
ENSG00000189195.12	6.26388	-0.0994226	0.707133	-0.140599	0.888186	0.998666	BTBD8	ENST00000636278.1	1	4065	4065	4065	FALSE		#648FFF
ENSG00000203910.8	0						C1orf146	ENST00000370375.7	149	543	830	691	FALSE		#648FFF
ENSG00000174842.16	9.24332	-0.772402	0.578865	-1.33434	0.182093	0.924891	GLMN	ENST00000370360.7	83	1785	1995	1867	FALSE		#648FFF
ENSG00000122484.8	13.6226	-0.331793	0.472191	-0.702666	0.482264	0.998666	RPAP2	ENST00000610020.1	110	1839	16993	1948	FALSE		#648FFF
ENSG00000162676.11	0.11472	0.108834	4.08047	0.0266718	0.978721		GFI1	ENST00000370332.5	320	1269	2855	1588	FALSE		#648FFF
ENSG00000067208.14	7.3645	0.498223	0.65465	0.761052	0.446626	0.998666	EVI5	ENST00000540033.2	11	2466	7436	2476	FALSE		#648FFF
ENSG00000122406.13	82.4329	-0.0678136	0.213875	-0.317071	0.751189	0.998666	RPL5	ENST00000644759.1	133	894	1085	1026	FALSE		#648FFF
ENSG00000154511.11	5.81608	-0.174856	0.718572	-0.243338	0.807743		FAM69A	ENST00000370310.4	72	1287	2574	1358	FALSE		#648FFF
ENSG00000143033.17	53.8647	0.02679	0.25027	0.107044	0.914754	0.998666	MTF2	ENST00000370298.8	290	1782	4125	2071	FALSE		#648FFF
ENSG00000117500.12	5.52566	0.137539	0.750099	0.183361	0.854515		TMED5	ENST00000370282.7	487	690	6104	1176	FALSE		#648FFF
ENSG00000122483.17	0.511714	-1.6617	2.53378	-0.655819	0.51194		CCDC18	ENST00000343253.11	503	4365	4867	4867	FALSE		#648FFF
ENSG00000117505.12	29.9211	-0.648608	0.326994	-1.98355	0.0473063	0.626879	DR1	ENST00000370272.8	759	531	10148	1289	FALSE		#648FFF
ENSG00000137942.16	243.594	-0.290037	0.143156	-2.02602	0.0427629	0.602766	FNBP1L	ENST00000271234.11	152	1818	4212	1969	FALSE		#648FFF
ENSG00000137936.17	3.09642	1.03192	1.05519	0.977947	0.3281		BCAR3	ENST00000370244.5	290	2478	3217	2767	FALSE		#648FFF
ENSG00000067334.13	45.6626	-0.275103	0.287294	-0.957567	0.338281	0.993535	DNTTIP2	ENST00000436063.6	59	2271	5897	2329	FALSE		#648FFF
ENSG00000023909.9	4.23947	-0.357134	0.829043	-0.430779	0.666629		GCLM	ENST00000370238.7	248	825	4857	1072	FALSE		#648FFF
ENSG00000198691.12	0.633216	0.567431	2.34529	0.241945	0.808823		ABCA4	ENST00000370225.3	88	6822	7309	6909	FALSE		#648FFF
ENSG00000137962.12	1.04573	-1.73599	1.802	-0.963368	0.335363		ARHGAP29	ENST00000260526.10	184	3786	6087	3969	FALSE		#648FFF
ENSG00000117528.12	24.8584	-0.351495	0.352647	-0.996732	0.318894	0.98967	ABCD3	ENST00000370214.8	25	1980	3538	2004	FALSE		#648FFF
ENSG00000117525.13	0						F3	ENST00000334047.11	165	888	2287	1052	FALSE		#648FFF
ENSG00000143036.16	0						SLC44A3	ENST00000271227.10	103	1962	2388	2064	FALSE		#648FFF
ENSG00000117519.15	111.949	-0.292097	0.178248	-1.63871	0.101274	0.796012	CNN3	ENST00000370206.8	385	990	2165	1374	FALSE		#648FFF
ENSG00000172339.9	4.0374	0.045054	0.887975	0.050738	0.959534		ALG14	ENST00000370205.5	48	651	9367	698	FALSE		#648FFF
ENSG00000152078.9	0.487552	-2.7967	2.5384	-1.10176	0.270566		TMEM56	ENST00000370203.8	292	792	6822	1083	FALSE		#648FFF
ENSG00000271092.5	0						TMEM56-RWDD3	ENST00000604534.5	181	606	1491	786	FALSE		#648FFF
ENSG00000122481.16	5.59558	0.62648	0.804159	0.779051	0.43595		RWDD3	ENST00000370202.4	77	804	1235	880	FALSE		#648FFF
ENSG00000117569.18	138.377	-0.352467	0.163555	-2.15504	0.0311586	0.522379	PTBP2	ENST00000370197.5	56	1614	3057	1669	FALSE		#648FFF
ENSG00000188641.13	2.35417	2.04345	1.35457	1.50857	0.131409		DPYD	ENST00000370192.7	102	3078	4412	3179	FALSE		#648FFF
ENSG00000162627.16	0.167077	0.108834	4.02082	0.0270677	0.978406		SNX7	ENST00000306121.7	10	1356	1734	1365	FALSE		#648FFF
ENSG00000117598.11	3.93549	-1.77552	0.926725	-1.91591	0.0553765		PLPPR5	ENST00000263177.4	223	966	3288	1188	FALSE		#648FFF
ENSG00000117600.12	1.28492	-0.111998	1.59362	-0.0702791	0.943972		PLPPR4	ENST00000370185.7	498	2292	5369	2789	FALSE		#648FFF
ENSG00000099260.10	0						PALMD	ENST00000263174.8	376	1656	2510	2031	FALSE		#648FFF
ENSG00000156869.13	0						FRRS1	ENST00000287474.9	603	1881	2678	2483	FALSE		#648FFF
ENSG00000162688.16	21.8704	-0.102681	0.40231	-0.255228	0.798547	0.998666	AGL	ENST00000294724.8	479	4599	7446	5077	FALSE		#648FFF
ENSG00000117620.14	0.524939	2.07154	2.39789	0.863901	0.387642		SLC35A3	ENST00000370153.6	102	1104	5708	1205	FALSE		#648FFF
ENSG00000283761.1	0												FALSE		#648FFF
ENSG00000156875.13	3.609	-0.0458478	0.909148	-0.0504294	0.95978		MFSD14A	ENST00000370152.7	137	1473	2777	1609	FALSE		#648FFF
ENSG00000156876.9	6.64254	0.692468	0.737564	0.938857	0.347804	0.995451	SASS6	ENST00000287482.5	142	1974	3880	2115	FALSE		#648FFF
ENSG00000122435.9	4.93895	0.430283	0.830009	0.518407	0.604174		TRMT13	ENST00000370141.6	7	1446	3129	1452	FALSE		#648FFF
ENSG00000122477.12	1.48387	-0.318233	1.44536	-0.220175	0.825735		LRRC39	ENST00000620882.4	281	1020	1951	1300	FALSE		#648FFF
ENSG00000137992.14	12.145	-0.129165	0.499433	-0.258623	0.795926	0.998666	DBT	ENST00000370132.8	15	1449	10799	1463	FALSE		#648FFF
ENSG00000137996.12	32.9834	-0.0452339	0.335882	-0.134672	0.892871	0.998666	RTCA	ENST00000260563.4	128	1140	1534	1267	FALSE		#648FFF
ENSG00000079335.19	2.9878	1.2433	1.09536	1.13507	0.256347		CDC14A	ENST00000361544.11	489	1872	2446	2360	FALSE		#648FFF
ENSG00000181656.6	1.75478	2.57958	1.59221	1.62013	0.105205		GPR88	ENST00000315033.4	440	1155	3491	1594	FALSE		#648FFF
ENSG00000162692.11	0.11472	0.108834	4.08047	0.0266718	0.978721		VCAM1	ENST00000294728.6	102	2220	3083	2321	FALSE		#648FFF
ENSG00000162694.13	5.61477	-0.11837	0.750736	-0.157672	0.874715		EXTL2	ENST00000370114.7	1438	993	3985	2430	FALSE		#648FFF
ENSG00000162695.11	4.83288	1.49707	0.882366	1.69665	0.089762		SLC30A7	ENST00000370112.8	188	1131	7898	1318	FALSE		#648FFF
ENSG00000117543.20	7.52202	-0.204148	0.673142	-0.303276	0.761679	0.998666	DPH5	ENST00000370109.7	114	858	1316	971	FALSE		#648FFF
ENSG00000170989.9	0						S1PR1	ENST00000305352.6	376	1149	2909	1524	FALSE		#648FFF
ENSG00000118733.16	10.1125	-0.197217	0.572603	-0.344422	0.730529	0.998666	OLFM3	ENST00000338858.9	1	1437	2189	1437	FALSE		#648FFF
ENSG00000060718.21	0.354845	-0.852942	2.86793	-0.297407	0.766156		COL11A1	ENST00000370096.8	289	5421	7261	5709	FALSE		#648FFF
ENSG00000185946.15	9.48711	0.519593	0.593898	0.874886	0.381636	0.998666	RNPC3	ENST00000533099.5	237	1554	3641	1790	FALSE		#648FFF
ENSG00000240038.6	0.289055	-1.81473	3.25799	-0.557009	0.577522		AMY2B	ENST00000361355.8	617	1536	2181	2152	FALSE		#648FFF
ENSG00000243480.7	0						AMY2A	ENST00000622339.4	296	1536	1862	1831	FALSE		#648FFF
ENSG00000237763.9	0						AMY1A	ENST00000370083.8	221	1536	1790	1756	FALSE		#648FFF
ENSG00000174876.16	0						AMY1B	ENST00000330330.9	296	1536	1862	1831	FALSE		#648FFF
ENSG00000187733.6	0						AMY1C	ENST00000370079.3	65	1536	1632	1600	FALSE		#648FFF
ENSG00000198890.8	27.7367	0.0913426	0.338581	0.26978	0.787329	0.998666	PRMT6	ENST00000370078.1	38	1128	2616	1165	FALSE		#648FFF
ENSG00000162631.18	3.64774	0.164556	0.942859	0.174529	0.86145		NTNG1	ENST00000370068.5	847	1620	4034	2466	FALSE		#648FFF
ENSG00000134215.15	34.0422	0.0123236	0.306345	0.0402278	0.967912	0.998666	VAV3	ENST00000370056.8	276	2544	4990	2819	FALSE		#648FFF
ENSG00000085491.16	34.798	0.42696	0.343548	1.2428	0.213943	0.937661	SLC25A24	ENST00000565488.5	221	1434	4271	1654	FALSE		#648FFF
ENSG00000196427.13	0						NBPF4	ENST00000415641.7	205	1917	2485	2121	FALSE		#648FFF
ENSG00000186086.18	0						NBPF6	ENST00000495380.6	214	1917	2494	2130	FALSE		#648FFF
ENSG00000162636.15	8.88801	-0.305148	0.573949	-0.531665	0.594958	0.998666	FAM102B	ENST00000370035.7	341	1083	5600	1423	FALSE		#648FFF
ENSG00000162639.15	11.7437	0.610919	0.527538	1.15806	0.246841	0.957544	HENMT1	ENST00000370032.9	422	1182	1874	1603	FALSE		#648FFF
ENSG00000134186.11	42.7422	0.291926	0.301772	0.967372	0.333358	0.993534	PRPF38B	ENST00000370025.8	270	1641	3693	1910	FALSE		#648FFF
ENSG00000143107.8	0.11472	0.108834	4.08047	0.0266718	0.978721		FNDC7	ENST00000370017.7	278	2202	3332	2479	FALSE		#648FFF
ENSG00000116266.10	4.1311	-0.501228	0.838397	-0.597841	0.549946		STXBP3	ENST00000370008.3	51	1779	2478	1829	FALSE		#648FFF
ENSG00000162641.18	0						AKNAD1	ENST00000370001.7	270	2511	3053	2780	FALSE		#648FFF
ENSG00000274068.1	0.869577	0.169495	1.873	0.0904937	0.927895								FALSE		#648FFF
ENSG00000121957.13	2.39488	1.4315	1.29068	1.10911	0.267384		GPSM2	ENST00000406462.6	774	2055	7433	2828	FALSE		#648FFF
ENSG00000121940.15	10.708	-0.1841	0.532164	-0.345946	0.729383	0.998666	CLCC1	ENST00000356970.6	109	1656	4803	1764	FALSE		#648FFF
ENSG00000085433.15	88.2767	-0.549048	0.206801	-2.65496	0.00793172	0.214714	WDR47	ENST00000400794.7	135	2784	4134	2918	FALSE		#648FFF
ENSG00000197780.9	22.1469	0.00346814	0.383412	0.00904547	0.992783	0.998666	TAF13	ENST00000338366.5	56	375	813	430	FALSE		#648FFF
ENSG00000215717.5	17.4499	-0.241256	0.414321	-0.582293	0.560369	0.998666	TMEM167B	ENST00000338272.8	1071	225	3730	1295	FALSE		#648FFF
ENSG00000031698.12	435.338	-0.245877	0.10813	-2.27391	0.0229714	0.432644	SARS	ENST00000369923.4	12	1611	1882	1622	FALSE		#648FFF
ENSG00000143126.7	58.6221	0.216172	0.239418	0.902905	0.366576	0.998666	CELSR2	ENST00000271332.3	62	8772	10534	8833	FALSE		#648FFF
ENSG00000134222.16	2.23607	-3.09569	1.41005	-2.19544	0.0281323		PSRC1	ENST00000369909.6	145	1002	1742	1146	FALSE		#648FFF
ENSG00000221986.6	0.210113	0.872099	3.36585	0.259102	0.795556		MYBPHL	ENST00000357155.1	51	1065	1372	1115	FALSE		#648FFF
ENSG00000134243.11	57.5246	0.442927	0.245864	1.80151	0.071623	0.73211	SORT1	ENST00000256637.7	60	2496	7028	2555	FALSE		#648FFF
ENSG00000143106.12	60.3579	0.186606	0.241706	0.772038	0.440092	0.998666	PSMA5	ENST00000271308.8	22	726	3729	747	FALSE		#648FFF
ENSG00000143028.8	0						SYPL2	ENST00000369872.3	217	819	3624	1035	FALSE		#648FFF
ENSG00000162650.16	39.1805	0.13618	0.285233	0.477433	0.633054	0.998666	ATXN7L2	ENST00000369870.7	16	2169	2318	2184	FALSE		#648FFF
ENSG00000174151.14	6.1469	-0.339057	0.699628	-0.484624	0.627943	0.998666	CYB561D1	ENST00000369868.7	27	756	1085	782	FALSE		#648FFF
ENSG00000181754.6	8.71966	0.529386	0.613117	0.863435	0.387898	0.998666	AMIGO1	ENST00000369864.4	351	1482	5088	1832	FALSE		#648FFF
ENSG00000156097.12	2.3554	0.0453651	1.14624	0.0395773	0.96843		GPR61	ENST00000527748.5	684	1356	4921	2039	FALSE		#648FFF
ENSG00000065135.10	79.7463	0.0301309	0.21979	0.137089	0.89096	0.998666	GNAI3	ENST00000369851.5	111	1065	27174	1175	FALSE		#648FFF
ENSG00000134183.11	0						GNAT2	ENST00000351050.7	188	1065	1339	1252	FALSE		#648FFF
ENSG00000116337.15	43.6315	-0.591094	0.280094	-2.11034	0.0348291	0.547989	AMPD2	ENST00000256578.7	361	2640	3899	3000	FALSE		#648FFF
ENSG00000168765.16	6.20173	2.59818	0.923505	2.81339	0.0049022	0.154979	GSTM4	ENST00000369836.8	310	657	1412	966	FALSE		#648FFF
ENSG00000213366.12	4.60816	0.239168	0.854227	0.279982	0.779491		GSTM2	ENST00000241337.8	51	657	1157	707	FALSE		#648FFF
ENSG00000134184.12	0.22944	0.954428	3.5363	0.269895	0.787241		GSTM1	ENST00000309851.9	55	657	1161	711	FALSE		#648FFF
ENSG00000134201.11	0						GSTM5	ENST00000256593.7	59	657	1555	715	FALSE		#648FFF
ENSG00000134202.10	16.4977	-0.0215184	0.445462	-0.0483059	0.961472	0.998666	GSTM3	ENST00000256594.7	230	678	4046	907	FALSE		#648FFF
ENSG00000198758.10	0.187768	-1.81472	3.83426	-0.473291	0.636005		EPS8L3	ENST00000369805.7	231	1785	2325	2015	FALSE		#648FFF
ENSG00000184371.13	0.210113	0.872099	3.36585	0.259102	0.795556		CSF1	ENST00000329608.10	392	1665	4210	2056	FALSE		#648FFF
ENSG00000168710.17	38.509	-0.311368	0.285838	-1.08931	0.276015	0.968423	AHCYL1	ENST00000369799.9	368	1593	4015	1960	FALSE		#648FFF
ENSG00000143093.14	143.54	-0.161313	0.163474	-0.986781	0.32375	0.98967	STRIP1	ENST00000369795.7	23	2514	3265	2536	FALSE		#648FFF
ENSG00000156150.7	0.11472	0.108834	4.08047	0.0266718	0.978721		ALX3	ENST00000369792.4	89	1032	1859	1120	FALSE		#648FFF
ENSG00000186150.4	0						UBL4B	ENST00000334179.4	68	525	1478	592	FALSE		#648FFF
ENSG00000197106.6	23.3631	-0.0176936	0.383161	-0.0461779	0.963168	0.998666	SLC6A17	ENST00000331565.4	486	2184	6427	2669	FALSE		#648FFF
ENSG00000116396.14	1.37759	2.13949	1.69327	1.26353	0.206399		KCNC4	ENST00000369787.7	28	1908	18750	1935	FALSE		#648FFF
ENSG00000162775.14	23.8826	-0.166883	0.357522	-0.466776	0.64066	0.998666	RBM15	ENST00000369784.7	901	2934	4244	3834	FALSE		#648FFF
ENSG00000168679.17	0.623209	0.333144	2.38969	0.139409	0.889127		SLC16A4	ENST00000369779.8	251	1464	2632	1714	FALSE		#648FFF
ENSG00000134248.13	49.945	0.60389	0.260397	2.31911	0.020389	0.403408	LAMTOR5	ENST00000256644.8	77	522	868	598	FALSE		#648FFF
ENSG00000143125.5	0						PROK1	ENST00000271331.3	18	318	1338	335	FALSE		#648FFF
ENSG00000143105.7	0.167077	0.108834	4.02082	0.0270677	0.978406		KCNA10	ENST00000369771.4	389	1536	1959	1924	FALSE		#648FFF
ENSG00000177301.14	13.8454	0.251492	0.488664	0.514652	0.606796	0.998666	KCNA2	ENST00000633222.1	675	1500	11877	2174	FALSE		#648FFF
ENSG00000177272.8	2.09824	-1.27893	1.21097	-1.05612	0.290913		KCNA3	ENST00000369769.3	225	1728	2569	1952	FALSE		#648FFF
ENSG00000143119.13	0						CD53	ENST00000271324.5	113	660	1505	772	FALSE		#648FFF
ENSG00000121931.15	24.0738	-0.490964	0.357573	-1.37305	0.169738	0.918521	LRIF1	ENST00000369763.4	392	2310	3475	2701	FALSE		#648FFF
ENSG00000156171.14	3.40059	0.754318	0.987863	0.763586	0.445114		DRAM2	ENST00000286692.8	619	801	2246	1419	FALSE		#648FFF
ENSG00000134255.13	7.04114	-0.262417	0.651064	-0.403059	0.686905	0.998666	CEPT1	ENST00000545121.5	209	1251	2251	1459	FALSE		#648FFF
ENSG00000162777.16	0						DENND2D	ENST00000357640.8	231	1416	2077	1646	FALSE		#648FFF
ENSG00000064886.13	0						CHI3L2	ENST00000445067.6	772	1173	2169	1944	FALSE		#648FFF
ENSG00000134216.18	0						CHIA	ENST00000369740.5	104	1431	1625	1534	FALSE		#648FFF
ENSG00000173947.13	0						PIFO	ENST00000369738.8	366	576	2627	941	FALSE		#648FFF
ENSG00000085465.12	2.88215	0.27768	1.04826	0.264895	0.791091		OVGP1	ENST00000369732.3	57	2037	2243	2093	FALSE		#648FFF
ENSG00000116455.13	40.1893	0.127192	0.302251	0.420816	0.67389	0.998666	WDR77	ENST00000235090.9	208	1029	2576	1236	FALSE		#648FFF
ENSG00000116459.10	62.9189	-0.191912	0.237632	-0.807601	0.41932	0.998666	ATP5PB	ENST00000369722.7	607	771	3156	1377	FALSE		#648FFF
ENSG00000143110.11	0.564071	-1.66366	2.46813	-0.674057	0.500275		C1orf162	ENST00000343534.9	251	468	1107	718	FALSE		#648FFF
ENSG00000121933.18	0						TMIGD3	ENST00000369716.8	135	1044	1517	1178	FALSE		#648FFF
ENSG00000282608.1	0						ADORA3	ENST00000241356.4	407	957	1884	1363	FALSE		#648FFF
ENSG00000116473.14	10.5099	-0.278408	0.531964	-0.523358	0.600725	0.998666	RAP1A	ENST00000369709.3	180	555	5024	734	FALSE		#648FFF
ENSG00000197852.10	0.55636	0.584161	2.29476	0.254563	0.799061		INKA2	ENST00000357260.5	183	894	5980	1076	FALSE		#648FFF
ENSG00000284755.1	0						AL049557.1	ENST00000642547.1	86	849	5838	934	FALSE		#648FFF
ENSG00000064703.11	31.7169	-0.203808	0.319812	-0.637274	0.523946	0.998666	DDX20	ENST00000369702.4	621	2475	4212	3095	FALSE		#648FFF
ENSG00000171385.9	17.4846	0.420789	0.452772	0.929362	0.352702	0.995451	KCND3	ENST00000315987.6	481	1968	2716	2448	FALSE		#648FFF
ENSG00000143079.14	62.7384	-0.226124	0.237205	-0.953284	0.340446	0.993535	CTTNBP2NL	ENST00000271277.10	226	1920	5897	2145	FALSE		#648FFF
ENSG00000134245.17	0.397881	-0.073383	2.57989	-0.0284442	0.977308		WNT2B	ENST00000369684.4	486	1176	3818	1661	FALSE		#648FFF
ENSG00000007341.18	12.7158	0.173045	0.491337	0.352192	0.724695	0.998666	ST7L	ENST00000358039.8	306	1728	4528	2033	FALSE		#648FFF
ENSG00000116489.12	57.5565	0.12918	0.252346	0.511917	0.608709	0.998666	CAPZA1	ENST00000263168.3	673	861	3020	1533	FALSE		#648FFF
ENSG00000155363.18	3.44095	1.67342	1.0499	1.59389	0.110961		MOV10	ENST00000413052.6	391	3012	3641	3402	FALSE		#648FFF
ENSG00000155366.16	4.84493	-0.748434	0.807889	-0.926407	0.354235		RHOC	ENST00000285735.6	1211	582	2199	1792	FALSE		#648FFF
ENSG00000271810.5	0												FALSE		#648FFF
ENSG00000155367.15	0.0953929	0.108834	4.08047	0.0266718	0.978721		PPM1J	ENST00000309276.10	177	1518	1863	1694	FALSE		#648FFF
ENSG00000184599.13	0						FAM19A3	ENST00000369630.7	218	510	1282	727	FALSE		#648FFF
ENSG00000155380.11	11.0414	0.787047	0.558773	1.40853	0.158975	0.906536	SLC16A1	ENST00000538576.5	833	1503	4374	2335	FALSE		#648FFF
ENSG00000198799.11	25.9759	0.248612	0.369806	0.672276	0.501408	0.998666	LRIG2	ENST00000361127.5	199	3198	11555	3396	FALSE		#648FFF
ENSG00000081026.18	49.8962	0.671766	0.26366	2.54785	0.010839	0.265047	MAGI3	ENST00000307546.13	76	4446	6430	4521	FALSE		#648FFF
ENSG00000116793.15	10.9337	0.438828	0.539693	0.813108	0.416156	0.998666	PHTF1	ENST00000369604.5	485	2289	3273	2773	FALSE		#648FFF
ENSG00000081019.13	52.4579	-0.0588893	0.261497	-0.2252	0.821823	0.998666	RSBN1	ENST00000261441.9	65	2409	6621	2473	FALSE		#648FFF
ENSG00000134242.15	0.429546	1.75675	2.59611	0.676686	0.498605		PTPN22	ENST00000359785.9	137	2424	3654	2560	FALSE		#648FFF
ENSG00000188761.12	0.0953929	0.108834	4.08047	0.0266718	0.978721		BCL2L15	ENST00000393316.7	173	492	1084	664	FALSE		#648FFF
ENSG00000134262.12	23.2799	0.416507	0.371308	1.12173	0.261978	0.961658	AP4B1	ENST00000369569.5	282	2220	2818	2501	FALSE		#648FFF
ENSG00000118655.5	10.5994	-0.617908	0.544758	-1.13428	0.256677	0.957544	DCLRE1B	ENST00000369563.3	447	1599	3940	2045	FALSE		#648FFF
ENSG00000116774.11	0.456132	-0.852942	2.65863	-0.320821	0.748346		OLFML3	ENST00000320334.4	75	1221	1780	1295	FALSE		#648FFF
ENSG00000134207.16	73.4115	1.02377	0.225603	4.53792	5.68112e-06	0.000898023	SYT6	ENST00000609117.5	305	1278	4424	1582	FALSE		#648FFF
ENSG00000197323.11	129.251	0.143099	0.168411	0.849699	0.395493	0.998666	TRIM33	ENST00000358465.6	85	3384	8339	3468	FALSE		#648FFF
ENSG00000116752.5	57.7154	-0.103598	0.242136	-0.427851	0.668759	0.998666	BCAS2	ENST00000369541.3	49	678	1299	726	FALSE		#648FFF
ENSG00000175984.14	0.692831	-1.98654	2.31969	-0.856382	0.391787		DENND2C	ENST00000393274.5	627	2787	6163	3413	FALSE		#648FFF
ENSG00000116748.21	0						AMPD1	ENST00000520113.6	17	2343	2375	2359	FALSE		#648FFF
ENSG00000213281.4	20.0311	0.297537	0.402802	0.738668	0.460109	0.998666	NRAS	ENST00000369535.4	255	570	4449	824	FALSE		#648FFF
ENSG00000009307.15	244.961	0.0124225	0.134337	0.0924728	0.926322	0.998666	CSDE1	ENST00000610726.4	523	2535	4312	3057	FALSE		#648FFF
ENSG00000052723.11	20.037	0.365438	0.407471	0.896844	0.369802	0.998666	SIKE1	ENST00000369528.9	79	636	5506	714	FALSE		#648FFF
ENSG00000198765.11	0.11472	0.108834	4.08047	0.0266718	0.978721		SYCP1	ENST00000369522.7	241	2931	3522	3171	FALSE		#648FFF
ENSG00000134200.3	0						TSHB	ENST00000256592.2	39	417	537	455	FALSE		#648FFF
ENSG00000134198.9	12.8879	-0.0510469	0.484321	-0.105399	0.916059	0.998666	TSPAN2	ENST00000369516.6	33	666	3177	698	FALSE		#648FFF
ENSG00000134259.3	0						NGF	ENST00000369512.2	170	726	1047	895	FALSE		#648FFF
ENSG00000173218.14	3.29267	-0.840336	1.00964	-0.832311	0.405233		VANGL1	ENST00000355485.6	272	1575	8691	1846	FALSE		#648FFF
ENSG00000118729.11	0.187768	-1.81472	3.83426	-0.473291	0.636005		CASQ2	ENST00000261448.5	241	1200	2674	1440	FALSE		#648FFF
ENSG00000177551.5	100.964	-0.257179	0.186993	-1.37534	0.169027	0.917368	NHLH2	ENST00000369506.1	5546	408	7226	5953	FALSE		#648FFF
ENSG00000163393.12	12.562	-0.399349	0.513192	-0.778166	0.436471	0.998666	SLC22A15	ENST00000369503.8	131	1644	4720	1774	FALSE		#648FFF
ENSG00000173212.4	0						MAB21L3	ENST00000369500.3	266	1089	3229	1354	FALSE		#648FFF
ENSG00000163399.15	57.8705	-0.264884	0.267973	-0.98847	0.322922	0.98967	ATP1A1	ENST00000537345.5	364	3072	3763	3435	FALSE		#648FFF
ENSG00000116815.15	0.190786	0.776563	3.79648	0.204548	0.837925		CD58	ENST00000369489.9	68	753	1098	820	FALSE		#648FFF
ENSG00000143061.17	26.3481	0.456173	0.35461	1.28641	0.198301	0.929181	IGSF3	ENST00000369483.5	769	3645	7326	4413	FALSE		#648FFF
ENSG00000116824.4	0						CD2	ENST00000369478.3	109	1056	1609	1164	FALSE		#648FFF
ENSG00000134247.9	3.53288	0.580992	0.980743	0.5924	0.553583		PTGFRN	ENST00000393203.2	148	2640	6178	2787	FALSE		#648FFF
ENSG00000134256.12	0.11472	0.108834	4.08047	0.0266718	0.978721		CD101	ENST00000369470.1	7	3066	3324	3072	FALSE		#648FFF
ENSG00000116830.11	1.56854	-0.0936586	1.40541	-0.0666413	0.946867		TTF2	ENST00000369466.8	45	3489	9462	3533	FALSE		#648FFF
ENSG00000134253.9	2.5103	-0.12028	1.10437	-0.108912	0.913272		TRIM45	ENST00000256649.8	528	1743	3515	2270	FALSE		#648FFF
ENSG00000134258.16	0.354845	-0.852942	2.86793	-0.297407	0.766156		VTCN1	ENST00000369458.7	80	849	2612	928	FALSE		#648FFF
ENSG00000198162.12	13.1009	0.117297	0.496564	0.236217	0.813264	0.998666	MAN1A2	ENST00000356554.7	736	1926	8576	2661	FALSE		#648FFF
ENSG00000183508.4	4.09156	0.28028	0.87599	0.319958	0.749		TENT5C	ENST00000369448.3	248	1176	5751	1423	FALSE		#648FFF
ENSG00000196505.10	16.6658	0.0817437	0.449391	0.181899	0.855662	0.998666	GDAP2	ENST00000369443.9	251	1494	8828	1744	FALSE		#648FFF
ENSG00000065183.15	34.4635	0.525449	0.323941	1.62205	0.104792	0.803137	WDR3	ENST00000349139.5	48	2832	9974	2879	FALSE		#648FFF
ENSG00000155761.13	1.46064	1.1261	1.53493	0.733645	0.463165		SPAG17	ENST00000336338.9	67	6672	6924	6738	FALSE		#648FFF
ENSG00000092607.14	1.0744	0.0769918	1.82555	0.0421745	0.96636		TBX15	ENST00000369429.4	554	1809	4047	2362	FALSE		#648FFF
ENSG00000116874.11	7.11142	-0.264784	0.639934	-0.413768	0.679044	0.998666	WARS2	ENST00000235521.4	28	1083	2800	1110	FALSE		#648FFF
ENSG00000116882.14	0.187768	-1.81472	3.83426	-0.473291	0.636005		HAO2	ENST00000361035.8	284	1095	1668	1378	FALSE		#648FFF
ENSG00000203859.9	0						HSD3B2	ENST00000543831.5	250	1119	1783	1368	FALSE		#648FFF
ENSG00000203857.9	0.187768	-1.81472	3.83426	-0.473291	0.636005		HSD3B1	ENST00000369413.7	146	1122	1676	1267	FALSE		#648FFF
ENSG00000143067.4	96.7933	-0.693481	0.190608	-3.63826	0.000274482	0.0205908	ZNF697	ENST00000421812.2	121	1638	5041	1758	FALSE		#648FFF
ENSG00000092621.12	259.558	-0.898549	0.136085	-6.60286	4.03294e-11	3.56996e-08	PHGDH	ENST00000641597.1	834	1602	2585	2435	FALSE		#648FFF
ENSG00000134240.11	0.912264	-0.796458	3.93864	-0.202216	0.839748		HMGCS2	ENST00000369406.7	51	1527	2428	1577	FALSE		#648FFF
ENSG00000134193.14	0						REG4	ENST00000354219.5	441	477	1517	917	FALSE		#648FFF
ENSG00000134249.6	0.281797	1.15861	3.03388	0.38189	0.702543		ADAM30	ENST00000369400.1	160	2373	2963	2532	FALSE		#648FFF
ENSG00000134250.19	0.61595	2.26395	2.31364	0.978521	0.327817		NOTCH2	ENST00000256646.6	221	7416	11389	7636	FALSE		#648FFF
ENSG00000265808.3	17.4982	-0.207241	0.418684	-0.494983	0.620612	0.998666	SEC22B	ENST00000578049.3	135	648	6922	782	FALSE		#648FFF
ENSG00000273136.6	0.167077	0.108834	4.02082	0.0270677	0.978406								FALSE		#648FFF
ENSG00000263353.3	0						PPIAL4A	ENST00000577856.2	76	495	660	570	FALSE		#648FFF
ENSG00000198019.12	0						FCGR1B	ENST00000369384.8	44	843	1044	886	FALSE		#648FFF
ENSG00000188610.12	0						FAM72B	ENST00000369390.7	852	450	2396	1301	FALSE		#648FFF
ENSG00000171943.11	1.42548	0.19895	1.55966	0.12756	0.898497		SRGAP2C	ENST00000367123.7	858	1380	7204	2237	FALSE		#648FFF
ENSG00000203818.7	0.187768	-1.81472	3.83426	-0.473291	0.636005								FALSE		#648FFF
ENSG00000263513.5	0						FAM72C	ENST00000584486.5	825	450	2297	1274	FALSE		#648FFF
ENSG00000271567.1	0						PPIAL4E	ENST00000581164.1	76	495	785	570	FALSE		#648FFF
ENSG00000266338.6	3.55178	-0.279208	0.951853	-0.293331	0.769269		NBPF15	ENST00000577412.5	1068	2013	4707	3080	FALSE		#648FFF
ENSG00000279782.1	0						PPIAL4F	ENST00000581138.2	76	495	660	570	FALSE		#648FFF
ENSG00000196369.11	1.61747	-0.233879	1.3321	-0.175573	0.86063		SRGAP2B	ENST00000619678.1	449	918	1477	1366	FALSE		#648FFF
ENSG00000215784.5	0						FAM72D	ENST00000400889.2	849	450	2397	1298	FALSE		#648FFF
ENSG00000256374.2	0						PPIAL4D	ENST00000544708.2	1	495	495	495	FALSE		#648FFF
ENSG00000162825.16	0.0953929	0.108834	4.08047	0.0266718	0.978721		NBPF20	ENST00000392971.6	1201	15624	18450	16824	FALSE		#648FFF
ENSG00000117262.18	0.334154	1.36629	3.07742	0.443972	0.657063		GPR89A	ENST00000313835.13	145	1368	2120	1512	FALSE		#648FFF
ENSG00000174827.13	0						PDZK1	ENST00000417171.5	87	1560	2230	1646	FALSE		#648FFF
ENSG00000117281.15	0						CD160	ENST00000235933.10	85	546	1425	630	FALSE		#648FFF
ENSG00000186141.8	30.4144	-0.412211	0.321635	-1.28161	0.199979	0.929181	POLR3C	ENST00000334163.3	162	1605	1851	1766	FALSE		#648FFF
ENSG00000186364.11	1.74565	-1.22098	1.33545	-0.914282	0.360569		NUDT17	ENST00000334513.5	13	987	1473	999	FALSE		#648FFF
ENSG00000131788.15	20.4296	0.165428	0.393032	0.420901	0.673827	0.998666	PIAS3	ENST00000393045.6	91	1887	2901	1977	FALSE		#648FFF
ENSG00000198483.12	0.403775	-0.852942	2.75146	-0.309996	0.756564		ANKRD35	ENST00000355594.8	88	3006	3342	3093	FALSE		#648FFF
ENSG00000143127.12	1.51005	-0.710185	1.47118	-0.482732	0.629286		ITGA10	ENST00000369304.7	176	3504	5269	3679	FALSE		#648FFF
ENSG00000131779.10	32.9712	0.322894	0.330414	0.97724	0.32845	0.993034	PEX11B	ENST00000369306.7	150	780	1740	929	FALSE		#648FFF
ENSG00000265241.6	50.1977	0.228614	0.259191	0.882032	0.37776	0.998666	RBM8A	ENST00000583313.6	111	525	4961	635	FALSE		#648FFF
ENSG00000280778.1	0												FALSE		#648FFF
ENSG00000271601.3	25.8567	0.116499	0.365338	0.318879	0.749818	0.998666	LIX1L	ENST00000604000.3	75	1014	3975	1088	FALSE		#648FFF
ENSG00000272031.2	9.54282	-0.542666	0.604484	-0.897734	0.369327	0.998666	ANKRD34A	ENST00000606888.2	1296	1491	3613	2786	FALSE		#648FFF
ENSG00000121851.12	11.7515	0.156162	0.515078	0.303181	0.761752	0.998666	POLR3GL	ENST00000369314.1	108	657	1165	764	FALSE		#648FFF
ENSG00000265972.5	9.36318	2.3965	0.712718	3.36247	0.000772472	0.0443836	TXNIP	ENST00000582401.5	335	1176	2926	1510	FALSE		#648FFF
ENSG00000168509.19	0						HJV	ENST00000336751.10	345	1281	2234	1625	FALSE		#648FFF
ENSG00000271425.7	0.487552	-2.7967	2.5384	-1.10176	0.270566		NBPF10	ENST00000583866.8	36	11388	13042	11423	FALSE		#648FFF
ENSG00000213240.8	0												FALSE		#648FFF
ENSG00000264343.5	0						NOTCH2NLA	ENST00000578207.5	445	711	5042	1155	FALSE		#648FFF
ENSG00000270339.3	0												FALSE		#648FFF
ENSG00000268043.7	3.02754	0.00650206	1.06515	0.00610435	0.995129		NBPF12	ENST00000617931.4	1061	4374	7061	5434	FALSE		#648FFF
ENSG00000131791.7	23.7564	-0.215721	0.391987	-0.550327	0.582095	0.998666	PRKAB2	ENST00000254101.3	140	819	5417	958	FALSE		#648FFF
ENSG00000131781.12	0.617315	0.769501	2.23399	0.344452	0.730506		FMO5	ENST00000254090.8	390	1602	2632	1991	FALSE		#648FFF
ENSG00000131778.18	13.9412	0.717324	0.493941	1.45225	0.146433	0.889877	CHD1L	ENST00000369258.8	21	2694	2967	2714	FALSE		#648FFF
ENSG00000116128.10	51.4515	-0.144452	0.254761	-0.567011	0.570706	0.998666	BCL9	ENST00000234739.7	741	4281	6278	5021	FALSE		#648FFF
ENSG00000162836.11	2.56833	-1.42503	1.14438	-1.24524	0.213044		ACP6	ENST00000583509.6	449	1287	6923	1735	FALSE		#648FFF
ENSG00000265107.2	0						GJA5	ENST00000621517.1	145	1077	3183	1221	FALSE		#648FFF
ENSG00000121634.5	0						GJA8	ENST00000369235.1	1	1302	1302	1302	FALSE		#648FFF
ENSG00000188092.14	0.167077	0.108834	4.02082	0.0270677	0.978406		GPR89B	ENST00000314163.11	145	1368	1934	1512	FALSE		#648FFF
ENSG00000263956.6	0.357862	1.54787	2.75239	0.562374	0.573862		NBPF11	ENST00000615281.4	1152	2598	5494	3749	FALSE		#648FFF
ENSG00000236334.2	0						PPIAL4G	ENST00000419275.2	428	495	3856	922	FALSE		#648FFF
ENSG00000270629.5	0												FALSE		#648FFF
ENSG00000177144.7	0												FALSE		#648FFF
ENSG00000178104.19	28.3051	-0.279914	0.350576	-0.798442	0.424614	0.998666	PDE4DIP	ENST00000369356.8	292	7089	8307	7380	FALSE		#648FFF
ENSG00000269713.7	0.594561	0.45257	2.25453	0.200738	0.840903		NBPF9	ENST00000615421.4	871	3336	5835	4206	FALSE		#648FFF
ENSG00000271383.6	0.289055	-1.81473	3.25799	-0.557009	0.577522								FALSE		#648FFF
ENSG00000263464.2	0						PPIAL4C	ENST00000585245.2	34	495	600	528	FALSE		#648FFF
ENSG00000150337.13	0						FCGR1A	ENST00000369168.4	55	1125	2180	1179	FALSE		#648FFF
ENSG00000203814.6	2.06045	0.607547	1.24823	0.486726	0.626453		HIST2H2BF	ENST00000545683.1	51	405	999	455	FALSE		#648FFF
ENSG00000183598.3	1.04918	0.434046	1.87316	0.231719	0.816757		HIST2H3D	ENST00000331491.1	1	411	411	411	FALSE		#648FFF
ENSG00000270882.2	0						HIST2H4A	ENST00000578186.2	27	312	583	338	FALSE		#648FFF
ENSG00000203811.1	0						HIST2H3C	ENST00000369158.1	37	411	1656	447	FALSE		#648FFF
ENSG00000203812.2	0						HIST2H2AA3	ENST00000369159.2	39	393	549	431	FALSE		#648FFF
ENSG00000272196.2	0						HIST2H2AA4	ENST00000607355.2	54	393	564	446	FALSE		#648FFF
ENSG00000203852.3	0						HIST2H3A	ENST00000403683.1	37	411	1656	447	FALSE		#648FFF
ENSG00000270276.2	0						HIST2H4B	ENST00000579512.2	80	312	1132	391	FALSE		#648FFF
ENSG00000184678.10	31.4987	0.598914	0.343469	1.74372	0.081208	0.759887	HIST2H2BE	ENST00000369155.3	13	381	2194	393	FALSE		#648FFF
ENSG00000184260.5	31.6371	0.456425	0.345914	1.31947	0.18701	0.925296	HIST2H2AC	ENST00000331380.3	1	390	390	390	FALSE		#648FFF
ENSG00000184270.4	9.87051	-0.218728	0.558906	-0.39135	0.695538	0.998666	HIST2H2AB	ENST00000331128.4	1	393	393	393	FALSE		#648FFF
ENSG00000178096.8	4.10578	-0.828245	0.870833	-0.951095	0.341556		BOLA1	ENST00000369153.2	665	414	1096	1078	FALSE		#648FFF
ENSG00000159164.9	168.173	0.0702302	0.15665	0.448327	0.653917	0.998666	SV2A	ENST00000369146.7	492	2229	4416	2720	FALSE		#648FFF
ENSG00000143368.9	62.0193	-0.423533	0.234153	-1.80879	0.0704843	0.72644	SF3B4	ENST00000271628.8	586	1275	2085	1860	FALSE		#648FFF
ENSG00000014914.20	0						MTMR11	ENST00000439741.3	221	2130	2827	2350	FALSE		#648FFF
ENSG00000264522.5	9.37943	-0.204332	0.576883	-0.3542	0.723189	0.998666	OTUD7B	ENST00000581312.5	296	2532	8872	2827	FALSE		#648FFF
ENSG00000136631.14	44.1381	-0.170038	0.268354	-0.633632	0.526321	0.998666	VPS45	ENST00000369130.7	547	1713	2790	2259	FALSE		#648FFF
ENSG00000023902.13	45.4501	-0.0196417	0.265489	-0.073983	0.941024	0.998666	PLEKHO1	ENST00000369124.4	279	1230	2050	1508	FALSE		#648FFF
ENSG00000143401.14	28.0025	0.0191137	0.359778	0.0531263	0.957631	0.998666	ANP32E	ENST00000583931.5	371	807	3451	1177	FALSE		#648FFF
ENSG00000118298.11	0.0953929	0.108834	4.08047	0.0266718	0.978721		CA14	ENST00000369111.8	971	1014	2403	1984	FALSE		#648FFF
ENSG00000117362.12	19.0203	0.147835	0.411683	0.3591	0.71952	0.998666	APH1A	ENST00000369109.7	190	798	1713	987	FALSE		#648FFF
ENSG00000118292.8	0						C1orf54	ENST00000369102.5	771	396	1251	1166	FALSE		#648FFF
ENSG00000159208.15	1.84392	-2.17027	1.37457	-1.57887	0.114365		CIART	ENST00000290363.5	450	1158	1746	1607	FALSE		#648FFF
ENSG00000266472.5	25.577	0.201363	0.359873	0.559538	0.575795	0.998666	MRPS21	ENST00000581066.2	448	264	1462	711	FALSE		#648FFF
ENSG00000117360.12	35.0212	-0.0988067	0.32152	-0.307312	0.758606	0.998666	PRPF3	ENST00000324862.6	166	2052	2433	2217	FALSE		#648FFF
ENSG00000163125.15	80.1945	-0.430158	0.206606	-2.08202	0.0373409	0.566714	RPRD2	ENST00000369068.4	5	4386	4612	4390	FALSE		#648FFF
ENSG00000143374.16	22.9657	-0.0355995	0.364942	-0.0975483	0.922291	0.998666	TARS2	ENST00000369064.7	35	2157	2729	2191	FALSE		#648FFF
ENSG00000143369.14	2.05702	0.465927	1.21293	0.384134	0.700879		ECM1	ENST00000369049.8	135	1704	1925	1838	FALSE		#648FFF
ENSG00000143382.14	0.962839	0.519196	1.79229	0.289684	0.772058		ADAMTSL4	ENST00000369039.9	290	3294	4319	3583	FALSE		#648FFF
ENSG00000143384.12	97.3881	-0.00254562	0.195174	-0.0130428	0.989594	0.998666	MCL1	ENST00000369026.2	61	1053	3932	1113	FALSE		#648FFF
ENSG00000143420.18	53.3203	0.038503	0.258829	0.148758	0.881744	0.998666	ENSA	ENST00000339643.9	107	414	633	520	FALSE		#648FFF
ENSG00000143457.10	7.45376	-0.0101394	0.630055	-0.0160929	0.98716	0.998666	GOLPH3L	ENST00000271732.7	46	858	2999	903	FALSE		#648FFF
ENSG00000143452.15	0.29389	-0.852941	3.04203	-0.280385	0.779182		HORMAD1	ENST00000361824.6	107	1185	1692	1291	FALSE		#648FFF
ENSG00000163131.10	0.11472	0.108834	4.08047	0.0266718	0.978721		CTSS	ENST00000368985.7	262	996	4107	1257	FALSE		#648FFF
ENSG00000143387.12	1.79527	0.0193208	1.2874	0.0150076	0.988026		CTSK	ENST00000271651.7	112	990	1692	1101	FALSE		#648FFF
ENSG00000143437.20	24.8973	0.191817	0.365495	0.524815	0.599712	0.998666	ARNT	ENST00000358595.9	202	2370	4887	2571	FALSE		#648FFF
ENSG00000283324.1	0												FALSE		#648FFF
ENSG00000143379.12	51.1542	0.345418	0.258654	1.33544	0.181731	0.924891	SETDB1	ENST00000271640.9	191	3876	4437	4066	FALSE		#648FFF
ENSG00000143418.19	18.8569	-0.43822	0.416266	-1.05274	0.29246	0.982839	CERS2	ENST00000271688.10	427	1143	2544	1569	FALSE		#648FFF
ENSG00000143412.9	0.0953929	0.108834	4.08047	0.0266718	0.978721		ANXA9	ENST00000368947.8	477	1038	1826	1514	FALSE		#648FFF
ENSG00000143409.15	12.6271	0.119103	0.505449	0.235637	0.813714	0.998666	MINDY1	ENST00000361738.10	221	1554	1961	1774	FALSE		#648FFF
ENSG00000143363.16	22.1155	-0.341296	0.374903	-0.91036	0.362633	0.998666	PRUNE1	ENST00000271620.7	157	1362	2997	1518	FALSE		#648FFF
ENSG00000163141.19	0.0953929	0.108834	4.08047	0.0266718	0.978721		BNIPL	ENST00000368931.7	157	1074	2143	1230	FALSE		#648FFF
ENSG00000143443.9	2.44465	-0.510086	1.09165	-0.46726	0.640314		C1orf56	ENST00000368926.5	109	1026	2096	1134	FALSE		#648FFF
ENSG00000197622.12	16.1789	-0.121484	0.429807	-0.282648	0.777447	0.998666	CDC42SE1	ENST00000439374.6	886	240	3498	1125	FALSE		#648FFF
ENSG00000213190.3	773.645	-0.0422198	0.105149	-0.401522	0.688036	0.998666	MLLT11	ENST00000368921.4	2803	273	4075	3075	FALSE		#648FFF
ENSG00000143458.11	0.961475	1.6735	1.85111	0.904051	0.365968		GABPB2	ENST00000368918.7	332	1347	8964	1678	FALSE		#648FFF
ENSG00000143434.15	47.3671	0.208466	0.298037	0.699463	0.484263	0.998666	SEMA6C	ENST00000368913.7	130	2889	3817	3018	FALSE		#648FFF
ENSG00000163154.5	0						TNFAIP8L2	ENST00000368910.3	127	555	1178	681	FALSE		#648FFF
ENSG00000163156.11	46.5805	0.0271625	0.270747	0.100324	0.920087	0.998666	SCNM1	ENST00000368905.8	112	693	2016	804	FALSE		#648FFF
ENSG00000163155.11	13.9345	0.225651	0.475573	0.474481	0.635157	0.998666	LYSMD1	ENST00000368908.9	662	684	2479	1345	FALSE		#648FFF
ENSG00000163157.14	0.334154	1.36629	3.07742	0.443972	0.657063		TMOD4	ENST00000295314.8	136	1038	1267	1173	FALSE		#648FFF
ENSG00000163159.12	91.5951	-0.0919127	0.204526	-0.449393	0.653148	0.998666	VPS72	ENST00000354473.4	38	1128	1347	1165	FALSE		#648FFF
ENSG00000143398.19	21.5652	-0.0277308	0.375742	-0.0738027	0.941167	0.998666	PIP5K1A	ENST00000368888.8	423	1689	2134	2111	FALSE		#648FFF
ENSG00000159352.15	71.1294	0.0133779	0.222755	0.0600564	0.952111	0.998666	PSMD4	ENST00000368881.8	75	1143	1333	1217	FALSE		#648FFF
ENSG00000143373.17	14.8124	0.396424	0.46251	0.857114	0.391382	0.998666	ZNF687	ENST00000324048.9	971	3714	5378	4684	FALSE		#648FFF
ENSG00000143393.16	40.6748	-0.0702456	0.285094	-0.246395	0.805376	0.998666	PI4KB	ENST00000368875.6	582	2487	3983	3068	FALSE		#648FFF
ENSG00000143390.17	3.87995	1.31903	0.962911	1.36983	0.17074		RFX5	ENST00000290524.8	180	1851	3576	2030	FALSE		#648FFF
ENSG00000143416.20	0						SELENBP1	ENST00000426705.6	146	1545	1928	1690	FALSE		#648FFF
ENSG00000159377.10	114.318	-0.0253377	0.179592	-0.141085	0.887803	0.998666	PSMB4	ENST00000290541.6	55	795	964	849	FALSE		#648FFF
ENSG00000143442.21	102.544	-0.101611	0.18694	-0.543547	0.586753	0.998666	POGZ	ENST00000271715.6	316	4233	6626	4548	FALSE		#648FFF
ENSG00000143375.14	6.13771	-0.328427	0.718356	-0.457192	0.647533	0.998666	CGN	ENST00000271636.11	134	3612	5091	3745	FALSE		#648FFF
ENSG00000143367.15	23.9543	-0.537058	0.363632	-1.47693	0.139695	0.880684	TUFT1	ENST00000368849.7	63	1173	3111	1235	FALSE		#648FFF
ENSG00000143376.13	53.8097	-0.18207	0.257475	-0.707137	0.479481	0.998666	SNX27	ENST00000458013.6	121	1626	6403	1746	FALSE		#648FFF
ENSG00000159409.14	150.724	0.179518	0.164394	1.092	0.274833	0.967711	CELF3	ENST00000290583.8	795	1398	3246	2192	FALSE		#648FFF
ENSG00000178796.12	1.92072	0.195905	1.29044	0.151812	0.879335		RIIAD1	ENST00000479191.1	1	279	449	279	FALSE		#648FFF
ENSG00000143436.10	37.7364	0.136712	0.294054	0.464921	0.641988	0.998666	MRPL9	ENST00000368830.7	86	804	1296	889	FALSE		#648FFF
ENSG00000143450.16	0.831713	-0.386718	2.02605	-0.190873	0.848625		OAZ3	ENST00000400999.6	68	708	890	775	FALSE		#648FFF
ENSG00000182134.15	18.4717	0.0981304	0.40817	0.240415	0.810008	0.998666	TDRKH	ENST00000368822.5	635	1686	3093	2320	FALSE		#648FFF
ENSG00000213171.2	0.578111	-2.97859	2.55066	-1.16777	0.242898		LINGO4	ENST00000368820.3	939	1782	3379	2720	FALSE		#648FFF
ENSG00000143365.17	0.344161	1.51758	3.02043	0.502438	0.61536		RORC	ENST00000318247.6	109	1557	2180	1665	FALSE		#648FFF
ENSG00000225556.1	0.0953929	0.108834	4.08047	0.0266718	0.978721		C2CD4D	ENST00000454109.1	587	1062	1757	1648	FALSE		#648FFF
ENSG00000196407.11	0						THEM5	ENST00000368817.9	133	744	984	876	FALSE		#648FFF
ENSG00000159445.12	3.48744	0.2921	0.941365	0.310295	0.756337		THEM4	ENST00000368814.7	351	723	2377	1073	FALSE		#648FFF
ENSG00000197747.8	24.672	-0.374962	0.359654	-1.04256	0.297151	0.982953	S100A10	ENST00000368811.7	661	294	1202	954	FALSE		#648FFF
ENSG00000163191.5	0						S100A11	ENST00000271638.2	121	318	594	438	FALSE		#648FFF
ENSG00000182898.3	0						TCHHL1	ENST00000368806.1	66	2715	3603	2780	FALSE		#648FFF
ENSG00000159450.12	9.20835	-2.09294	0.627334	-3.33625	0.000849175	0.0466888	TCHH	ENST00000614923.1	96	5832	6995	5927	FALSE		#648FFF
ENSG00000215853.3	0.11472	0.108834	4.08047	0.0266718	0.978721		RPTN	ENST00000316073.3	66	2355	3569	2420	FALSE		#648FFF
ENSG00000197915.5	0						HRNR	ENST00000368801.2	77	8553	9623	8629	FALSE		#648FFF
ENSG00000143631.10	0.403775	-0.852942	2.75146	-0.309996	0.756564		FLG	ENST00000368799.1	37	12186	12747	12222	FALSE		#648FFF
ENSG00000143520.6	0.167077	0.108834	4.02082	0.0270677	0.978406		FLG2	ENST00000388718.5	74	7176	9124	7249	FALSE		#648FFF
ENSG00000143536.7	0						CRNN	ENST00000271835.3	64	1488	1902	1551	FALSE		#648FFF
ENSG00000186207.4	0						LCE5A	ENST00000334269.2	177	357	819	533	FALSE		#648FFF
ENSG00000169509.5	0						CRCT1	ENST00000368790.3	74	300	700	373	FALSE		#648FFF
ENSG00000185966.3	0						LCE3E	ENST00000368789.1	57	279	611	335	FALSE		#648FFF
ENSG00000163202.4	0						LCE3D	ENST00000368787.3	58	279	613	336	FALSE		#648FFF
ENSG00000244057.4	0						LCE3C	ENST00000333881.3	71	285	425	355	FALSE		#648FFF
ENSG00000187238.5	0						LCE3B	ENST00000335633.1	1	288	288	288	FALSE		#648FFF
ENSG00000185962.1	0						LCE3A	ENST00000335674.1	1	270	270	270	FALSE		#648FFF
ENSG00000187223.3	0						LCE2D	ENST00000368784.1	56	333	609	388	FALSE		#648FFF
ENSG00000187180.3	0						LCE2C	ENST00000368783.1	56	333	614	388	FALSE		#648FFF
ENSG00000159455.8	0						LCE2B	ENST00000368780.3	55	333	612	387	FALSE		#648FFF
ENSG00000187173.3	0						LCE2A	ENST00000368779.1	52	321	592	372	FALSE		#648FFF
ENSG00000187170.4	0						LCE4A	ENST00000368777.1	257	300	672	556	FALSE		#648FFF
ENSG00000198854.5	0						C1orf68	ENST00000368775.3	1	753	949	753	FALSE		#648FFF
ENSG00000203786.6	0						KPRP	ENST00000606109.1	29	1740	2492	1768	FALSE		#648FFF
ENSG00000240386.3	0						LCE1F	ENST00000334371.3	1	357	357	357	FALSE		#648FFF
ENSG00000186226.8	0						LCE1E	ENST00000368770.3	54	357	1180	410	FALSE		#648FFF
ENSG00000172155.9	0						LCE1D	ENST00000326233.6	44	345	430	388	FALSE		#648FFF
ENSG00000197084.5	0						LCE1C	ENST00000607093.1	1	357	644	357	FALSE		#648FFF
ENSG00000196734.8	0						LCE1B	ENST00000360090.3	477	357	1139	833	FALSE		#648FFF
ENSG00000186844.5	0						LCE1A	ENST00000335123.3	1	333	422	333	FALSE		#648FFF
ENSG00000235942.2	0						LCE6A	ENST00000431011.2	166	243	628	408	FALSE		#648FFF
ENSG00000285946.1	0												FALSE		#648FFF
ENSG00000163206.5	0						SMCP	ENST00000368765.3	151	351	775	501	FALSE		#648FFF
ENSG00000163207.6	0.490257	-1.6164	2.56632	-0.629851	0.528792		IVL	ENST00000368764.3	65	1758	2153	1822	FALSE		#648FFF
ENSG00000283227.1	0												FALSE		#648FFF
ENSG00000184148.3	0						SPRR4	ENST00000328051.2	50	240	733	289	FALSE		#648FFF
ENSG00000169474.4	0						SPRR1A	ENST00000368762.1	1	270	270	270	FALSE		#648FFF
ENSG00000163209.14	0						SPRR3	ENST00000331860.7	151	510	985	660	FALSE		#648FFF
ENSG00000169469.8	0						SPRR1B	ENST00000307098.4	66	270	620	335	FALSE		#648FFF
ENSG00000163216.6	0						SPRR2D	ENST00000368757.1	282	219	800	500	FALSE		#648FFF
ENSG00000241794.1	0						SPRR2A	ENST00000392653.2	87	219	709	305	FALSE		#648FFF
ENSG00000196805.7	0						SPRR2B	ENST00000368755.2	2	219	617	220	FALSE		#648FFF
ENSG00000203785.8	0						SPRR2E	ENST00000368751.1	76	219	692	294	FALSE		#648FFF
ENSG00000244094.1	0						SPRR2F	ENST00000468739.1	62	219	681	280	FALSE		#648FFF
ENSG00000159516.8	0						SPRR2G	ENST00000368748.4	40	222	568	261	FALSE		#648FFF
ENSG00000203784.2	0						LELP1	ENST00000368747.1	111	297	523	407	FALSE		#648FFF
ENSG00000203783.4	0						PRR9	ENST00000368744.3	57	351	1229	407	FALSE		#648FFF
ENSG00000203782.5	1.19776	-3.04658	1.86765	-1.63124	0.10284		LOR	ENST00000368742.3	58	939	1230	996	FALSE		#648FFF
ENSG00000159527.3	0						PGLYRP3	ENST00000290722.1	54	1026	1173	1079	FALSE		#648FFF
ENSG00000163218.14	0						PGLYRP4	ENST00000359650.9	66	1122	1834	1187	FALSE		#648FFF
ENSG00000163220.10	0						S100A9	ENST00000368738.3	44	345	577	388	FALSE		#648FFF
ENSG00000163221.8	0						S100A12	ENST00000368737.4	119	279	518	397	FALSE		#648FFF
ENSG00000143546.9	0						S100A8	ENST00000368733.3	171	282	523	452	FALSE		#648FFF
ENSG00000184330.11	0						S100A7A	ENST00000368729.8	58	306	4279	363	FALSE		#648FFF
ENSG00000197364.7	0												FALSE		#648FFF
ENSG00000143556.8	0						S100A7	ENST00000368723.3	112	306	479	417	FALSE		#648FFF
ENSG00000197956.9	0.511714	-1.6617	2.53378	-0.655819	0.51194		S100A6	ENST00000496817.5	304	273	673	576	FALSE		#648FFF
ENSG00000196420.7	0						S100A5	ENST00000368718.5	283	279	710	561	FALSE		#648FFF
ENSG00000196154.11	0.283161	-0.852941	3.07986	-0.276942	0.781825		S100A4	ENST00000368716.8	149	306	600	454	FALSE		#648FFF
ENSG00000188015.9	0						S100A3	ENST00000368713.7	198	306	856	503	FALSE		#648FFF
ENSG00000196754.10	0						S100A2	ENST00000368708.7	374	294	998	667	FALSE		#648FFF
ENSG00000188643.10	0						S100A16	ENST00000368704.5	187	312	1146	498	FALSE		#648FFF
ENSG00000189334.8	0						S100A14	ENST00000368702.5	274	315	1218	588	FALSE		#648FFF
ENSG00000189171.14	2.76551	0.684476	1.06556	0.642364	0.520637		S100A13	ENST00000440685.6	297	297	686	593	FALSE		#648FFF
ENSG00000160678.11	0.0953929	0.108834	4.08047	0.0266718	0.978721		S100A1	ENST00000292169.5	114	285	594	398	FALSE		#648FFF
ENSG00000160679.12	60.7338	0.190143	0.249386	0.762446	0.445794	0.998666	CHTOP	ENST00000368690.7	380	750	2165	1129	FALSE		#648FFF
ENSG00000143553.10	18.3632	-0.285547	0.408263	-0.699419	0.48429	0.998666	SNAPIN	ENST00000368685.5	91	411	1030	501	FALSE		#648FFF
ENSG00000143621.16	247.727	-0.255887	0.14944	-1.71231	0.0868394	0.768324	ILF2	ENST00000361891.8	127	1173	1659	1299	FALSE		#648FFF
ENSG00000169418.9	0.283161	-0.852941	3.07986	-0.276942	0.781825		NPR1	ENST00000368680.3	473	3186	4236	3658	FALSE		#648FFF
ENSG00000143624.13	52.931	0.013929	0.25311	0.0550312	0.956114	0.998666	INTS3	ENST00000318967.6	569	3129	5235	3697	FALSE		#648FFF
ENSG00000143554.13	6.35527	0.571926	0.710598	0.804852	0.420905	0.998666	SLC27A3	ENST00000624995.3	66	2193	2413	2258	FALSE		#648FFF
ENSG00000143614.9	74.3184	-0.348837	0.21334	-1.63512	0.102024	0.796012	GATAD2B	ENST00000368655.4	245	1782	7478	2026	FALSE		#648FFF
ENSG00000198837.9	34.8025	-0.336695	0.309053	-1.08944	0.275959	0.968423	DENND4B	ENST00000361217.8	420	4491	5706	4910	FALSE		#648FFF
ENSG00000160741.16	20.68	0.120442	0.41419	0.290789	0.771213	0.998666	CRTC2	ENST00000368633.1	129	2082	2644	2210	FALSE		#648FFF
ENSG00000143570.17	6.41856	0.794594	0.71468	1.11182	0.266216	0.961886	SLC39A1	ENST00000368623.7	761	975	2723	1735	FALSE		#648FFF
ENSG00000285779.1	0.281797	1.15861	3.03388	0.38189	0.702543								FALSE		#648FFF
ENSG00000143578.15	4.52127	-0.167498	0.802657	-0.208679	0.834699		CREB3L4	ENST00000368607.7	267	1188	1752	1454	FALSE		#648FFF
ENSG00000143543.14	14.9358	0.431059	0.45906	0.939004	0.347728	0.995451	JTB	ENST00000271843.8	437	441	1287	877	FALSE		#648FFF
ENSG00000285641.1	0												FALSE		#648FFF
ENSG00000143545.8	0						RAB13	ENST00000368575.3	117	612	1176	728	FALSE		#648FFF
ENSG00000177954.12	5.05671	0.874848	0.855057	1.02315	0.306239		RPS27	ENST00000368567.5	43	255	359	297	FALSE		#648FFF
ENSG00000143552.9	0.733443	1.22506	2.07029	0.591735	0.554028		NUP210L	ENST00000368559.7	73	5667	5889	5739	FALSE		#648FFF
ENSG00000143549.19	49.6684	0.187524	0.25837	0.725795	0.467964	0.998666	TPM3	ENST00000368530.6	194	858	1523	1051	FALSE		#648FFF
ENSG00000163263.6	0						C1orf189	ENST00000368525.3	27	306	387	332	FALSE		#648FFF
ENSG00000143612.20	23.326	-0.386269	0.372486	-1.037	0.299734	0.985836	C1orf43	ENST00000368521.9	200	762	1708	961	FALSE		#648FFF
ENSG00000143569.18	229.977	-0.439675	0.149095	-2.94895	0.00318856	0.113504	UBAP2L	ENST00000428931.5	168	3264	3988	3431	FALSE		#648FFF
ENSG00000143575.14	50.1612	-0.185587	0.262734	-0.706371	0.479958	0.998666	HAX1	ENST00000328703.11	214	840	1227	1053	FALSE		#648FFF
ENSG00000143595.12	0						AQP10	ENST00000324978.7	41	906	1791	946	FALSE		#648FFF
ENSG00000143515.16	30.5873	0.411792	0.322486	1.27693	0.201627	0.92932	ATP8B2	ENST00000368489.3	1	3672	5861	3672	FALSE		#648FFF
ENSG00000160712.12	0						IL6R	ENST00000368485.7	438	1407	5914	1844	FALSE		#648FFF
ENSG00000169291.9	0						SHE	ENST00000304760.2	88	1488	6243	1575	FALSE		#648FFF
ENSG00000163239.12	0						TDRD10	ENST00000368480.3	86	1101	1776	1186	FALSE		#648FFF
ENSG00000160714.9	74.5015	0.308918	0.215138	1.43591	0.151028	0.895856	UBE2Q1	ENST00000292211.4	81	1269	3210	1349	FALSE		#648FFF
ENSG00000160716.5	29.8179	0.629409	0.331959	1.89604	0.0579543	0.689688	CHRNB2	ENST00000368476.3	265	1509	5867	1773	FALSE		#648FFF
ENSG00000160710.16	198.31	-0.195822	0.146718	-1.33469	0.181978	0.924891	ADAR	ENST00000368474.9	181	3681	6610	3861	FALSE		#648FFF
ENSG00000143603.18	2.67388	0.475919	1.0958	0.434311	0.664063		KCNN3	ENST00000618040.4	315	2241	13057	2555	FALSE		#648FFF
ENSG00000163344.5	23.5254	-0.154652	0.366697	-0.421742	0.673213	0.998666	PMVK	ENST00000368467.3	307	579	1280	885	FALSE		#648FFF
ENSG00000163346.16	0.427937	-0.00110076	2.67263	-0.000411865	0.999671		PBXIP1	ENST00000368463.7	73	2196	3212	2268	FALSE		#648FFF
ENSG00000163348.3	43.0646	0.00830458	0.276815	0.0300005	0.976067	0.998666	PYGO2	ENST00000368457.2	173	1221	3146	1393	FALSE		#648FFF
ENSG00000160691.18	17.1001	0.00744826	0.438766	0.0169755	0.986456	0.998666	SHC1	ENST00000448116.6	222	1755	3481	1976	FALSE		#648FFF
ENSG00000173207.12	0						CKS1B	ENST00000308987.5	48	240	759	287	FALSE		#648FFF
ENSG00000160688.18	27.4402	-0.221506	0.337366	-0.656576	0.511454	0.998666	FLAD1	ENST00000292180.7	323	1764	2160	2086	FALSE		#648FFF
ENSG00000163352.5	0						LENEP	ENST00000392487.1	21	186	555	206	FALSE		#648FFF
ENSG00000160685.13	0.794875	-1.42889	1.95965	-0.729156	0.465906		ZBTB7B	ENST00000417934.6	459	1722	4017	2180	FALSE		#648FFF
ENSG00000163354.14	0						DCST2	ENST00000368424.3	60	2322	2392	2381	FALSE		#648FFF
ENSG00000163357.10	0.313217	-0.852941	2.97924	-0.286295	0.774652		DCST1	ENST00000295542.5	97	2121	2279	2217	FALSE		#648FFF
ENSG00000143537.13	7.22437	0.0573903	0.649295	0.0883887	0.929568	0.998666	ADAM15	ENST00000356955.6	102	2592	2949	2693	FALSE		#648FFF
ENSG00000243364.7	0.210113	0.872099	3.36585	0.259102	0.795556		EFNA4	ENST00000427683.2	64	624	1052	687	FALSE		#648FFF
ENSG00000251246.1	0												FALSE		#648FFF
ENSG00000143590.13	2.24256	-1.13961	1.16802	-0.975678	0.329224		EFNA3	ENST00000368408.3	71	717	1782	787	FALSE		#648FFF
ENSG00000169242.11	1.47757	0.547455	1.43596	0.381248	0.70302		EFNA1	ENST00000368407.7	519	618	1926	1136	FALSE		#648FFF
ENSG00000169241.18	4.55108	0.61493	0.889956	0.690967	0.489586		SLC50A1	ENST00000368404.8	63	666	1300	728	FALSE		#648FFF
ENSG00000179085.7	5.88949	0.196065	0.769303	0.254861	0.79883		DPM3	ENST00000368399.1	78	369	517	446	FALSE		#648FFF
ENSG00000163463.11	31.418	0.323582	0.318854	1.01483	0.310188	0.98967	KRTCAP2	ENST00000295682.4	32	489	552	520	FALSE		#648FFF
ENSG00000273088.1	0.0953929	0.108834	4.08047	0.0266718	0.978721								FALSE		#648FFF
ENSG00000163462.17	53.3384	0.0560679	0.278636	0.201223	0.840524	0.998666	TRIM46	ENST00000334634.8	1	2280	3061	2280	FALSE		#648FFF
ENSG00000185499.16	0.742764	1.13395	2.01157	0.563712	0.57295		MUC1	ENST00000612778.4	73	1455	1836	1527	FALSE		#648FFF
ENSG00000169231.13	10.8379	1.50721	0.584631	2.57806	0.00993568	0.251953	THBS3	ENST00000368378.7	22	2871	3145	2892	FALSE		#648FFF
ENSG00000173171.14	4.40392	0.614202	0.856518	0.717092	0.473317		MTX1	ENST00000368376.7	107	1401	1632	1507	FALSE		#648FFF
ENSG00000177628.15	4.46056	0.282152	0.825938	0.341614	0.732641		GBA	ENST00000327247.9	234	1611	2387	1844	FALSE		#648FFF
ENSG00000160767.20	11.6251	0.056683	0.513766	0.110328	0.912149	0.998666	FAM189B	ENST00000361361.6	511	2007	3082	2517	FALSE		#648FFF
ENSG00000116521.10	50.7001	0.296187	0.256976	1.15259	0.24908	0.957544	SCAMP3	ENST00000302631.7	109	1044	1446	1152	FALSE		#648FFF
ENSG00000176444.18	23.0435	-0.0680398	0.36381	-0.18702	0.851645	0.998666	CLK2	ENST00000368361.8	317	1500	2166	1816	FALSE		#648FFF
ENSG00000143630.9	33.2924	-0.0340635	0.316149	-0.107745	0.914198	0.998666	HCN3	ENST00000368358.3	9	2325	3718	2333	FALSE		#648FFF
ENSG00000143627.19	0.397881	-0.073383	2.57989	-0.0284442	0.977308		PKLR	ENST00000342741.6	44	1725	3047	1768	FALSE		#648FFF
ENSG00000160752.14	150.368	-0.523727	0.164029	-3.19289	0.00140854	0.0666761	FDPS	ENST00000356657.10	163	1260	1478	1422	FALSE		#648FFF
ENSG00000160753.15	213.117	-0.256719	0.142766	-1.79818	0.0721486	0.733248	RUSC1	ENST00000368352.9	152	2709	3403	2860	FALSE		#648FFF
ENSG00000116539.12	56.9173	0.00441562	0.246682	0.0179001	0.985719	0.998666	ASH1L	ENST00000392403.7	480	8895	10979	9374	FALSE		#648FFF
ENSG00000125459.15	3.46891	0.173011	0.970949	0.178188	0.858576		MSTO1	ENST00000245564.6	25	1713	2431	1737	FALSE		#648FFF
ENSG00000163374.19	46.9928	0.156148	0.270377	0.577521	0.563588	0.998666	YY1AP1	ENST00000368339.9	193	2667	3073	2859	FALSE		#648FFF
ENSG00000132676.15	32.7724	-0.132257	0.307569	-0.430008	0.66719	0.998666	DAP3	ENST00000368336.9	125	1197	2089	1321	FALSE		#648FFF
ENSG00000116580.18	43.9167	-0.0994301	0.276659	-0.359396	0.719299	0.998666	GON4L	ENST00000368331.5	176	6726	7823	6901	FALSE		#648FFF
ENSG00000132718.8	157.06	0.0959266	0.198905	0.482273	0.629612	0.998666	SYT11	ENST00000368324.4	254	1296	5240	1549	FALSE		#648FFF
ENSG00000143622.10	17.3667	0.0405609	0.423132	0.0958588	0.923633	0.998666	RIT1	ENST00000368322.7	31	711	855	741	FALSE		#648FFF
ENSG00000132680.10	50.8718	0.0623069	0.257744	0.241739	0.808982	0.998666	KHDC4	ENST00000368321.7	25	1845	2947	1869	FALSE		#648FFF
ENSG00000173080.5	0.663368	2.4679	2.09824	1.17618	0.239525		RXFP4	ENST00000368318.4	1	1125	1240	1125	FALSE		#648FFF
ENSG00000116584.17	45.7082	-0.0728203	0.275529	-0.264292	0.791555	0.998666	ARHGEF2	ENST00000361247.8	101	2961	4149	3061	FALSE		#648FFF
ENSG00000163479.13	54.9029	0.40013	0.25796	1.55113	0.120871	0.845891	SSR2	ENST00000295702.8	73	552	1116	624	FALSE		#648FFF
ENSG00000160803.7	24.5279	-0.0767171	0.372559	-0.20592	0.836854	0.998666	UBQLN4	ENST00000368309.3	94	1806	3576	1899	FALSE		#648FFF
ENSG00000116586.11	21.2191	0.501455	0.389197	1.28844	0.197594	0.929181	LAMTOR2	ENST00000368305.8	139	378	655	516	FALSE		#648FFF
ENSG00000132698.14	0.198497	-1.81472	3.75201	-0.483667	0.628622		RAB25	ENST00000361084.9	242	642	1110	883	FALSE		#648FFF
ENSG00000254726.2	123.42	0.108686	0.175364	0.619775	0.535406	0.998666	MEX3A	ENST00000532414.2	1	1563	6124	1563	FALSE		#648FFF
ENSG00000160789.19	15.812	0.220538	0.439622	0.501653	0.615911	0.998666	LMNA	ENST00000368300.8	213	1995	3190	2207	FALSE		#648FFF
ENSG00000196189.12	16.3882	-0.484193	0.436617	-1.10897	0.267444	0.962365	SEMA4A	ENST00000368285.7	268	2286	3300	2553	FALSE		#648FFF
ENSG00000160785.13	24.611	0.241561	0.356126	0.678301	0.497581	0.998666	SLC25A44	ENST00000423538.6	330	969	3662	1298	FALSE		#648FFF
ENSG00000260238.6	0						PMF1-BGLAP	ENST00000368276.8	10	663	852	672	FALSE		#648FFF
ENSG00000160783.19	6.21792	-0.0602398	0.711531	-0.0846622	0.93253	0.998666	PMF1	ENST00000368273.8	11	624	884	634	FALSE		#648FFF
ENSG00000242252.1	0.11472	0.108834	4.08047	0.0266718	0.978721		BGLAP	ENST00000368272.4	271	303	732	573	FALSE		#648FFF
ENSG00000160781.16	0.96497	0.452123	1.80481	0.250511	0.802193		PAQR6	ENST00000335852.6	682	1056	2277	1737	FALSE		#648FFF
ENSG00000198952.8	37.2655	-0.224719	0.300569	-0.747646	0.454674	0.998666	SMG5	ENST00000361813.5	146	3051	4559	3196	FALSE		#648FFF
ENSG00000163472.18	0.870464	1.54481	1.88358	0.820146	0.412133		TMEM79	ENST00000405535.2	172	1185	2201	1356	FALSE		#648FFF
ENSG00000198715.12	2.19617	0.596027	1.18033	0.504965	0.613583		GLMP	ENST00000362007.5	28	1221	1604	1248	FALSE		#648FFF
ENSG00000189030.9	0.0953929	0.108834	4.08047	0.0266718	0.978721								FALSE		#648FFF
ENSG00000163468.14	179.81	-0.0719486	0.155316	-0.46324	0.643192	0.998666	CCT3	ENST00000295688.7	282	1638	2150	1919	FALSE		#648FFF
ENSG00000163467.11	0						TSACC	ENST00000368255.7	361	378	751	738	FALSE		#648FFF
ENSG00000132677.12	0						RHBG	ENST00000537040.5	39	1377	1789	1415	FALSE		#648FFF
ENSG00000125462.16	0.879539	-0.887181	1.83523	-0.483416	0.628801		C1orf61	ENST00000368243.5	118	471	879	588	FALSE		#648FFF
ENSG00000116604.17	40.3742	-0.536418	0.282977	-1.89562	0.0580097	0.689688	MEF2D	ENST00000348159.8	482	1566	5965	2047	FALSE		#648FFF
ENSG00000183856.10	0.918194	-0.782392	1.90335	-0.411061	0.681028		IQGAP3	ENST00000361170.6	12	4896	5988	4907	FALSE		#648FFF
ENSG00000187862.11	0.0953929	0.108834	4.08047	0.0266718	0.978721		TTC24	ENST00000368236.7	37	1749	2005	1785	FALSE		#648FFF
ENSG00000163382.11	27.5357	0.357397	0.350372	1.02005	0.307705	0.98967	NAXE	ENST00000368235.7	44	867	1125	910	FALSE		#648FFF
ENSG00000160818.16	20.5517	-0.354903	0.394839	-0.898854	0.368731	0.998666	GPATCH4	ENST00000438976.6	32	1128	1159	1159	FALSE		#648FFF
ENSG00000132702.12	1.7029	0.575705	1.37567	0.418491	0.675588		HAPLN2	ENST00000255039.5	408	1023	1771	1430	FALSE		#648FFF
ENSG00000132692.18	1.96396	0.88043	1.39105	0.632924	0.526783		BCAN	ENST00000329117.9	337	2736	3466	3072	FALSE		#648FFF
ENSG00000132688.10	165.114	0.111325	0.163067	0.682695	0.494799	0.998666	NES	ENST00000368223.3	134	4866	5558	4999	FALSE		#648FFF
ENSG00000143320.8	102.538	-0.216367	0.188334	-1.14885	0.250619	0.957544	CRABP2	ENST00000621784.4	209	417	1033	625	FALSE		#648FFF
ENSG00000143319.16	23.0805	-0.449108	0.375831	-1.19497	0.232098	0.945195	ISG20L2	ENST00000313146.10	784	1062	3303	1845	FALSE		#648FFF
ENSG00000143303.11	5.13844	0.0447301	0.790958	0.0565518	0.954902		RRNAD1	ENST00000368216.8	631	1428	2254	2058	FALSE		#648FFF
ENSG00000143314.12	17.4247	0.0195822	0.432061	0.0453228	0.96385	0.998666	MRPL24	ENST00000361531.6	138	651	883	788	FALSE		#648FFF
ENSG00000143321.18	89.9007	0.551371	0.197381	2.79344	0.00521509	0.15992	HDGF	ENST00000368206.5	86	771	960	856	FALSE		#648FFF
ENSG00000143294.14	81.9804	-0.0362523	0.226617	-0.159972	0.872903	0.998666	PRCC	ENST00000271526.8	273	1476	2105	1748	FALSE		#648FFF
ENSG00000027869.11	0.302488	-0.852941	3.0134	-0.28305	0.777139		SH2D2A	ENST00000392306.2	141	1200	1673	1340	FALSE		#648FFF
ENSG00000198400.11	3.67018	-0.268422	0.914948	-0.293374	0.769236		NTRK1	ENST00000524377.5	42	2391	2432	2432	FALSE		#648FFF
ENSG00000027644.4	0.70037	-0.264046	2.11051	-0.12511	0.900437		INSRR	ENST00000368195.3	398	3894	5101	4291	FALSE		#648FFF
ENSG00000187800.13	0						PEAR1	ENST00000338302.7	226	3114	4970	3339	FALSE		#648FFF
ENSG00000160838.13	1.33914	0.239873	1.4891	0.161086	0.872026		LRRC71	ENST00000337428.7	155	1680	1959	1834	FALSE		#648FFF
ENSG00000132694.18	59.6346	-0.0540342	0.244309	-0.221172	0.824959	0.998666	ARHGEF11	ENST00000368194.7	1041	4689	6889	5729	FALSE		#648FFF
ENSG00000253831.1	0.453255	1.90523	2.52773	0.753732	0.45101		ETV3L	ENST00000454449.2	286	1086	1976	1371	FALSE		#648FFF
ENSG00000117036.11	12.0178	-0.285081	0.506388	-0.562969	0.573456	0.998666	ETV3	ENST00000368192.8	66	1539	5254	1604	FALSE		#648FFF
ENSG00000143297.18	0						FCRL5	ENST00000361835.7	159	2934	5390	3092	FALSE		#648FFF
ENSG00000163518.10	0						FCRL4	ENST00000271532.1	137	1548	3459	1684	FALSE		#648FFF
ENSG00000160856.20	0						FCRL3	ENST00000368186.9	174	2229	2633	2402	FALSE		#648FFF
ENSG00000132704.15	0.167077	0.108834	4.02082	0.0270677	0.978406		FCRL2	ENST00000361516.7	50	1527	2579	1576	FALSE		#648FFF
ENSG00000163534.14	0.0953929	0.108834	4.08047	0.0266718	0.978721		FCRL1	ENST00000368176.7	69	1290	2596	1358	FALSE		#648FFF
ENSG00000073754.5	0						CD5L	ENST00000368174.4	98	1044	2191	1141	FALSE		#648FFF
ENSG00000183853.17	46.5675	0.392761	0.267883	1.46617	0.142602	0.887637	KIRREL1	ENST00000359209.10	68	2274	2874	2341	FALSE		#648FFF
ENSG00000158473.6	0						CD1D	ENST00000368171.3	500	1008	2253	1507	FALSE		#648FFF
ENSG00000158477.6	0						CD1A	ENST00000289429.5	534	984	2096	1517	FALSE		#648FFF
ENSG00000158481.12	0.578111	-2.97859	2.55066	-1.16777	0.242898		CD1C	ENST00000368170.7	280	1002	1435	1281	FALSE		#648FFF
ENSG00000158485.10	0						CD1B	ENST00000368168.3	109	1002	1395	1110	FALSE		#648FFF
ENSG00000158488.15	0						CD1E	ENST00000368167.7	240	1167	1458	1406	FALSE		#648FFF
ENSG00000186306.1	0						OR10T2	ENST00000334438.1	1	945	945	945	FALSE		#648FFF
ENSG00000180708.5	0						OR10K2	ENST00000641042.1	367	939	3023	1305	FALSE		#648FFF
ENSG00000173285.4	0						OR10K1	ENST00000641432.1	358	942	3775	1299	FALSE		#648FFF
ENSG00000198965.4	0						OR10R2	ENST00000368152.1	1	1008	1008	1008	FALSE		#648FFF
ENSG00000197532.2	0						OR6Y1	ENST00000641622.1	1573	978	5128	2550	FALSE		#648FFF
ENSG00000186440.2	0						OR6P1	ENST00000641540.1	257	954	3255	1210	FALSE		#648FFF
ENSG00000279111.2	0.0953929	0.108834	4.08047	0.0266718	0.978721								FALSE		#648FFF
ENSG00000198967.4	0						OR10Z1	ENST00000641002.1	248	942	6323	1189	FALSE		#648FFF
ENSG00000163554.13	0.37719	1.60993	2.54108	0.633562	0.526367		SPTA1	ENST00000643759.1	199	7260	8016	7458	FALSE		#648FFF
ENSG00000196171.3	0						OR6K2	ENST00000359610.3	1	975	975	975	FALSE		#648FFF
ENSG00000203757.2	0						OR6K3	ENST00000368145.2	56	948	1844	1003	FALSE		#648FFF
ENSG00000197403.4	0						OR6N1	ENST00000641846.1	194	939	2640	1132	FALSE		#648FFF
ENSG00000180433.5	0						OR6K6	ENST00000368144.2	97	1032	1172	1128	FALSE		#648FFF
ENSG00000188340.2	0						OR6N2	ENST00000641131.1	42	954	3455	995	FALSE		#648FFF
ENSG00000163563.7	0						MNDA	ENST00000368141.4	262	1224	1752	1485	FALSE		#648FFF
ENSG00000163564.14	0.187768	-1.81472	3.83426	-0.473291	0.636005		PYHIN1	ENST00000368140.5	246	1479	2083	1724	FALSE		#648FFF
ENSG00000163565.18	0.187768	-1.81472	3.83426	-0.473291	0.636005		IFI16	ENST00000368131.8	291	2190	2734	2480	FALSE		#648FFF
ENSG00000163568.14	0.313217	-0.852941	2.97924	-0.286295	0.774652		AIM2	ENST00000368130.8	290	1032	1529	1321	FALSE		#648FFF
ENSG00000162706.12	189.302	0.955349	0.16047	5.95343	2.62582e-09	1.2707e-06	CADM3	ENST00000368124.8	158	1299	2546	1456	FALSE		#648FFF
ENSG00000213088.10	3.98213	3.99689	1.38483	2.88621	0.00389918		ACKR1	ENST00000368121.4	176	1017	1242	1192	FALSE		#648FFF
ENSG00000179639.10	0						FCER1A	ENST00000368115.5	100	774	1165	873	FALSE		#648FFF
ENSG00000196266.5	0.167077	0.108834	4.02082	0.0270677	0.978406		OR10J3	ENST00000332217.5	1	990	990	990	FALSE		#648FFF
ENSG00000249730.1	0.0953929	0.108834	4.08047	0.0266718	0.978721								FALSE		#648FFF
ENSG00000196184.9	0						OR10J1	ENST00000641630.1	38	963	1089	1000	FALSE		#648FFF
ENSG00000184155.8	0.167077	0.108834	4.02082	0.0270677	0.978406		OR10J5	ENST00000334857.3	1	930	930	930	FALSE		#648FFF
ENSG00000132703.3	0						APCS	ENST00000255040.2	98	672	926	769	FALSE		#648FFF
ENSG00000132693.12	0						CRP	ENST00000255030.9	105	675	2015	779	FALSE		#648FFF
ENSG00000158716.8	2.18968	-0.648555	1.15803	-0.560051	0.575445		DUSP23	ENST00000368107.1	99	453	756	551	FALSE		#648FFF
ENSG00000181036.13	0.289055	-1.81473	3.25799	-0.557009	0.577522		FCRL6	ENST00000368106.3	2	1305	1306	1306	FALSE		#648FFF
ENSG00000158714.10	0.11472	0.108834	4.08047	0.0266718	0.978721		SLAMF8	ENST00000289707.9	150	858	2996	1007	FALSE		#648FFF
ENSG00000256029.6	0												FALSE		#648FFF
ENSG00000243284.1	0.167077	0.108834	4.02082	0.0270677	0.978406		VSIG8	ENST00000368100.1	137	1245	1818	1381	FALSE		#648FFF
ENSG00000213085.9	0						CFAP45	ENST00000368099.8	66	1656	1842	1721	FALSE		#648FFF
ENSG00000158710.14	0.470929	-1.61513	2.59735	-0.621838	0.534048		TAGLN2	ENST00000368096.5	248	663	1603	910	FALSE		#648FFF
ENSG00000085552.16	18.2831	0.256321	0.417698	0.613651	0.539446	0.998666	IGSF9	ENST00000368094.5	199	3540	4044	3738	FALSE		#648FFF
ENSG00000162723.9	0						SLAMF9	ENST00000368093.3	118	870	1156	987	FALSE		#648FFF
ENSG00000177807.9	0.167077	0.108834	4.02082	0.0270677	0.978406		KCNJ10	ENST00000368089.4	463	1140	5528	1602	FALSE		#648FFF
ENSG00000143315.7	6.71762	0.509933	0.717648	0.710562	0.477356	0.998666	PIGM	ENST00000368090.4	253	1272	7039	1524	FALSE		#648FFF
ENSG00000162728.4	2.6688	-0.502067	1.1457	-0.438221	0.661226		KCNJ9	ENST00000368088.3	243	1182	4170	1424	FALSE		#648FFF
ENSG00000162729.13	4.6606	0.0641049	0.807152	0.0794211	0.936698		IGSF8	ENST00000368086.5	218	1842	2366	2059	FALSE		#648FFF
ENSG00000018625.14	0.681042	-0.321397	2.12738	-0.151077	0.879915		ATP1A2	ENST00000361216.7	90	3063	5421	3152	FALSE		#648FFF
ENSG00000132681.16	0.487552	-2.7967	2.5384	-1.10176	0.270566		ATP1A4	ENST00000368081.8	472	3090	3839	3561	FALSE		#648FFF
ENSG00000143318.12	0.344161	1.51758	3.02043	0.502438	0.61536		CASQ1	ENST00000368078.7	197	1191	1897	1387	FALSE		#648FFF
ENSG00000162734.12	62.6022	0.0107284	0.231807	0.0462816	0.963086	0.998666	PEA15	ENST00000368076.1	349	456	2694	804	FALSE		#648FFF
ENSG00000132716.18	0.198497	-1.81472	3.75201	-0.483667	0.628622		DCAF8	ENST00000368073.7	436	1794	4106	2229	FALSE		#648FFF
ENSG00000258465.7	0.302488	-0.852941	3.0134	-0.28305	0.777139								FALSE		#648FFF
ENSG00000162735.18	12.288	0.0579454	0.496056	0.116812	0.907009	0.998666	PEX19	ENST00000368072.9	23	900	3661	922	FALSE		#648FFF
ENSG00000122218.15	201.926	-0.232958	0.142641	-1.63317	0.102432	0.796582	COPA	ENST00000368069.7	79	3702	4664	3780	FALSE		#648FFF
ENSG00000162736.16	27.9453	0.149649	0.343608	0.435523	0.663183	0.998666	NCSTN	ENST00000294785.9	126	2130	2936	2255	FALSE		#648FFF
ENSG00000171786.5	168.256	-0.160369	0.158787	-1.00996	0.312515	0.98967	NHLH1	ENST00000302101.5	447	402	2563	848	FALSE		#648FFF
ENSG00000162738.5	84.9246	0.112669	0.208025	0.541614	0.588085	0.998666	VANGL2	ENST00000368061.2	475	1566	5340	2040	FALSE		#648FFF
ENSG00000162739.13	0.11472	0.108834	4.08047	0.0266718	0.978721		SLAMF6	ENST00000368057.7	62	999	2712	1060	FALSE		#648FFF
ENSG00000066294.14	0						CD84	ENST00000311224.8	68	1038	1116	1105	FALSE		#648FFF
ENSG00000117090.14	0						SLAMF1	ENST00000538290.2	14	1074	1087	1087	FALSE		#648FFF
ENSG00000117091.9	0						CD48	ENST00000613788.1	69	759	1500	827	FALSE		#648FFF
ENSG00000026751.16	0						SLAMF7	ENST00000368043.7	38	1008	2689	1045	FALSE		#648FFF
ENSG00000122224.17	0						LY9	ENST00000263285.10	31	1968	2443	1998	FALSE		#648FFF
ENSG00000122223.12	0.11472	0.108834	4.08047	0.0266718	0.978721		CD244	ENST00000368033.7	84	1113	1360	1196	FALSE		#648FFF
ENSG00000179914.4	0						ITLN1	ENST00000326245.3	117	942	1183	1058	FALSE		#648FFF
ENSG00000158764.6	0						ITLN2	ENST00000368029.3	59	978	1151	1036	FALSE		#648FFF
ENSG00000158769.17	5.79759	-0.165589	0.720432	-0.229847	0.818211		F11R	ENST00000368026.10	276	900	4835	1175	FALSE		#648FFF
ENSG00000270149.5	0.29389	-0.852941	3.04203	-0.280385	0.779182								FALSE		#648FFF
ENSG00000215845.10	15.0301	0.399333	0.478773	0.834077	0.404238	0.998666	TSTD1	ENST00000423014.2	102	348	593	449	FALSE		#648FFF
ENSG00000158773.14	60.5287	0.260957	0.252592	1.03312	0.30155	0.987463	USF1	ENST00000368021.7	206	933	1807	1138	FALSE		#648FFF
ENSG00000186517.13	0.357862	1.54787	2.75239	0.562374	0.573862		ARHGAP30	ENST00000368013.7	322	3306	4394	3627	FALSE		#648FFF
ENSG00000143217.8	0						NECTIN4	ENST00000368012.3	304	1533	3502	1836	FALSE		#648FFF
ENSG00000162755.13	7.97762	-0.190237	0.624869	-0.304443	0.760791	0.998666	KLHDC9	ENST00000368011.8	143	1050	1314	1192	FALSE		#648FFF
ENSG00000143256.4	114.578	0.130523	0.178329	0.731919	0.464218	0.998666	PFDN2	ENST00000368010.3	86	465	677	550	FALSE		#648FFF
ENSG00000158793.13	16.2409	-0.0740049	0.444339	-0.16655	0.867724	0.998666	NIT1	ENST00000368009.6	77	984	1362	1060	FALSE		#648FFF
ENSG00000158796.16	30.9162	0.45357	0.328721	1.3798	0.167647	0.916015	DEDD	ENST00000368005.5	88	1047	1256	1134	FALSE		#648FFF
ENSG00000143222.11	28.0754	-0.015837	0.345049	-0.0458979	0.963392	0.998666	UFC1	ENST00000368003.5	247	504	1114	750	FALSE		#648FFF
ENSG00000143258.15	9.07708	0.882345	0.611873	1.44204	0.149291	0.892036	USP21	ENST00000368002.7	378	1698	2342	2075	FALSE		#648FFF
ENSG00000143224.17	20.8029	-0.102394	0.402303	-0.25452	0.799094	0.998666	PPOX	ENST00000367999.8	267	1434	1740	1700	FALSE		#648FFF
ENSG00000158850.14	15.2027	0.42089	0.486721	0.864745	0.387179	0.998666	B4GALT3	ENST00000622395.4	728	1182	2414	1909	FALSE		#648FFF
ENSG00000158859.9	0.681042	-0.321397	2.12738	-0.151077	0.879915		ADAMTS4	ENST00000367996.5	430	2514	9773	2943	FALSE		#648FFF
ENSG00000158864.12	142.339	0.308844	0.1705	1.81141	0.0700777	0.726379	NDUFS2	ENST00000367993.7	449	1392	2042	1840	FALSE		#648FFF
ENSG00000158869.10	0.187768	-1.81472	3.83426	-0.473291	0.636005		FCER1G	ENST00000289902.1	26	261	591	286	FALSE		#648FFF
ENSG00000158874.11	0						APOA2	ENST00000367990.7	59	303	474	361	FALSE		#648FFF
ENSG00000158882.14	13.5104	-0.379647	0.471154	-0.805782	0.420369	0.998666	TOMM40L	ENST00000367988.7	270	927	2708	1196	FALSE		#648FFF
ENSG00000143257.11	0.481658	-1.64304	2.44842	-0.671063	0.502181		NR1I3	ENST00000367980.6	204	1074	1403	1277	FALSE		#648FFF
ENSG00000248485.1	0						PCP4L1	ENST00000504449.1	249	207	1424	455	FALSE		#648FFF
ENSG00000158887.15	1.22095	-1.28296	1.59094	-0.806417	0.420003		MPZ	ENST00000533357.4	68	747	1955	814	FALSE		#648FFF
ENSG00000143252.14	24.8176	0.20036	0.364334	0.549934	0.582364	0.998666	SDHC	ENST00000367975.6	150	510	13566	659	FALSE		#648FFF
ENSG00000188931.3	0.11472	0.108834	4.08047	0.0266718	0.978721		CFAP126	ENST00000367974.1	7	534	774	540	FALSE		#648FFF
ENSG00000143226.13	0.11472	0.108834	4.08047	0.0266718	0.978721		FCGR2A	ENST00000271450.10	39	954	2412	992	FALSE		#648FFF
ENSG00000173110.7	0						HSPA6	ENST00000309758.5	120	1932	2371	2051	FALSE		#648FFF
ENSG00000203747.10	0						FCGR3A	ENST00000638849.1	1	873	873	873	FALSE		#648FFF
ENSG00000244682.7	0.11472	0.108834	4.08047	0.0266718	0.978721								FALSE		#648FFF
ENSG00000162747.10	0.198497	-1.81472	3.75201	-0.483667	0.628622		FCGR3B	ENST00000531221.6	255	810	1589	1064	FALSE		#648FFF
ENSG00000072694.20	0						FCGR2B	ENST00000358671.9	82	933	2115	1014	FALSE		#648FFF
ENSG00000132185.16	0.11472	0.108834	4.08047	0.0266718	0.978721		FCRLA	ENST00000367959.6	243	1149	2362	1391	FALSE		#648FFF
ENSG00000162746.14	1.07622	-0.604403	1.65107	-0.366068	0.714314		FCRLB	ENST00000367948.6	216	1281	1977	1496	FALSE		#648FFF
ENSG00000081721.11	23.5484	-0.0415048	0.377661	-0.1099	0.912489	0.998666	DUSP12	ENST00000367943.4	33	1023	1270	1055	FALSE		#648FFF
ENSG00000118217.5	27.3637	-0.197556	0.339552	-0.581815	0.560691	0.998666	ATF6	ENST00000367942.3	68	2013	7496	2080	FALSE		#648FFF
ENSG00000162745.10	3.80303	1.84556	1.02655	1.79782	0.0722059		OLFML2B	ENST00000367940.2	211	2256	2685	2466	FALSE		#648FFF
ENSG00000198929.12	8.35802	-0.104226	0.619987	-0.16811	0.866497	0.998666	NOS1AP	ENST00000361897.9	403	1521	4931	1923	FALSE		#648FFF
ENSG00000254706.2	0												FALSE		#648FFF
ENSG00000239887.4	0.692831	-1.98654	2.31969	-0.856382	0.391787		C1orf226	ENST00000426197.2	74	948	1049	1021	FALSE		#648FFF
ENSG00000171722.12	0						SPATA46	ENST00000367935.9	81	786	1711	866	FALSE		#648FFF
ENSG00000198574.5	0						SH2D1B	ENST00000367929.2	111	399	2523	509	FALSE		#648FFF
ENSG00000152332.15	7.43508	-0.130207	0.640406	-0.20332	0.838885	0.998666	UHMK1	ENST00000489294.1	159	1260	8478	1418	FALSE		#648FFF
ENSG00000117143.13	11.3069	-0.125569	0.543057	-0.231227	0.817138	0.998666	UAP1	ENST00000271469.7	330	1569	2377	1898	FALSE		#648FFF
ENSG00000162733.17	0.283161	-0.852941	3.07986	-0.276942	0.781825		DDR2	ENST00000367922.7	439	2568	10160	3006	FALSE		#648FFF
ENSG00000132196.14	2.55396	-0.792422	1.13358	-0.699045	0.484524		HSD17B7	ENST00000254521.7	56	1026	1190	1081	FALSE		#648FFF
ENSG00000185860.13	0						CCDC190	ENST00000367910.5	122	909	1498	1030	FALSE		#648FFF
ENSG00000117152.13	1.32118	-0.535711	1.54595	-0.346526	0.728947		RGS4	ENST00000421743.6	161	909	3311	1069	FALSE		#648FFF
ENSG00000143248.12	0.803474	-1.34956	2.02825	-0.665383	0.505805		RGS5	ENST00000530507.5	69	558	851	626	FALSE		#648FFF
ENSG00000143228.12	0.0953929	0.108834	4.08047	0.0266718	0.978721		NUF2	ENST00000271452.7	280	1395	1969	1674	FALSE		#648FFF
ENSG00000185630.18	405.191	-0.696898	0.115189	-6.05004	1.44812e-09	7.54045e-07	PBX1	ENST00000420696.6	189	1293	6636	1481	FALSE		#648FFF
ENSG00000162761.14	0						LMX1A	ENST00000342310.7	384	1149	3545	1532	FALSE		#648FFF
ENSG00000143171.12	20.1735	-0.661404	0.400064	-1.65324	0.0982812	0.791705	RXRG	ENST00000359842.9	304	1392	2041	1695	FALSE		#648FFF
ENSG00000162763.3	0.198497	-1.81472	3.75201	-0.483667	0.628622		LRRC52	ENST00000294818.1	291	942	1369	1232	FALSE		#648FFF
ENSG00000143198.12	90.8905	-0.403515	0.192581	-2.0953	0.036144	0.558372	MGST3	ENST00000367889.7	441	459	1015	899	FALSE		#648FFF
ENSG00000143149.12	10.0967	0.10502	0.547499	0.191818	0.847884	0.998666	ALDH9A1	ENST00000354775.4	306	1557	2696	1862	FALSE		#648FFF
ENSG00000143183.16	38.4103	0.678921	0.297671	2.28078	0.0225617	0.427657	TMCO1	ENST00000612311.4	19	720	4468	738	FALSE		#648FFF
ENSG00000143179.15	34.2786	0.0345311	0.300846	0.11478	0.908619	0.998666	UCK2	ENST00000367879.8	304	786	1375	1089	FALSE		#648FFF
ENSG00000188859.6	8.60188	0.754399	0.610317	1.23608	0.21643	0.940584	FAM78B	ENST00000338353.3	591	786	1597	1376	FALSE		#648FFF
ENSG00000143157.11	57.2594	-0.000112899	0.256553	-0.000440059	0.999649	0.999824	POGK	ENST00000367875.1	361	1830	6254	2190	FALSE		#648FFF
ENSG00000152382.5	38.7624	-0.476603	0.30168	-1.57983	0.114146	0.828213	TADA1	ENST00000367874.4	95	1008	2159	1102	FALSE		#648FFF
ENSG00000143195.12	0.585649	-0.838741	2.2824	-0.367482	0.713259		ILDR2	ENST00000271417.7	57	1920	13140	1976	FALSE		#648FFF
ENSG00000143194.12	0.11472	0.108834	4.08047	0.0266718	0.978721		MAEL	ENST00000367872.8	245	1305	1908	1549	FALSE		#648FFF
ENSG00000143167.11	0						GPA33	ENST00000367868.3	345	960	2802	1304	FALSE		#648FFF
ENSG00000198842.9	0.389283	-0.156796	2.75292	-0.0569562	0.95458		DUSP27	ENST00000361200.6	167	3477	4164	3643	FALSE		#648FFF
ENSG00000143190.22	40.9899	-0.177941	0.2839	-0.626775	0.530807	0.998666	POU2F1	ENST00000367866.6	70	2301	13905	2370	FALSE		#648FFF
ENSG00000198821.10	0						CD247	ENST00000362089.9	74	495	1609	568	FALSE		#648FFF
ENSG00000143162.8	2.21008	-0.239437	1.17109	-0.204457	0.837997		CREG1	ENST00000370509.4	27	663	1974	689	FALSE		#648FFF
ENSG00000198771.10	0						RCSD1	ENST00000367854.7	332	1251	3135	1582	FALSE		#648FFF
ENSG00000197965.11	17.3072	0.262227	0.425145	0.616794	0.53737	0.998666	MPZL1	ENST00000359523.6	203	810	5010	1012	FALSE		#648FFF
ENSG00000143199.17	0.187768	-1.81472	3.83426	-0.473291	0.636005		ADCY10	ENST00000367851.8	186	4833	5051	5018	FALSE		#648FFF
ENSG00000143158.10	12.6064	-0.0744848	0.494716	-0.150561	0.880322	0.998666	MPC2	ENST00000367846.8	200	384	2177	583	FALSE		#648FFF
ENSG00000143164.15	13.9989	-0.147616	0.479814	-0.307653	0.758346	0.998666	DCAF6	ENST00000367840.3	95	2856	3349	2950	FALSE		#648FFF
ENSG00000143147.14	12.0662	0.676096	0.517844	1.3056	0.19169	0.927792	GPR161	ENST00000537209.5	619	1650	8256	2268	FALSE		#648FFF
ENSG00000143155.12	49.719	-0.177279	0.259796	-0.682377	0.495001	0.998666	TIPRL	ENST00000367833.6	146	819	3032	964	FALSE		#648FFF
ENSG00000213064.9	2.11986	-0.502997	1.20526	-0.417335	0.676433		SFT2D2	ENST00000271375.6	73	483	11040	555	FALSE		#648FFF
ENSG00000143178.12	0.490257	-1.6164	2.56632	-0.629851	0.528792		TBX19	ENST00000367821.7	52	1347	2822	1398	FALSE		#648FFF
ENSG00000143185.3	0						XCL2	ENST00000367819.2	34	345	565	378	FALSE		#648FFF
ENSG00000143184.4	0						XCL1	ENST00000367818.3	166	345	1367	510	FALSE		#648FFF
ENSG00000143196.4	0						DPT	ENST00000367817.3	91	606	1786	696	FALSE		#648FFF
ENSG00000143153.12	182.69	-0.172403	0.150836	-1.14299	0.253044	0.957544	ATP1B1	ENST00000367816.5	530	912	2608	1441	FALSE		#648FFF
ENSG00000143156.13	15.7018	0.106157	0.443475	0.239375	0.810815	0.998666	NME7	ENST00000367811.7	258	1131	1642	1388	FALSE		#648FFF
ENSG00000117475.13	8.95758	0.500815	0.589353	0.849771	0.395452	0.998666	BLZF1	ENST00000367808.7	424	1203	2749	1626	FALSE		#648FFF
ENSG00000117477.12	8.22016	0.565251	0.630564	0.896421	0.370028	0.998666	CCDC181	ENST00000367806.7	154	1530	1860	1683	FALSE		#648FFF
ENSG00000117479.13	5.77962	-0.376011	0.755829	-0.497482	0.618849		SLC19A2	ENST00000236137.9	238	1494	3671	1731	FALSE		#648FFF
ENSG00000198734.10	0.532651	0.349544	2.49937	0.139853	0.888776		F5	ENST00000367797.7	203	6675	7024	6877	FALSE		#648FFF
ENSG00000174175.16	0.490257	-1.6164	2.56632	-0.629851	0.528792		SELP	ENST00000263686.10	39	2493	3142	2531	FALSE		#648FFF
ENSG00000000460.16	1.9619	0.10419	1.26007	0.082686	0.934101		C1orf112	ENST00000286031.10	701	2562	4355	3262	FALSE		#648FFF
ENSG00000188404.8	0.22944	0.954428	3.5363	0.269895	0.787241		SELL	ENST00000236147.4	162	1158	2436	1319	FALSE		#648FFF
ENSG00000007908.15	0.11472	0.108834	4.08047	0.0266718	0.978721		SELE	ENST00000333360.11	141	1833	3857	1973	FALSE		#648FFF
ENSG00000171806.11	6.20038	-0.303544	0.711178	-0.426819	0.669511	0.998666	METTL18	ENST00000310392.4	355	1119	1521	1473	FALSE		#648FFF
ENSG00000000457.13	11.1325	-0.320845	0.538543	-0.595764	0.551333	0.998666	SCYL3	ENST00000367772.8	223	2229	3090	2451	FALSE		#648FFF
ENSG00000075945.12	174.52	-0.249811	0.156028	-1.60106	0.109363	0.818501	KIFAP3	ENST00000361580.6	229	2379	2957	2607	FALSE		#648FFF
ENSG00000203740.3	0						METTL11B	ENST00000439373.2	108	852	992	959	FALSE		#648FFF
ENSG00000120370.12	6.25309	-0.512468	0.695478	-0.736857	0.461209	0.998666	GORAB	ENST00000367763.7	21	1185	2189	1205	FALSE		#648FFF
ENSG00000116132.11	0						PRRX1	ENST00000239461.10	314	738	4284	1051	FALSE		#648FFF
ENSG00000117501.14	0						MROH9	ENST00000367759.8	155	2586	3165	2740	FALSE		#648FFF
ENSG00000007933.12	0.11472	0.108834	4.08047	0.0266718	0.978721		FMO3	ENST00000367755.8	112	1599	2087	1710	FALSE		#648FFF
ENSG00000094963.13	0						FMO2	ENST00000209929.9	159	1608	3851	1766	FALSE		#648FFF
ENSG00000010932.16	0						FMO1	ENST00000354841.4	132	1599	2160	1730	FALSE		#648FFF
ENSG00000076258.9	0						FMO4	ENST00000367749.3	331	1677	2252	2007	FALSE		#648FFF
ENSG00000117523.16	225.786	-0.450104	0.144593	-3.1129	0.0018526	0.0811843	PRRC2C	ENST00000338920.8	238	8454	10355	8691	FALSE		#648FFF
ENSG00000283683.1	0												FALSE		#648FFF
ENSG00000034971.16	0						MYOC	ENST00000037502.10	73	1515	2095	1587	FALSE		#648FFF
ENSG00000117533.14	8.28464	0.40486	0.620628	0.652339	0.514182	0.998666	VAMP4	ENST00000236192.11	388	426	5159	813	FALSE		#648FFF
ENSG00000010165.19	18.1593	-0.0629504	0.422597	-0.148961	0.881585	0.998666	METTL13	ENST00000361735.3	267	2100	3327	2366	FALSE		#648FFF
ENSG00000197959.13	130.447	-0.676373	0.180254	-3.75234	0.000175194	0.0143421	DNM3	ENST00000627582.2	158	2592	7625	2749	FALSE		#648FFF
ENSG00000135845.9	11.5137	0.197434	0.513572	0.384433	0.700658	0.998666	PIGC	ENST00000367728.1	1465	894	2630	2358	FALSE		#648FFF
ENSG00000180999.10	0.187768	-1.81472	3.83426	-0.473291	0.636005		C1orf105	ENST00000367727.8	199	552	985	750	FALSE		#648FFF
ENSG00000094975.13	22.8994	0.514927	0.379975	1.35516	0.175367	0.91961	SUCO	ENST00000367723.8	125	4218	5916	4342	FALSE		#648FFF
ENSG00000117560.7	0						FASLG	ENST00000367721.2	185	846	1888	1030	FALSE		#648FFF
ENSG00000120337.8	0						TNFSF18	ENST00000404377.3	2	600	2008	601	FALSE		#648FFF
ENSG00000117586.10	0						TNFSF4	ENST00000281834.3	138	552	3470	689	FALSE		#648FFF
ENSG00000117592.8	40.7474	-0.200051	0.277313	-0.72139	0.470669	0.998666	PRDX6	ENST00000340385.5	133	675	1751	807	FALSE		#648FFF
ENSG00000162753.12	0.167077	0.108834	4.02082	0.0270677	0.978406		SLC9C2	ENST00000367714.3	424	3375	4428	3798	FALSE		#648FFF
ENSG00000285777.1	0												FALSE		#648FFF
ENSG00000183831.6	0						ANKRD45	ENST00000333279.2	62	801	1446	862	FALSE		#648FFF
ENSG00000232113.2	0						TEX50	ENST00000417563.2	190	534	821	723	FALSE		#648FFF
ENSG00000076321.10	22.4576	0.184475	0.377605	0.488538	0.625169	0.998666	KLHL20	ENST00000209884.4	137	1830	3421	1966	FALSE		#648FFF
ENSG00000120334.15	0.961952	-0.755447	1.7337	-0.435743	0.663023		CENPL	ENST00000356198.6	287	1173	2357	1459	FALSE		#648FFF
ENSG00000117593.10	10.5023	0.238088	0.543963	0.437691	0.66161	0.998666	DARS2	ENST00000361951.5	663	1938	3441	2600	FALSE		#648FFF
ENSG00000185278.15	11.2447	-0.0845853	0.534242	-0.158328	0.874199	0.998666	ZBTB37	ENST00000367701.9	192	1512	19128	1703	FALSE		#648FFF
ENSG00000117601.13	0						SERPINC1	ENST00000367698.3	120	1395	1594	1514	FALSE		#648FFF
ENSG00000135870.11	26.4537	-0.327274	0.354148	-0.924117	0.355425	0.995451	RC3H1	ENST00000367696.6	353	3402	11261	3754	FALSE		#648FFF
ENSG00000152061.23	50.8971	0.020625	0.264584	0.0779524	0.937866	0.998666	RABGAP1L	ENST00000251507.8	175	2448	2899	2622	FALSE		#648FFF
ENSG00000203737.3	0.11472	0.108834	4.08047	0.0266718	0.978721		GPR52	ENST00000367685.3	2	1086	1088	1087	FALSE		#648FFF
ENSG00000116161.17	24.7928	0.136591	0.360265	0.379139	0.704584	0.998666	CACYBP	ENST00000367679.6	449	687	2766	1135	FALSE		#648FFF
ENSG00000120333.4	32.6459	0.19742	0.316905	0.622963	0.533309	0.998666	MRPS14	ENST00000476371.1	18	387	2115	404	FALSE		#648FFF
ENSG00000120332.15	0.668062	-0.660421	2.11262	-0.312608	0.754578		TNN	ENST00000239462.8	114	3900	5008	4013	FALSE		#648FFF
ENSG00000235750.9	0												FALSE		#648FFF
ENSG00000116147.16	6.34637	-0.968771	0.730458	-1.32625	0.184757	0.92513	TNR	ENST00000367674.6	710	4077	12949	4786	FALSE		#648FFF
ENSG00000143207.20	23.3495	0.420598	0.367778	1.14362	0.252781	0.957544	COP1	ENST00000367669.7	516	2196	3033	2711	FALSE		#648FFF
ENSG00000116183.10	2.1187	0.451726	1.23582	0.365526	0.714718		PAPPA2	ENST00000367662.4	1165	5376	9691	6540	FALSE		#648FFF
ENSG00000152092.15	72.5842	-0.177435	0.244624	-0.725337	0.468245	0.998666	ASTN1	ENST00000361833.6	15	3885	7116	3899	FALSE		#648FFF
ENSG00000198797.6	8.28655	1.89073	0.704249	2.68474	0.00725858	0.204417	BRINP2	ENST00000361539.4	313	2352	3558	2664	FALSE		#648FFF
ENSG00000120341.18	1.05493	-3.94315	3.49856	-1.12708	0.259709		SEC16B	ENST00000308284.10	91	3183	3985	3273	FALSE		#648FFF
ENSG00000075391.16	67.0426	-0.159564	0.223259	-0.714705	0.474791	0.998666	RASAL2	ENST00000367649.7	353	3843	4378	4195	FALSE		#648FFF
ENSG00000188585.9	0												FALSE		#648FFF
ENSG00000240021.9	0						TEX35	ENST00000319416.6	113	702	1023	814	FALSE		#648FFF
ENSG00000116191.17	15.1644	0.169565	0.485521	0.349243	0.726907	0.998666	RALGPS2	ENST00000367635.7	339	1752	5834	2090	FALSE		#648FFF
ENSG00000116194.12	0						ANGPTL1	ENST00000234816.6	449	1476	3348	1924	FALSE		#648FFF
ENSG00000116199.11	11.8538	-0.049059	0.520077	-0.0943303	0.924847	0.998666	FAM20B	ENST00000263733.4	337	1230	5984	1566	FALSE		#648FFF
ENSG00000186283.13	6.16802	0.492355	0.707912	0.695503	0.48674	0.998666	TOR3A	ENST00000367627.7	753	1194	2724	1946	FALSE		#648FFF
ENSG00000143322.19	27.402	-0.139968	0.340727	-0.410793	0.681224	0.998666	ABL2	ENST00000502732.5	205	3549	12144	3753	FALSE		#648FFF
ENSG00000057252.12	4.32908	-1.28633	0.922709	-1.39408	0.163293		SOAT1	ENST00000367619.7	144	1653	6835	1796	FALSE		#648FFF
ENSG00000162779.21	0.521922	0.351594	2.51445	0.139829	0.888795		AXDND1	ENST00000367618.7	388	3039	3642	3426	FALSE		#648FFF
ENSG00000116218.12	0.187768	-1.81472	3.83426	-0.473291	0.636005		NPHS2	ENST00000367615.8	70	1152	1855	1221	FALSE		#648FFF
ENSG00000162782.15	0.167077	0.108834	4.02082	0.0270677	0.978406		TDRD5	ENST00000444136.5	519	3108	3946	3626	FALSE		#648FFF
ENSG00000143340.6	40.5332	-0.872356	0.286124	-3.04887	0.00229704	0.0934851	FAM163A	ENST00000341785.4	397	504	2909	900	FALSE		#648FFF
ENSG00000169905.12	32.805	0.12934	0.314894	0.410743	0.681261	0.998666	TOR1AIP2	ENST00000367612.7	389	1413	7905	1801	FALSE		#648FFF
ENSG00000143337.18	14.6654	-0.0933842	0.488444	-0.191187	0.848379	0.998666	TOR1AIP1	ENST00000528443.6	462	1755	3685	2216	FALSE		#648FFF
ENSG00000135837.15	49.9145	-0.140567	0.257079	-0.546785	0.584527	0.998666	CEP350	ENST00000367607.7	419	9354	13491	9772	FALSE		#648FFF
ENSG00000116260.16	33.4679	-0.0208834	0.303927	-0.0687118	0.945219	0.998666	QSOX1	ENST00000367602.7	75	2244	9311	2318	FALSE		#648FFF
ENSG00000121454.5	31.5038	-1.75785	0.334566	-5.25413	1.48726e-07	3.87213e-05	LHX4	ENST00000263726.3	245	1173	5820	1417	FALSE		#648FFF
ENSG00000230124.7	49.0663	-0.00673865	0.263791	-0.0255454	0.97962	0.998666	ACBD6	ENST00000642319.1	689	849	5109	1537	FALSE		#648FFF
ENSG00000143324.13	158.649	-0.145047	0.172329	-0.841687	0.399963	0.998666	XPR1	ENST00000367590.8	199	2091	8474	2289	FALSE		#648FFF
ENSG00000135835.11	1.78893	0.109196	1.29224	0.0845017	0.932658		KIAA1614	ENST00000367588.8	56	3573	9654	3628	FALSE		#648FFF
ENSG00000135823.13	26.4832	-0.245843	0.345893	-0.710749	0.47724	0.998666	STX6	ENST00000258301.5	239	768	4851	1006	FALSE		#648FFF
ENSG00000153029.14	0.289055	-1.81473	3.25799	-0.557009	0.577522		MR1	ENST00000614012.4	162	1026	7860	1187	FALSE		#648FFF
ENSG00000162783.10	9.61938	-0.0273062	0.570119	-0.0478956	0.961799	0.998666	IER5	ENST00000367577.6	192	984	4188	1175	FALSE		#648FFF
ENSG00000198216.11	26.392	-0.404415	0.375498	-1.07701	0.281476	0.973545	CACNA1E	ENST00000367573.6	1	6942	7067	6942	FALSE		#648FFF
ENSG00000179930.5	0						ZNF648	ENST00000339948.3	209	1707	3649	1915	FALSE		#648FFF
ENSG00000135821.18	79.5995	-0.189556	0.209362	-0.9054	0.365254	0.998666	GLUL	ENST00000311223.9	898	1122	4719	2019	FALSE		#648FFF
ENSG00000203730.2	0						TEDDM1	ENST00000367565.1	132	822	2500	953	FALSE		#648FFF
ENSG00000121446.19	0.542613	-1.61947	2.49613	-0.648792	0.516473		RGSL1	ENST00000294854.12	21	3231	3696	3251	FALSE		#648FFF
ENSG00000135828.11	0.711098	-0.283033	2.01672	-0.140344	0.888389		RNASEL	ENST00000367559.7	255	2226	4238	2480	FALSE		#648FFF
ENSG00000143333.6	9.10358	-0.977504	0.578335	-1.6902	0.090989	0.77767	RGS16	ENST00000367558.5	150	609	2427	758	FALSE		#648FFF
ENSG00000135824.12	19.6842	0.195401	0.398968	0.489766	0.624299	0.998666	RGS8	ENST00000258302.8	91	597	5606	687	FALSE		#648FFF
ENSG00000135838.13	0.577051	-0.927548	2.29279	-0.40455	0.685809		NPL	ENST00000258317.6	23	963	2461	985	FALSE		#648FFF
ENSG00000135829.16	181.59	-0.593352	0.151383	-3.91954	8.87165e-05	0.00853607	DHX9	ENST00000367549.3	111	3813	4240	3923	FALSE		#648FFF
ENSG00000157060.15	0.456132	-0.852942	2.65863	-0.320821	0.748346		SHCBP1L	ENST00000367547.7	238	1962	2317	2199	FALSE		#648FFF
ENSG00000135862.5	7.0484	-0.473208	0.655791	-0.721584	0.47055	0.998666	LAMC1	ENST00000258341.4	258	4830	7889	5087	FALSE		#648FFF
ENSG00000058085.14	0.354845	-0.852942	2.86793	-0.297407	0.766156		LAMC2	ENST00000264144.4	66	3582	5147	3647	FALSE		#648FFF
ENSG00000157064.10	254.131	0.0365113	0.133057	0.274403	0.783775	0.998666	NMNAT2	ENST00000287713.6	336	924	5663	1259	FALSE		#648FFF
ENSG00000116698.21	85.9378	-0.214875	0.20784	-1.03385	0.301206	0.987463	SMG7	ENST00000507469.5	119	3537	4642	3655	FALSE		#648FFF
ENSG00000116701.14	0.305506	1.37914	2.9038	0.474944	0.634827		NCF2	ENST00000367535.7	253	1581	2226	1833	FALSE		#648FFF
ENSG00000162704.15	92.2117	-0.16532	0.192822	-0.857368	0.391241	0.998666	ARPC5	ENST00000294742.6	99	465	1637	563	FALSE		#648FFF
ENSG00000143344.15	25.685	0.55001	0.351749	1.56364	0.117902	0.83627	RGL1	ENST00000304685.8	450	2412	5100	2861	FALSE		#648FFF
ENSG00000173627.7	0						APOBEC4	ENST00000308641.5	273	1104	2650	1376	FALSE		#648FFF
ENSG00000198756.11	8.9566	-0.926474	0.581744	-1.59258	0.111255	0.824813	COLGALT2	ENST00000361927.8	373	1881	5177	2253	FALSE		#648FFF
ENSG00000198860.12	14.0932	-0.243818	0.476734	-0.511434	0.609047	0.998666	TSEN15	ENST00000645668.1	106	516	1986	621	FALSE		#648FFF
ENSG00000116667.13	18.5952	0.561845	0.42974	1.30741	0.191074	0.926205	C1orf21	ENST00000235307.6	436	366	10265	801	FALSE		#648FFF
ENSG00000116406.18	19.7438	0.0822889	0.419567	0.196128	0.84451	0.998666	EDEM3	ENST00000318130.12	268	2799	6898	3066	FALSE		#648FFF
ENSG00000135842.16	0.669426	-2.20169	2.18371	-1.00824	0.313341		FAM129A	ENST00000367511.3	195	2787	6928	2981	FALSE		#648FFF
ENSG00000121481.10	58.2311	0.110976	0.249569	0.444669	0.656559	0.998666	RNF2	ENST00000367510.7	289	1011	3606	1299	FALSE		#648FFF
ENSG00000121486.11	14.7522	0.544646	0.50751	1.07317	0.283193	0.975434	TRMT1L	ENST00000367506.9	270	2202	4392	2471	FALSE		#648FFF
ENSG00000116668.12	9.98648	0.511431	0.558255	0.916124	0.359602	0.997914	SWT1	ENST00000367500.8	166	2703	3830	2868	FALSE		#648FFF
ENSG00000116679.15	42.9305	-0.0201008	0.281854	-0.0713166	0.943146	0.998666	IVNS1ABP	ENST00000367498.7	624	1929	4199	2552	FALSE		#648FFF
ENSG00000143341.11	1.21369	0.00457361	1.55808	0.00293541	0.997658		HMCN1	ENST00000271588.8	230	16908	18208	17137	FALSE		#648FFF
ENSG00000116690.12	0						PRG4	ENST00000445192.6	46	4215	5044	4260	FALSE		#648FFF
ENSG00000047410.13	93.998	-0.178726	0.199661	-0.89515	0.370707	0.998666	TPR	ENST00000367478.8	298	7092	9708	7389	FALSE		#648FFF
ENSG00000157181.15	6.60078	0.642762	0.688942	0.932969	0.350836	0.995451	ODR4	ENST00000287859.10	126	1365	3792	1490	FALSE		#648FFF
ENSG00000262180.1	0						OCLM	ENST00000574641.1	475	135	884	609	FALSE		#648FFF
ENSG00000116703.13	0						PDC	ENST00000391997.2	89	741	1242	829	FALSE		#648FFF
ENSG00000073756.11	0.289055	-1.81473	3.25799	-0.557009	0.577522		PTGS2	ENST00000367468.9	138	1815	4514	1952	FALSE		#648FFF
ENSG00000116711.9	0.11472	0.108834	4.08047	0.0266718	0.978721		PLA2G4A	ENST00000367466.3	153	2250	2875	2402	FALSE		#648FFF
ENSG00000162670.10	2.68691	-0.685271	1.04328	-0.656841	0.511283		BRINP3	ENST00000367462.4	486	2301	3142	2786	FALSE		#648FFF
ENSG00000150681.9	0						RGS18	ENST00000367460.3	182	708	2150	889	FALSE		#648FFF
ENSG00000253148.1	0						RGS21	ENST00000417209.2	175	459	1794	633	FALSE		#648FFF
ENSG00000090104.11	0						RGS1	ENST00000367459.7	67	630	1405	696	FALSE		#648FFF
ENSG00000127074.14	0.198497	-1.81472	3.75201	-0.483667	0.628622		RGS13	ENST00000543215.5	256	480	1518	735	FALSE		#648FFF
ENSG00000231767.4	0												FALSE		#648FFF
ENSG00000116741.7	13.8994	-0.110225	0.47205	-0.233504	0.81537	0.998666	RGS2	ENST00000235382.6	32	636	1354	667	FALSE		#648FFF
ENSG00000116750.13	27.9821	0.00590197	0.348887	0.0169165	0.986503	0.998666	UCHL5	ENST00000367455.8	237	990	5327	1226	FALSE		#648FFF
ENSG00000116747.12	46.0126	-0.0834417	0.268935	-0.310267	0.756358	0.998666	TROVE2	ENST00000367446.7	211	1617	3081	1827	FALSE		#648FFF
ENSG00000023572.9	4.16399	-0.0861422	0.917165	-0.0939222	0.925171		GLRX2	ENST00000367440.3	477	498	1131	974	FALSE		#648FFF
ENSG00000134371.12	18.4725	-0.140786	0.419228	-0.335821	0.737006	0.998666	CDC73	ENST00000367435.4	244	1596	5942	1839	FALSE		#648FFF
ENSG00000162630.5	3.10572	-0.223147	0.981038	-0.22746	0.820066		B3GALT2	ENST00000367434.4	757	1269	3274	2025	FALSE		#648FFF
ENSG00000162687.17	17.8099	-0.193999	0.421607	-0.460142	0.645414	0.998666	KCNT2	ENST00000294725.13	917	3408	4409	4324	FALSE		#648FFF
ENSG00000000971.15	0.167077	0.108834	4.02082	0.0270677	0.978406		CFH	ENST00000367429.8	241	3696	4127	3936	FALSE		#648FFF
ENSG00000116785.13	0						CFHR3	ENST00000367425.8	93	993	1645	1085	FALSE		#648FFF
ENSG00000244414.6	0						CFHR1	ENST00000320493.9	89	993	1271	1081	FALSE		#648FFF
ENSG00000134365.13	0						CFHR4	ENST00000367416.6	138	1734	2178	1871	FALSE		#648FFF
ENSG00000080910.12	0.11472	0.108834	4.08047	0.0266718	0.978721		CFHR2	ENST00000367415.7	114	813	1072	926	FALSE		#648FFF
ENSG00000134389.9	0.198497	-1.81472	3.75201	-0.483667	0.628622		CFHR5	ENST00000256785.4	110	1710	2810	1819	FALSE		#648FFF
ENSG00000143278.4	0.281797	1.15861	3.03388	0.38189	0.702543		F13B	ENST00000367412.1	45	1986	2217	2030	FALSE		#648FFF
ENSG00000066279.17	0.542613	-1.61947	2.49613	-0.648792	0.516473		ASPM	ENST00000367409.8	258	10434	10887	10691	FALSE		#648FFF
ENSG00000177888.7	19.4814	-0.334236	0.404394	-0.826511	0.408514	0.998666	ZBTB41	ENST00000367405.4	70	2730	8478	2799	FALSE		#648FFF
ENSG00000134376.15	0.750022	-0.890522	2.05259	-0.433852	0.664396		CRB1	ENST00000367400.7	136	4221	4932	4356	FALSE		#648FFF
ENSG00000213047.12	10.4035	-0.267256	0.549925	-0.485985	0.626977	0.998666	DENND1B	ENST00000620048.5	339	2328	8378	2666	FALSE		#648FFF
ENSG00000203724.10	1.17025	0.615143	1.63659	0.375868	0.707015		C1orf53	ENST00000367393.7	4	438	588	441	FALSE		#648FFF
ENSG00000143355.15	57.365	-1.12783	0.250547	-4.50146	6.74888e-06	0.00104809	LHX9	ENST00000367387.5	426	1194	7836	1619	FALSE		#648FFF
ENSG00000151418.11	0						ATP6V1G3	ENST00000489986.1	25	375	449	399	FALSE		#648FFF
ENSG00000081237.19	0.480294	0.165799	2.44561	0.0677945	0.945949		PTPRC	ENST00000442510.7	175	3921	5390	4095	FALSE		#648FFF
ENSG00000116833.13	1.4359	-0.270417	1.43217	-0.188817	0.850237		NR5A2	ENST00000367362.7	247	1626	5086	1872	FALSE		#648FFF
ENSG00000162702.7	57.5017	-0.375841	0.239596	-1.56864	0.116731	0.833903	ZNF281	ENST00000294740.3	126	2688	4891	2813	FALSE		#648FFF
ENSG00000118193.11	1.1989	0.551566	1.67036	0.330207	0.741243		KIF14	ENST00000367350.4	440	4947	7274	5386	FALSE		#648FFF
ENSG00000118197.13	9.26139	0.282859	0.597962	0.473039	0.636186	0.998666	DDX59	ENST00000331314.10	215	1860	2289	2074	FALSE		#648FFF
ENSG00000118200.14	152.066	-0.178067	0.167518	-1.06298	0.287793	0.978319	CAMSAP2	ENST00000236925.8	50	4470	7161	4519	FALSE		#648FFF
ENSG00000170128.4	0						GPR25	ENST00000304244.4	84	1086	1224	1169	FALSE		#648FFF
ENSG00000163362.10	0.666245	0.637508	2.10308	0.30313	0.761791		INAVA	ENST00000413687.2	362	1737	2197	2098	FALSE		#648FFF
ENSG00000116852.14	333.647	-0.169335	0.141879	-1.19352	0.232667	0.945195	KIF21B	ENST00000422435.2	318	4914	5519	5231	FALSE		#648FFF
ENSG00000081248.10	0.744128	-0.221604	1.99386	-0.111143	0.911503		CACNA1S	ENST00000362061.3	228	5622	6166	5849	FALSE		#648FFF
ENSG00000232237.3	0.70969	-0.450686	2.26328	-0.199129	0.842162		ASCL5	ENST00000449188.2	607	621	2026	1227	FALSE		#648FFF
ENSG00000116857.16	25.72	0.00569099	0.346492	0.0164246	0.986896	0.998666	TMEM9	ENST00000367332.5	94	561	1544	654	FALSE		#648FFF
ENSG00000163395.16	2.3416	1.39945	1.31913	1.06089	0.288741		IGFN1	ENST00000335211.8	131	11127	11810	11257	FALSE		#648FFF
ENSG00000081277.12	0						PKP1	ENST00000263946.7	252	2244	5447	2495	FALSE		#648FFF
ENSG00000118194.18	0						TNNT2	ENST00000236918.11	1	897	1098	897	FALSE		#648FFF
ENSG00000159166.13	0.386265	-2.59531	2.731	-0.950318	0.341951		LAD1	ENST00000391967.6	303	1554	2906	1856	FALSE		#648FFF
ENSG00000159173.18	0.11472	0.108834	4.08047	0.0266718	0.978721		TNNI1	ENST00000361379.8	94	564	5413	657	FALSE		#648FFF
ENSG00000174307.6	5.10826	0.0471734	0.780829	0.0604145	0.951826		PHLDA3	ENST00000367311.4	399	384	2640	782	FALSE		#648FFF
ENSG00000159176.13	7.44849	-0.203201	0.641487	-0.316766	0.751421	0.998666	CSRP1	ENST00000367306.5	365	582	2129	946	FALSE		#648FFF
ENSG00000134369.15	389.347	-0.17698	0.119773	-1.47763	0.139506	0.880684	NAV1	ENST00000367296.8	421	5634	13091	6054	FALSE		#648FFF
ENSG00000198700.9	103.922	-0.0202107	0.182444	-0.110778	0.911792	0.998666	IPO9	ENST00000361565.8	70	3126	11435	3195	FALSE		#648FFF
ENSG00000198892.6	2.37156	-0.635913	1.12549	-0.565009	0.572068		SHISA4	ENST00000362011.6	288	594	1341	881	FALSE		#648FFF
ENSG00000163431.12	0.0953929	0.108834	4.08047	0.0266718	0.978721		LMOD1	ENST00000367288.4	248	1803	3970	2050	FALSE		#648FFF
ENSG00000134375.10	51.5865	-0.112946	0.249748	-0.452242	0.651095	0.998666	TIMM17A	ENST00000367287.4	37	516	1659	552	FALSE		#648FFF
ENSG00000176393.10	18.0756	0.0675393	0.417809	0.161651	0.871581	0.998666	RNPEP	ENST00000295640.8	44	1953	2427	1996	FALSE		#648FFF
ENSG00000163435.15	0.375536	-2.56547	2.94848	-0.870099	0.384246		ELF3	ENST00000359651.7	3193	1116	4994	4308	FALSE		#648FFF
ENSG00000170075.8	0.0953929	0.108834	4.08047	0.0266718	0.978721		GPR37L1	ENST00000367282.5	107	1446	6588	1552	FALSE		#648FFF
ENSG00000143862.7	169.24	0.110264	0.150731	0.731526	0.464458	0.998666	ARL8A	ENST00000272217.6	170	561	1793	730	FALSE		#648FFF
ENSG00000143851.15	0						PTPN7	ENST00000309017.7	775	1398	3765	2172	FALSE		#648FFF
ENSG00000133067.17	0.521922	0.351594	2.51445	0.139829	0.888795		LGR6	ENST00000367278.7	90	2904	3567	2993	FALSE		#648FFF
ENSG00000077152.10	19.3171	0.117972	0.413972	0.284976	0.775663	0.998666	UBE2T	ENST00000367274.9	137	594	908	730	FALSE		#648FFF
ENSG00000077157.21	22.0565	0.046	0.381146	0.120689	0.903937	0.998666	PPP1R12B	ENST00000391959.5	154	3132	15431	3285	FALSE		#648FFF
ENSG00000143858.11	11.879	-0.31528	0.50182	-0.628273	0.529825	0.998666	SYT2	ENST00000367267.5	194	1260	7614	1453	FALSE		#648FFF
ENSG00000117139.17	201.741	-0.0904273	0.146584	-0.616897	0.537303	0.998666	KDM5B	ENST00000367264.7	177	4743	6520	4919	FALSE		#648FFF
ENSG00000183155.4	15.3375	-0.0658773	0.468321	-0.140667	0.888133	0.998666	RABIF	ENST00000367262.3	38	372	2430	409	FALSE		#648FFF
ENSG00000117153.15	17.9347	-0.106447	0.42561	-0.250104	0.802507	0.998666	KLHL12	ENST00000367261.7	220	1707	3359	1926	FALSE		#648FFF
ENSG00000159346.12	15.6361	0.933687	0.466371	2.00203	0.0452817	0.617617	ADIPOR1	ENST00000340990.9	300	1128	2177	1427	FALSE		#648FFF
ENSG00000159348.12	17.0909	0.123766	0.434377	0.284929	0.775699	0.998666	CYB5R1	ENST00000367249.8	76	918	1651	993	FALSE		#648FFF
ENSG00000163444.11	2.58823	0.115496	1.14425	0.100936	0.919601		TMEM183A	ENST00000367242.3	81	1131	3019	1211	FALSE		#648FFF
ENSG00000143847.15	5.84807	-0.249624	0.709412	-0.351874	0.724933								FALSE		#648FFF
ENSG00000122180.4	0						MYOG	ENST00000241651.4	76	675	1528	750	FALSE		#648FFF
ENSG00000163485.16	2.55426	-1.73037	1.19937	-1.44273	0.149096		ADORA1	ENST00000367236.8	922	981	3407	1902	FALSE		#648FFF
ENSG00000133055.8	0						MYBPH	ENST00000255416.8	59	1434	1805	1492	FALSE		#648FFF
ENSG00000133048.12	0						CHI3L1	ENST00000255409.7	127	1152	1792	1278	FALSE		#648FFF
ENSG00000133063.15	0.167077	0.108834	4.02082	0.0270677	0.978406		CHIT1	ENST00000367229.5	36	1401	2246	1436	FALSE		#648FFF
ENSG00000159388.5	9.39327	0.81995	0.594318	1.37965	0.167695	0.916015	BTG2	ENST00000290551.4	72	477	2712	548	FALSE		#648FFF
ENSG00000122176.11	0						FMOD	ENST00000354955.4	465	1131	3310	1595	FALSE		#648FFF
ENSG00000188783.5	0						PRELP	ENST00000343110.2	128	1149	5747	1276	FALSE		#648FFF
ENSG00000188770.9	0						OPTC	ENST00000367222.6	117	999	1359	1115	FALSE		#648FFF
ENSG00000058668.14	4.58758	-0.28822	0.79954	-0.360482	0.718486		ATP2B4	ENST00000357681.9	1124	3618	8968	4741	FALSE		#648FFF
ENSG00000122188.12	0.187768	-1.81472	3.83426	-0.473291	0.636005		LAX1	ENST00000442561.6	391	1197	3023	1587	FALSE		#648FFF
ENSG00000058673.16	0						ZC3H11A	ENST00000639812.1	6793	2433	11825	9225	FALSE		#648FFF
ENSG00000257315.2	6.56096	0.988356	0.731073	1.35192	0.176399	0.91961	ZBED6	ENST00000550078.2	1810	2940	12481	4749	FALSE		#648FFF
ENSG00000182004.12	5.49578	0.82708	0.79205	1.04423	0.29638		SNRPE	ENST00000414487.6	46	279	942	324	FALSE		#648FFF
ENSG00000143842.14	7.98556	0.446883	0.630903	0.708323	0.478744	0.998666	SOX13	ENST00000367204.5	110	1869	3587	1978	FALSE		#648FFF
ENSG00000143845.14	10.9385	-0.880423	0.550186	-1.60023	0.109548	0.818501	ETNK2	ENST00000367201.7	43	1185	2431	1227	FALSE		#648FFF
ENSG00000143839.14	0.210113	0.872099	3.36585	0.259102	0.795556		REN	ENST00000272190.8	30	1221	1447	1250	FALSE		#648FFF
ENSG00000170498.8	0						KISS1	ENST00000367194.4	150	417	709	566	FALSE		#648FFF
ENSG00000174567.7	0.680155	-2.2194	2.17468	-1.02056	0.307462		GOLT1A	ENST00000308302.3	187	399	883	585	FALSE		#648FFF
ENSG00000143850.14	166.051	-0.18649	0.156462	-1.19192	0.233294	0.945195	PLEKHA6	ENST00000272203.7	318	3147	7401	3464	FALSE		#648FFF
ENSG00000158615.8	33.2292	0.11423	0.316529	0.360884	0.718186	0.998666	PPP1R15B	ENST00000367188.4	381	2142	5227	2522	FALSE		#648FFF
ENSG00000133056.13	101.514	-0.275537	0.194402	-1.41735	0.156379	0.90416	PIK3C2B	ENST00000367187.7	558	4905	7686	5462	FALSE		#648FFF
ENSG00000198625.12	22.1503	0.416305	0.384613	1.0824	0.279074	0.969952	MDM4	ENST00000367182.7	163	1473	10073	1635	FALSE		#648FFF
ENSG00000170382.11	6.38947	-1.28614	0.710667	-1.80976	0.0703333	0.72644	LRRN2	ENST00000367175.1	2214	2142	5036	4355	FALSE		#648FFF
ENSG00000163531.15	170.66	0.334198	0.176566	1.89277	0.0583885	0.690859	NFASC	ENST00000339876.10	329	3723	10333	4051	FALSE		#648FFF
ENSG00000184144.11	6.84609	1.10118	0.715637	1.53874	0.123867	0.849765	CNTN2	ENST00000331830.6	358	3123	7999	3480	FALSE		#648FFF
ENSG00000174529.7	0.167077	0.108834	4.02082	0.0270677	0.978406		TMEM81	ENST00000367167.4	141	768	1332	908	FALSE		#648FFF
ENSG00000117222.13	41.2266	0.10817	0.294096	0.367804	0.71302	0.998666	RBBP5	ENST00000264515.10	143	1617	4404	1759	FALSE		#648FFF
ENSG00000133059.16	21.2523	-0.18254	0.379711	-0.480735	0.630705	0.998666	DSTYK	ENST00000367162.7	32	2790	7874	2821	FALSE		#648FFF
ENSG00000133069.16	8.40281	0.957315	0.629896	1.5198	0.128562	0.855668	TMCC2	ENST00000358024.7	390	2130	3738	2519	FALSE		#648FFF
ENSG00000163545.8	2.57325	-1.3096	1.1027	-1.18763	0.23498		NUAK2	ENST00000367157.4	32	2019	3441	2050	FALSE		#648FFF
ENSG00000162873.14	27.0325	-0.504767	0.349775	-1.44312	0.148987	0.892036	KLHDC8A	ENST00000367156.7	818	1053	3177	1870	FALSE		#648FFF
ENSG00000186007.9	5.78345	0.820707	0.770637	1.06497	0.286888		LEMD1	ENST00000367153.8	104	546	929	649	FALSE		#648FFF
ENSG00000117266.15	1.71921	-0.133528	1.37747	-0.0969376	0.922776		CDK18	ENST00000506784.5	221	1515	2143	1735	FALSE		#648FFF
ENSG00000174514.12	4.04208	-1.38615	0.884977	-1.56631	0.117276		MFSD4A	ENST00000367147.8	94	1545	4095	1638	FALSE		#648FFF
ENSG00000158711.13	3.46075	0.885487	0.9834	0.900434	0.367889		ELK4	ENST00000357992.8	341	1296	10239	1636	FALSE		#648FFF
ENSG00000158715.5	0.720419	-0.497162	2.15242	-0.230978	0.817332		SLC45A3	ENST00000367145.3	297	1662	3341	1958	FALSE		#648FFF
ENSG00000069275.12	210.253	0.159158	0.142303	1.11845	0.263376	0.961886	NUCKS1	ENST00000367142.4	304	732	6496	1035	FALSE		#648FFF
ENSG00000117280.12	0.669426	-2.20169	2.18371	-1.00824	0.313341		RAB29	ENST00000367139.7	305	612	3272	916	FALSE		#648FFF
ENSG00000133065.10	2.28402	-0.0907694	1.15624	-0.0785037	0.937427		SLC41A1	ENST00000367137.3	1016	1542	4997	2557	FALSE		#648FFF
ENSG00000162877.12	0.365574	-0.852942	2.8413	-0.300194	0.764029		PM20D1	ENST00000367136.4	46	1509	2152	1554	FALSE		#648FFF
ENSG00000174502.18	0.289055	-1.81473	3.25799	-0.557009	0.577522		SLC26A9	ENST00000367134.2	115	2664	4616	2778	FALSE		#648FFF
ENSG00000276600.4	0						RAB7B	ENST00000617991.4	305	600	3014	904	FALSE		#648FFF
ENSG00000196188.10	0.313217	-0.852941	2.97924	-0.286295	0.774652		CTSE	ENST00000358184.6	119	1191	2228	1309	FALSE		#648FFF
ENSG00000263961.7	0.334154	1.36629	3.07742	0.443972	0.657063		RHEX	ENST00000331555.9	640	519	1665	1158	FALSE		#648FFF
ENSG00000198049.6	0						AVPR1B	ENST00000367126.4	466	1275	2237	1740	FALSE		#648FFF
ENSG00000196550.10	0						FAM72A	ENST00000367128.7	849	450	2398	1298	FALSE		#648FFF
ENSG00000266028.7	13.7298	0.184339	0.472681	0.389986	0.696547	0.998666	SRGAP2	ENST00000573034.7	63	3216	6301	3278	FALSE		#648FFF
ENSG00000263528.7	0.6439	-1.79693	2.27195	-0.790919	0.428991		IKBKE	ENST00000581977.6	327	2151	3221	2477	FALSE		#648FFF
ENSG00000266094.7	17.0395	-0.319683	0.423704	-0.754497	0.450551	0.998666	RASSF5	ENST00000579436.6	74	1257	2064	1330	FALSE		#648FFF
ENSG00000143486.15	8.65614	0.335194	0.598302	0.560243	0.575314	0.998666	EIF2D	ENST00000271764.6	118	1755	2005	1872	FALSE		#648FFF
ENSG00000143479.16	10.9881	-0.475667	0.524336	-0.907179	0.364312	0.998666	DYRK3	ENST00000367109.6	169	1767	2163	1935	FALSE		#648FFF
ENSG00000162889.10	27.8022	0.369242	0.341374	1.08164	0.279414	0.969952	MAPKAPK2	ENST00000367103.3	194	1203	2961	1396	FALSE		#648FFF
ENSG00000136634.6	0.289055	-1.81473	3.25799	-0.557009	0.577522		IL10	ENST00000423557.1	60	537	1630	596	FALSE		#648FFF
ENSG00000142224.15	0						IL19	ENST00000340758.6	26	648	1032	673	FALSE		#648FFF
ENSG00000162891.10	0						IL20	ENST00000367098.5	364	531	1553	894	FALSE		#648FFF
ENSG00000162892.15	0						IL24	ENST00000391929.7	276	624	1320	899	FALSE		#648FFF
ENSG00000162894.11	0.354845	-0.852942	2.86793	-0.297407	0.766156		FCMR	ENST00000367091.7	145	1173	1950	1317	FALSE		#648FFF
ENSG00000162896.5	0.187768	-1.81472	3.83426	-0.473291	0.636005		PIGR	ENST00000356495.4	185	2295	4279	2479	FALSE		#648FFF
ENSG00000162897.14	0						FCAMR	ENST00000324852.8	476	1734	2605	2209	FALSE		#648FFF
ENSG00000182795.12	0.613889	0.512441	2.23497	0.229283	0.818649		C1orf116	ENST00000359470.5	251	1806	5493	2056	FALSE		#648FFF
ENSG00000123836.14	8.00964	0.33761	0.616759	0.547395	0.584108	0.998666	PFKFB2	ENST00000367080.7	125	1518	7094	1642	FALSE		#648FFF
ENSG00000180667.10	7.99037	-0.170007	0.634156	-0.268084	0.788635	0.998666	YOD1	ENST00000315927.8	48	1047	6265	1094	FALSE		#648FFF
ENSG00000123843.12	0						C4BPB	ENST00000243611.9	295	759	1117	1053	FALSE		#648FFF
ENSG00000123838.10	0						C4BPA	ENST00000367070.7	195	1794	2243	1988	FALSE		#648FFF
ENSG00000196352.15	5.78804	0.0770407	0.793547	0.0970839	0.92266		CD55	ENST00000367063.6	235	1335	1691	1569	FALSE		#648FFF
ENSG00000117322.17	0.26247	1.06993	3.11084	0.343937	0.730894		CR2	ENST00000367057.7	190	3279	4240	3468	FALSE		#648FFF
ENSG00000203710.11	0.281797	1.15861	3.03388	0.38189	0.702543		CR1	ENST00000367049.8	1	7470	7470	7470	FALSE		#648FFF
ENSG00000197721.16	0.11472	0.108834	4.08047	0.0266718	0.978721		CR1L	ENST00000508064.6	61	1710	1788	1770	FALSE		#648FFF
ENSG00000117335.19	24.4487	0.24534	0.369537	0.663911	0.506747	0.998666	CD46	ENST00000322875.8	157	1200	3278	1356	FALSE		#648FFF
ENSG00000174059.16	0						CD34	ENST00000310833.11	323	1158	8246	1480	FALSE		#648FFF
ENSG00000076356.6	21.9216	-0.509706	0.382923	-1.33109	0.183158	0.924891	PLXNA2	ENST00000367033.3	759	5685	11444	6443	FALSE		#648FFF
ENSG00000008118.9	5.78074	-0.304487	0.730844	-0.416624	0.676954		CAMK1G	ENST00000009105.5	246	1431	2612	1676	FALSE		#648FFF
ENSG00000196878.14	0.55636	0.584161	2.29476	0.254563	0.799061		LAMB3	ENST00000391911.5	391	3519	4305	3909	FALSE		#648FFF
ENSG00000123689.5	0.845415	-0.369184	1.92451	-0.191832	0.847873		G0S2	ENST00000367029.4	163	312	866	474	FALSE		#648FFF
ENSG00000117594.9	0						HSD11B1	ENST00000367028.6	155	879	1461	1033	FALSE		#648FFF
ENSG00000009790.14	0.167077	0.108834	4.02082	0.0270677	0.978406		TRAF3IP3	ENST00000367024.5	517	1656	2331	2172	FALSE		#648FFF
ENSG00000162757.4	2.46712	-1.54215	1.14085	-1.35176	0.176452		C1orf74	ENST00000294811.2	258	810	4684	1067	FALSE		#648FFF
ENSG00000117595.11	0.187768	-1.81472	3.83426	-0.473291	0.636005		IRF6	ENST00000367021.7	174	1404	4306	1577	FALSE		#648FFF
ENSG00000117597.17	16.0887	0.00458626	0.45724	0.0100303	0.991997	0.998666	UTP25	ENST00000491415.6	58	2271	8446	2328	FALSE		#648FFF
ENSG00000143469.18	9.61579	0.316294	0.592218	0.534084	0.593283	0.998666	SYT14	ENST00000629778.3	1	1860	1860	1860	FALSE		#648FFF
ENSG00000082497.11	20.3769	-0.522641	0.415701	-1.25725	0.208662	0.93615	SERTAD4	ENST00000367012.3	231	1071	5219	1301	FALSE		#648FFF
ENSG00000054392.12	0.764819	-1.47345	2.05953	-0.715432	0.474342		HHAT	ENST00000545154.5	106	1485	3507	1590	FALSE		#648FFF
ENSG00000143473.12	3.59514	-0.445617	0.909249	-0.490094	0.624067		KCNH1	ENST00000271751.9	236	2970	8172	3205	FALSE		#648FFF
ENSG00000284299.1	0.11472	0.108834	4.08047	0.0266718	0.978721								FALSE		#648FFF
ENSG00000283952.1	0												FALSE		#648FFF
ENSG00000117625.13	46.9985	-0.152786	0.267538	-0.571079	0.567946	0.998666	RCOR3	ENST00000419091.6	129	1662	2041	1790	FALSE		#648FFF
ENSG00000082512.14	4.96853	-0.129506	0.768853	-0.16844	0.866237		TRAF5	ENST00000261464.9	55	1674	3972	1728	FALSE		#648FFF
ENSG00000198570.5	0.198497	-1.81472	3.75201	-0.483667	0.628622		RD3	ENST00000367002.4	1165	588	4266	1752	FALSE		#648FFF
ENSG00000170385.9	8.10832	0.055488	0.618174	0.0897612	0.928477	0.998666	SLC30A1	ENST00000367001.4	131	1524	5474	1654	FALSE		#648FFF
ENSG00000117650.12	0.11472	0.108834	4.08047	0.0266718	0.978721		NEK2	ENST00000366999.8	140	1338	2131	1477	FALSE		#648FFF
ENSG00000123684.12	12.8908	0.71798	0.50395	1.4247	0.154243	0.900316	LPGAT1	ENST00000366997.8	228	1113	7782	1340	FALSE		#648FFF
ENSG00000143493.12	20.6713	0.109772	0.390872	0.280839	0.778834	0.998666	INTS7	ENST00000366994.7	106	2889	4417	2994	FALSE		#648FFF
ENSG00000143476.17	0.305506	1.37914	2.9038	0.474944	0.634827		DTL	ENST00000366991.4	315	2193	4573	2507	FALSE		#648FFF
ENSG00000066027.11	0.29389	-0.852941	3.04203	-0.280385	0.779182		PPP2R5A	ENST00000261461.6	575	1461	3128	2035	FALSE		#648FFF
ENSG00000065600.12	10.512	0.39353	0.563187	0.698756	0.484705	0.998666	TMEM206	ENST00000535273.2	145	1236	2119	1380	FALSE		#648FFF
ENSG00000117691.9	0.851137	1.51246	1.91617	0.789317	0.429927		NENF	ENST00000366988.4	58	519	949	576	FALSE		#648FFF
ENSG00000162772.16	4.35766	0.0631814	0.8178	0.0772578	0.938418		ATF3	ENST00000341491.8	266	546	2033	811	FALSE		#648FFF
ENSG00000162771.7	0						FAM71A	ENST00000294829.4	405	1785	2305	2189	FALSE		#648FFF
ENSG00000123685.8	0.476823	-2.77226	2.55606	-1.08458	0.278106		BATF3	ENST00000243440.1	224	384	980	607	FALSE		#648FFF
ENSG00000117697.14	18.5169	0.214194	0.434456	0.493017	0.622001	0.998666	NSL1	ENST00000366977.7	20	846	2317	865	FALSE		#648FFF
ENSG00000203705.10	10.172	0.351837	0.564947	0.62278	0.533429	0.998666	TATDN3	ENST00000532324.5	95	846	1381	940	FALSE		#648FFF
ENSG00000185523.6	0.289055	-1.81473	3.25799	-0.557009	0.577522		SPATA45	ENST00000332912.3	109	297	506	405	FALSE		#648FFF
ENSG00000162769.12	18.1941	0.0508933	0.433338	0.117445	0.906508	0.998666	FLVCR1	ENST00000366971.8	199	1668	5939	1866	FALSE		#648FFF
ENSG00000143494.15	55.7749	0.0524812	0.243425	0.215595	0.829303	0.998666	VASH2	ENST00000517399.2	1	1068	1068	1068	FALSE		#648FFF
ENSG00000174606.13	11.9089	0.432235	0.519546	0.831948	0.405438	0.998666	ANGEL2	ENST00000366962.7	156	1635	4649	1790	FALSE		#648FFF
ENSG00000136643.11	19.635	0.513307	0.400275	1.28239	0.199707	0.929181	RPS6KC1	ENST00000366960.7	151	3201	5490	3351	FALSE		#648FFF
ENSG00000117707.15	10.1189	-0.554871	0.550698	-1.00758	0.313658	0.98967	PROX1	ENST00000366958.8	609	2214	8240	2822	FALSE		#648FFF
ENSG00000143499.13	21.8646	0.186284	0.385111	0.483714	0.628589	0.998666	SMYD2	ENST00000366957.9	23	1302	1671	1324	FALSE		#648FFF
ENSG00000152104.11	0.0953929	0.108834	4.08047	0.0266718	0.978721		PTPN14	ENST00000366956.9	196	3564	12985	3759	FALSE		#648FFF
ENSG00000117724.12	1.36963	1.03171	1.56011	0.661303	0.508418		CENPF	ENST00000366955.7	169	9345	10307	9513	FALSE		#648FFF
ENSG00000082482.13	0.281797	1.15861	3.03388	0.38189	0.702543		KCNK2	ENST00000444842.6	151	1281	3379	1431	FALSE		#648FFF
ENSG00000136636.12	30.7993	0.286351	0.329397	0.869318	0.384673	0.998666	KCTD3	ENST00000259154.8	295	2448	3931	2742	FALSE		#648FFF
ENSG00000042781.12	0.512601	0.506994	2.34695	0.216022	0.828971		USH2A	ENST00000307340.7	388	15609	18883	15996	FALSE		#648FFF
ENSG00000196482.16	18.6997	-0.834982	0.420101	-1.98757	0.0468588	0.626879	ESRRG	ENST00000366937.5	268	1413	5365	1680	FALSE		#648FFF
ENSG00000092978.10	22.9284	-0.0177205	0.379005	-0.0467552	0.962708	0.998666	GPATCH2	ENST00000366935.7	112	1587	5851	1698	FALSE		#648FFF
ENSG00000162814.10	2.09595	0.290678	1.21017	0.240195	0.810179		SPATA17	ENST00000366933.4	56	1086	5818	1141	FALSE		#648FFF
ENSG00000067533.5	21.3116	0.277639	0.394301	0.70413	0.481352	0.998666	RRP15	ENST00000366932.3	31	849	7771	879	FALSE		#648FFF
ENSG00000092969.11	0.545631	0.584218	2.3071	0.253227	0.800093		TGFB2	ENST00000366929.4	468	1329	5053	1796	FALSE		#648FFF
ENSG00000143353.11	9.58677	-0.88554	0.565239	-1.56667	0.117193	0.833903	LYPLAL1	ENST00000366928.9	48	714	1898	761	FALSE		#648FFF
ENSG00000196660.10	9.12796	0.427754	0.598656	0.714525	0.474903	0.998666	SLC30A10	ENST00000366926.3	163	1458	1915	1620	FALSE		#648FFF
ENSG00000136628.17	149.232	-0.339657	0.178884	-1.89876	0.0575966	0.68805	EPRS	ENST00000366923.7	271	4539	5014	4809	FALSE		#648FFF
ENSG00000162813.17	19.209	0.787171	0.417779	1.88418	0.0595404	0.692351	BPNT1	ENST00000469520.6	451	927	2737	1377	FALSE		#648FFF
ENSG00000067704.9	20.6371	-0.128614	0.417188	-0.308287	0.757864	0.998666	IARS2	ENST00000366922.2	116	3039	3560	3154	FALSE		#648FFF
ENSG00000118873.15	61.9471	0.030288	0.232131	0.130478	0.896188	0.998666	RAB3GAP2	ENST00000358951.6	118	4182	7257	4299	FALSE		#648FFF
ENSG00000116141.15	46.4793	0.0754241	0.262073	0.287798	0.773502	0.998666	MARK1	ENST00000611084.4	641	2391	5321	3031	FALSE		#648FFF
ENSG00000162817.6	0.26247	1.06993	3.11084	0.343937	0.730894		C1orf115	ENST00000294889.5	559	429	3413	987	FALSE		#648FFF
ENSG00000117791.15	0.971751	1.54621	1.83877	0.84089	0.400409		37316	ENST00000366913.7	199	1008	2134	1206	FALSE		#648FFF
ENSG00000186205.12	7.85298	-0.376795	0.621786	-0.605988	0.544523	0.998666	36951	ENST00000366910.9	187	1014	7439	1200	FALSE		#648FFF
ENSG00000136630.12	0						HLX	ENST00000366903.7	459	1467	2280	1925	FALSE		#648FFF
ENSG00000143507.17	41.4612	-0.723438	0.29854	-2.42326	0.0153821	0.337871	DUSP10	ENST00000366899.3	240	1449	2676	1688	FALSE		#648FFF
ENSG00000143512.12	0.22944	0.954428	3.5363	0.269895	0.787241		HHIPL2	ENST00000343410.6	60	2175	2575	2234	FALSE		#648FFF
ENSG00000143498.17	9.4473	0.416858	0.581556	0.716798	0.473499	0.998666	TAF1A	ENST00000350027.8	210	1353	1966	1562	FALSE		#648FFF
ENSG00000154305.16	37.159	0.025834	0.297788	0.0867529	0.930868	0.998666	MIA3	ENST00000344922.9	26	5724	8142	5749	FALSE		#648FFF
ENSG00000186063.12	1.00358	-0.631975	1.77221	-0.356604	0.721388		AIDA	ENST00000340020.10	208	921	3008	1128	FALSE		#648FFF
ENSG00000162819.11	22.7766	-0.0782789	0.370208	-0.211445	0.83254	0.998666	BROX	ENST00000340934.9	407	1236	4124	1642	FALSE		#648FFF
ENSG00000197520.10	0						FAM177B	ENST00000445590.3	18	477	1096	494	FALSE		#648FFF
ENSG00000154309.8	2.63178	-0.395027	1.06366	-0.371383	0.710353		DISP1	ENST00000284476.7	165	4575	4762	4739	FALSE		#648FFF
ENSG00000187554.12	0.167077	0.108834	4.02082	0.0270677	0.978406		TLR5	ENST00000642603.1	642	2577	4267	3218	FALSE		#648FFF
ENSG00000143502.14	10.8893	-0.690085	0.529639	-1.30293	0.192598	0.929181	SUSD4	ENST00000343846.7	635	1473	3480	2107	FALSE		#648FFF
ENSG00000178395.6	0						CCDC185	ENST00000366875.4	60	1872	2054	1931	FALSE		#648FFF
ENSG00000203697.11	0.591544	-1.79939	2.31641	-0.776801	0.437276		CAPN8	ENST00000366872.9	89	2112	2427	2200	FALSE		#648FFF
ENSG00000162909.17	36.5889	-0.474634	0.301223	-1.57569	0.115098	0.829117	CAPN2	ENST00000295006.5	310	2103	3573	2412	FALSE		#648FFF
ENSG00000143514.16	27.4684	-0.235202	0.339249	-0.693301	0.488121	0.998666	TP53BP2	ENST00000343537.11	293	3405	4651	3697	FALSE		#648FFF
ENSG00000143756.11	21.0418	0.22967	0.383061	0.599566	0.548795	0.998666	FBXO28	ENST00000366862.9	44	1107	5451	1150	FALSE		#648FFF
ENSG00000143753.12	20.9722	-0.359661	0.387259	-0.928734	0.353027	0.995451	DEGS1	ENST00000323699.8	167	972	2101	1138	FALSE		#648FFF
ENSG00000143748.17	19.2056	0.236494	0.433245	0.545866	0.585158	0.998666	NVL	ENST00000281701.10	261	2571	3123	2831	FALSE		#648FFF
ENSG00000143771.11	10.6339	0.0926515	0.530828	0.174542	0.86144	0.998666	CNIH4	ENST00000465271.5	76	420	4125	495	FALSE		#648FFF
ENSG00000162923.15	63.9843	0.091337	0.237459	0.384644	0.700501	0.998666	WDR26	ENST00000414423.7	690	1986	7367	2675	FALSE		#648FFF
ENSG00000143786.7	0.187768	-1.81472	3.83426	-0.473291	0.636005		CNIH3	ENST00000272133.3	883	483	2558	1365	FALSE		#648FFF
ENSG00000185842.15	9.53431	-0.441547	0.570096	-0.774514	0.438627	0.998666	DNAH14	ENST00000400952.7	203	1362	1984	1564	FALSE		#648FFF
ENSG00000143815.14	31.9294	0.175001	0.314974	0.555606	0.57848	0.998666	LBR	ENST00000338179.6	165	1848	3812	2012	FALSE		#648FFF
ENSG00000154380.17	247.478	-0.260994	0.15112	-1.72707	0.0841558	0.762734	ENAH	ENST00000366844.7	453	1776	13168	2228	FALSE		#648FFF
ENSG00000143742.12	6.05857	0.675879	0.717341	0.9422	0.34609		SRP9	ENST00000304786.11	113	261	1480	373	FALSE		#648FFF
ENSG00000143819.12	21.2616	0.300649	0.40702	0.738659	0.460114	0.998666	EPHX1	ENST00000614058.4	210	1368	1789	1577	FALSE		#648FFF
ENSG00000196187.11	0.827428	1.39492	1.92713	0.723831	0.469169		TMEM63A	ENST00000366835.7	272	2424	4098	2695	FALSE		#648FFF
ENSG00000243709.1	0.281797	1.15861	3.03388	0.38189	0.702543		LEFTY1	ENST00000272134.5	81	1101	1626	1181	FALSE		#648FFF
ENSG00000255835.1	0												FALSE		#648FFF
ENSG00000143811.18	11.2223	0.0772305	0.525454	0.146979	0.883149	0.998666	PYCR2	ENST00000343818.10	150	963	1689	1112	FALSE		#648FFF
ENSG00000143768.12	0						LEFTY2	ENST00000366820.9	350	1101	2287	1450	FALSE		#648FFF
ENSG00000143751.9	34.6159	-0.23058	0.30059	-0.767093	0.443026	0.998666	SDE2	ENST00000272091.7	20	1356	3975	1375	FALSE		#648FFF
ENSG00000163041.9	0.666245	0.637508	2.10308	0.30313	0.761791		H3F3A	ENST00000366813.1	376	411	1308	786	FALSE		#648FFF
ENSG00000182827.8	59.7516	-0.0716847	0.238946	-0.300004	0.764174	0.998666	ACBD3	ENST00000366812.5	56	1587	3573	1642	FALSE		#648FFF
ENSG00000185155.11	0.500985	-1.64408	2.42319	-0.678476	0.49747		MIXL1	ENST00000542034.5	65	723	839	787	FALSE		#648FFF
ENSG00000183814.15	3.238	0.512312	0.98112	0.52217	0.601552		LIN9	ENST00000328205.9	547	1677	3567	2223	FALSE		#648FFF
ENSG00000143799.12	117.841	0.0204152	0.181151	0.112697	0.910271	0.998666	PARP1	ENST00000366794.9	145	3045	3958	3189	FALSE		#648FFF
ENSG00000203685.9	2.56493	1.56951	1.21521	1.29155	0.196512		STUM	ENST00000366788.7	106	426	7705	531	FALSE		#648FFF
ENSG00000143772.9	0.0953929	0.108834	4.08047	0.0266718	0.978721		ITPKB	ENST00000429204.5	341	2841	6162	3181	FALSE		#648FFF
ENSG00000143801.16	17.4449	-0.0626168	0.434717	-0.14404	0.885469	0.998666	PSEN2	ENST00000366783.7	437	1347	2306	1783	FALSE		#648FFF
ENSG00000163050.16	20.2982	0.151347	0.400461	0.377931	0.705482	0.998666	COQ8A	ENST00000366779.5	2772	1944	5523	4715	FALSE		#648FFF
ENSG00000143776.18	41.679	-0.173875	0.286664	-0.606547	0.544152	0.998666	CDC42BPA	ENST00000366769.7	1293	5160	10855	6452	FALSE		#648FFF
ENSG00000181450.17	3.46318	-0.57993	0.974234	-0.595268	0.551664								FALSE		#648FFF
ENSG00000143740.14	16.5466	0.218422	0.446415	0.48928	0.624643	0.998666	SNAP47	ENST00000315781.9	415	1395	2367	1809	FALSE		#648FFF
ENSG00000081692.12	8.08465	-0.237046	0.640305	-0.370208	0.711228	0.998666	JMJD4	ENST00000366758.7	1	1392	2595	1392	FALSE		#648FFF
ENSG00000185888.5	0						PRSS38	ENST00000366757.3	25	981	1267	1005	FALSE		#648FFF
ENSG00000143816.7	0.187768	-1.81472	3.83426	-0.473291	0.636005		WNT9A	ENST00000272164.5	12	1098	3971	1109	FALSE		#648FFF
ENSG00000154342.5	0						WNT3A	ENST00000284523.1	79	1059	2932	1137	FALSE		#648FFF
ENSG00000143761.15	288.97	0.243861	0.13043	1.86968	0.0615289	0.70006	ARF1	ENST00000541182.1	263	546	2006	808	FALSE		#648FFF
ENSG00000143793.12	21.279	-0.0078138	0.392395	-0.0199131	0.984113	0.998666	C1orf35	ENST00000272139.4	236	792	1427	1027	FALSE		#648FFF
ENSG00000162910.18	25.8032	0.107055	0.381627	0.280524	0.779075	0.998666	MRPL55	ENST00000430433.5	290	495	864	784	FALSE		#648FFF
ENSG00000143774.16	24.4292	0.258011	0.361649	0.713428	0.475581	0.998666	GUK1	ENST00000366728.6	14	726	842	739	FALSE		#648FFF
ENSG00000198835.3	0.992895	0.533694	1.7429	0.30621	0.759445		GJC2	ENST00000366714.2	176	1320	2243	1495	FALSE		#648FFF
ENSG00000181873.12	7.56051	-0.581797	0.642999	-0.904818	0.365562	0.998666	IBA57	ENST00000366711.3	3	1071	7817	1073	FALSE		#648FFF
ENSG00000154358.20	16.6312	-0.656414	0.458203	-1.43258	0.151977	0.896194	OBSCN	ENST00000570156.6	75	26772	26925	26846	FALSE		#648FFF
ENSG00000154370.15	24.4886	-0.14195	0.358603	-0.395841	0.692222	0.998666	TRIM11	ENST00000284551.10	280	1407	2715	1686	FALSE		#648FFF
ENSG00000162931.11	3.01304	0.141758	1.02829	0.137858	0.890353		TRIM17	ENST00000366697.6	958	1434	2652	2391	FALSE		#648FFF
ENSG00000168148.3	0						HIST3H3	ENST00000366696.1	1	411	481	411	FALSE		#648FFF
ENSG00000181218.5	13.007	0.336332	0.500011	0.672649	0.501171	0.998666	HIST3H2A	ENST00000366695.3	57	393	895	449	FALSE		#648FFF
ENSG00000196890.4	25.9955	-0.0646009	0.353634	-0.182677	0.855051	0.998666	HIST3H2BB	ENST00000620438.1	24	381	2364	404	FALSE		#648FFF
ENSG00000168159.11	151.559	-0.109602	0.163346	-0.670979	0.502234	0.998666	RNF187	ENST00000305943.7	429	708	3017	1136	FALSE		#648FFF
ENSG00000116574.5	23.3465	-0.135197	0.368824	-0.366564	0.713944	0.998666	RHOU	ENST00000366691.3	667	777	4372	1443	FALSE		#648FFF
ENSG00000168118.11	21.2235	0.488073	0.384885	1.2681	0.204761	0.930466	RAB4A	ENST00000366690.4	209	657	2966	865	FALSE		#648FFF
ENSG00000213029.3	0						SPHAR	ENST00000366688.4	279	192	648	470	FALSE		#648FFF
ENSG00000154429.10	19.7763	-0.791798	0.419199	-1.88884	0.0589138	0.690859	CCSAP	ENST00000284617.6	79	813	5121	891	FALSE		#648FFF
ENSG00000143632.14	7.18054	-0.642022	0.651178	-0.985939	0.324163	0.98967	ACTA1	ENST00000366684.7	104	1134	1491	1237	FALSE		#648FFF
ENSG00000069248.11	46.6791	-0.434515	0.264765	-1.64114	0.100769	0.795727	NUP133	ENST00000261396.5	93	3471	5207	3563	FALSE		#648FFF
ENSG00000135776.4	6.8238	-0.523041	0.669954	-0.780711	0.434973	0.998666	ABCB10	ENST00000344517.4	44	2217	3857	2260	FALSE		#648FFF
ENSG00000135801.9	13.4953	-0.120244	0.476369	-0.252417	0.800719	0.998666	TAF5L	ENST00000258281.6	167	1770	3112	1936	FALSE		#648FFF
ENSG00000135763.9	19.751	0.21342	0.397392	0.537051	0.591233	0.998666	URB2	ENST00000258243.6	137	4575	5613	4711	FALSE		#648FFF
ENSG00000143641.9	19.6552	0.308586	0.41803	0.73819	0.460399	0.998666	GALNT2	ENST00000366672.4	73	1716	4454	1788	FALSE		#648FFF
ENSG00000177614.10	38.7127	-0.4113	0.298612	-1.37737	0.168398	0.916763	PGBD5	ENST00000391860.6	444	1575	10961	2018	FALSE		#648FFF
ENSG00000135775.13	14.609	0.206319	0.470852	0.438182	0.661254	0.998666	COG2	ENST00000366669.8	116	2217	2921	2332	FALSE		#648FFF
ENSG00000135744.7	0.313217	-0.852941	2.97924	-0.286295	0.774652		AGT	ENST00000366667.4	216	1458	2291	1673	FALSE		#648FFF
ENSG00000135773.12	0.375536	-2.56547	2.94848	-0.870099	0.384246		CAPN9	ENST00000271971.6	114	2073	2362	2186	FALSE		#648FFF
ENSG00000119280.16	44.0098	-0.100406	0.270201	-0.371598	0.710192	0.998666	C1orf198	ENST00000366663.9	142	984	3858	1125	FALSE		#648FFF
ENSG00000143643.12	19.3342	-0.059321	0.395001	-0.150179	0.880623	0.998666	TTC13	ENST00000366661.8	9	2583	3253	2591	FALSE		#648FFF
ENSG00000173409.13	8.71827	-0.283177	0.592282	-0.478112	0.63257	0.998666	ARV1	ENST00000310256.6	58	816	1335	873	FALSE		#648FFF
ENSG00000182118.7	0						FAM89A	ENST00000366654.4	36	555	1495	590	FALSE		#648FFF
ENSG00000119283.15	42.4936	-1.08143	0.284671	-3.79887	0.00014536	0.0126646	TRIM67	ENST00000366653.5	1	2352	3936	2352	FALSE		#648FFF
ENSG00000143633.12	12.8671	0.260389	0.48781	0.533791	0.593486	0.998666	C1orf131	ENST00000366649.6	27	882	1424	908	FALSE		#648FFF
ENSG00000116906.12	20.485	-0.4043	0.396754	-1.01902	0.308194	0.98967	GNPAT	ENST00000366647.8	170	2043	2643	2212	FALSE		#648FFF
ENSG00000116903.7	34.2384	-0.502449	0.307028	-1.63649	0.101736	0.796012	EXOC8	ENST00000366645.1	108	2178	5100	2285	FALSE		#648FFF
ENSG00000010072.15	10.0468	0.62196	0.565845	1.09917	0.271694	0.965876	SPRTN	ENST00000295050.11	337	1470	3468	1806	FALSE		#648FFF
ENSG00000135766.8	17.0764	-0.141922	0.43378	-0.327174	0.743536	0.998666	EGLN1	ENST00000366641.3	3157	1281	7097	4437	FALSE		#648FFF
ENSG00000116918.13	21.2282	0.171255	0.402409	0.425574	0.670418	0.998666	TSNAX	ENST00000366639.8	159	873	2650	1031	FALSE		#648FFF
ENSG00000270106.6	0												FALSE		#648FFF
ENSG00000162946.22	1.80931	-0.373464	1.34188	-0.278313	0.780772		DISC1	ENST00000366633.7	54	2268	2676	2321	FALSE		#648FFF
ENSG00000116991.10	84.5739	0.200902	0.207476	0.968312	0.332889	0.993503	SIPA1L2	ENST00000366630.5	360	5169	6690	5528	FALSE		#648FFF
ENSG00000212916.4	14.2035	-0.133864	0.462284	-0.289572	0.772144	0.998666	MAP10	ENST00000418460.2	133	3144	3516	3276	FALSE		#648FFF
ENSG00000135778.11	16.6618	-0.095637	0.433986	-0.220369	0.825584	0.998666	NTPCR	ENST00000366628.9	88	573	6311	660	FALSE		#648FFF
ENSG00000135749.18	19.5257	0.177723	0.398935	0.445494	0.655963	0.998666	PCNX2	ENST00000258229.13	236	6414	7518	6649	FALSE		#648FFF
ENSG00000143674.10	2.28258	-1.60671	1.19445	-1.34515	0.178578		MAP3K21	ENST00000366624.7	262	3111	5809	3372	FALSE		#648FFF
ENSG00000135750.14	0.324833	1.45171	2.84335	0.510562	0.609657		KCNK1	ENST00000366621.7	169	1011	2161	1179	FALSE		#648FFF
ENSG00000183780.12	0.504003	0.444904	2.35831	0.188653	0.850364		SLC35F3	ENST00000366618.7	146	1473	2891	1618	FALSE		#648FFF
ENSG00000168275.14	11.0111	0.501769	0.557283	0.900384	0.367916	0.998666	COA6	ENST00000366615.8	12	468	710	479	FALSE		#648FFF
ENSG00000059588.9	9.63517	0.436114	0.587428	0.742413	0.457837	0.998666	TARBP1	ENST00000040877.1	1	4866	5130	4866	FALSE		#648FFF
ENSG00000168264.10	57.7959	-0.106678	0.248434	-0.429403	0.66763	0.998666	IRF2BP2	ENST00000366609.3	32	1764	4663	1795	FALSE		#648FFF
ENSG00000173726.10	35.7279	-0.253689	0.30953	-0.819595	0.412447	0.998666	TOMM20	ENST00000366607.4	222	438	3387	659	FALSE		#648FFF
ENSG00000188739.14	36.1206	-0.158328	0.295349	-0.536072	0.591908	0.998666	RBM34	ENST00000408888.7	232	1293	2054	1524	FALSE		#648FFF
ENSG00000054267.21	63.6354	-0.0678205	0.233173	-0.290859	0.771159	0.998666	ARID4B	ENST00000366603.6	378	3939	5946	4316	FALSE		#648FFF
ENSG00000152904.11	4.89908	-0.48722	0.793227	-0.614225	0.539067		GGPS1	ENST00000282841.9	233	903	2895	1135	FALSE		#648FFF
ENSG00000285053.1	0						TBCE	ENST00000645655.1	852	1584	2624	2435	FALSE		#648FFF
ENSG00000284770.1	0.302488	-0.852941	3.0134	-0.28305	0.777139		TBCE	ENST00000543662.4	107	1737	1980	1843	FALSE		#648FFF
ENSG00000162885.12	3.26164	1.02823	1.0081	1.01996	0.307746		B3GALNT2	ENST00000366600.7	230	1503	2015	1732	FALSE		#648FFF
ENSG00000168243.10	20.7487	-0.241613	0.399899	-0.604187	0.545719	0.998666	GNG4	ENST00000391854.6	455	228	5104	682	FALSE		#648FFF
ENSG00000143669.13	37.11	-0.403329	0.288984	-1.39568	0.16281	0.913886	LYST	ENST00000389793.6	176	11406	13480	11581	FALSE		#648FFF
ENSG00000116962.14	0.11472	0.108834	4.08047	0.0266718	0.978721		NID1	ENST00000264187.6	84	3744	5864	3827	FALSE		#648FFF
ENSG00000077585.13	1.15863	-0.496775	1.60736	-0.309063	0.757273		GPR137B	ENST00000366592.7	92	1200	2042	1291	FALSE		#648FFF
ENSG00000086619.13	0.971751	1.54621	1.83877	0.84089	0.400409		ERO1B	ENST00000354619.9	203	1404	4567	1606	FALSE		#648FFF
ENSG00000186197.14	1.07804	-1.29562	1.6907	-0.766321	0.443485		EDARADD	ENST00000334232.8	168	648	858	815	FALSE		#648FFF
ENSG00000116977.18	46.8267	-0.591359	0.267169	-2.21342	0.0268684	0.475896	LGALS8	ENST00000526589.5	521	1080	6420	1600	FALSE		#648FFF
ENSG00000119285.10	30.6584	0.346853	0.33174	1.04556	0.295766	0.982839	HEATR1	ENST00000366582.7	116	6435	8447	6550	FALSE		#648FFF
ENSG00000077522.12	2.61719	0.88336	1.15051	0.767801	0.442605		ACTN2	ENST00000542672.5	221	2685	4906	2905	FALSE		#648FFF
ENSG00000116984.12	20.8302	0.231016	0.391134	0.590631	0.554768	0.998666	MTR	ENST00000366577.9	395	3798	10529	4192	FALSE		#648FFF
ENSG00000244020.2	0.0953929	0.108834	4.08047	0.0266718	0.978721		MT1HL1	ENST00000464121.2	47	186	316	232	FALSE		#648FFF
ENSG00000198626.15	5.75925	0.159296	0.748835	0.212726	0.831541		RYR2	ENST00000366574.6	318	14904	16562	15221	FALSE		#648FFF
ENSG00000116996.9	0.281797	1.15861	3.03388	0.38189	0.702543		ZP4	ENST00000611898.4	288	1623	2474	1910	FALSE		#648FFF
ENSG00000270188.1	0												FALSE		#648FFF
ENSG00000133019.11	1.07756	0.776688	1.7285	0.449342	0.653185		CHRM3	ENST00000255380.8	780	1773	8780	2552	FALSE		#648FFF
ENSG00000155816.19	35.5995	0.582432	0.306391	1.90094	0.0573094	0.686102	FMN2	ENST00000319653.13	231	5169	6434	5399	FALSE		#648FFF
ENSG00000180875.4	4.126	-0.791896	0.880123	-0.899756	0.36825		GREM2	ENST00000318160.4	268	507	4170	774	FALSE		#648FFF
ENSG00000182901.16	18.9291	-0.0961998	0.415702	-0.231415	0.816992	0.998666	RGS7	ENST00000366565.5	383	1464	2494	1846	FALSE		#648FFF
ENSG00000117009.11	0.11472	0.108834	4.08047	0.0266718	0.978721		KMO	ENST00000366559.8	312	1461	5261	1772	FALSE		#648FFF
ENSG00000054277.13	0.400899	1.77402	2.62762	0.675142	0.499586		OPN3	ENST00000366554.2	108	1209	2620	1316	FALSE		#648FFF
ENSG00000203668.2	19.8299	-0.240683	0.400318	-0.601229	0.547688	0.998666	CHML	ENST00000366553.2	681	1971	7594	2651	FALSE		#648FFF
ENSG00000162843.17	0.210113	0.872099	3.36585	0.259102	0.795556								FALSE		#648FFF
ENSG00000174371.16	0.0953929	0.108834	4.08047	0.0266718	0.978721		EXO1	ENST00000366548.7	594	2541	3473	3134	FALSE		#648FFF
ENSG00000196289.7	0						BECN2	ENST00000419583.2	1	1296	1296	1296	FALSE		#648FFF
ENSG00000197769.5	0.198497	-1.81472	3.75201	-0.483667	0.628622		MAP1LC3C	ENST00000357246.3	66	444	1182	509	FALSE		#648FFF
ENSG00000180287.16	0.699005	1.08505	2.14038	0.506943	0.612195		PLD5	ENST00000536534.6	243	1611	8721	1853	FALSE		#648FFF
ENSG00000143702.15	84.5953	0.0217457	0.209908	0.103597	0.917489	0.998666	CEP170	ENST00000366542.5	53	4755	6828	4807	FALSE		#648FFF
ENSG00000054282.15	12.8867	0.527328	0.498342	1.05816	0.289981	0.97844	SDCCAG8	ENST00000366541.7	119	2142	2567	2260	FALSE		#648FFF
ENSG00000179456.10	8.70549	-0.201394	0.588724	-0.342086	0.732286	0.998666	ZBTB18	ENST00000358704.4	150	1596	3851	1745	FALSE		#648FFF
ENSG00000173728.10	0						C1orf100	ENST00000308105.4	114	444	579	557	FALSE		#648FFF
ENSG00000035687.9	33.3945	0.0116658	0.324007	0.0360048	0.971279	0.998666	ADSS	ENST00000366535.3	318	1371	2780	1688	FALSE		#648FFF
ENSG00000179397.17	0.0953929	0.108834	4.08047	0.0266718	0.978721		CATSPERE	ENST00000366534.8	55	2856	3333	2910	FALSE		#648FFF
ENSG00000121644.18	8.4616	-0.509542	0.676786	-0.752886	0.451519	0.998666	DESI2	ENST00000302550.15	380	585	4208	964	FALSE		#648FFF
ENSG00000284188.2	0.11472	0.108834	4.08047	0.0266718	0.978721								FALSE		#648FFF
ENSG00000203667.9	17.8771	0.0568329	0.492095	0.115492	0.908055	0.998666	COX20	ENST00000366528.3	100	393	568	492	FALSE		#648FFF
ENSG00000153187.19	539.513	-0.207839	0.127274	-1.633	0.102468	0.796582	HNRNPU	ENST00000640218.1	231	2478	6858	2708	FALSE		#648FFF
ENSG00000203666.12	11.4741	0.333362	0.522568	0.63793	0.523519	0.998666	EFCAB2	ENST00000366523.5	266	489	1233	754	FALSE		#648FFF
ENSG00000185420.18	25.5641	-0.478496	0.361963	-1.32195	0.186185	0.925296	SMYD3	ENST00000490107.5	41	1287	1548	1327	FALSE		#648FFF
ENSG00000162851.7	10.0063	0.540634	0.555223	0.973724	0.330194	0.993034	TFB2M	ENST00000366514.4	187	1191	1848	1377	FALSE		#648FFF
ENSG00000162852.13	50.7246	0.480627	0.268471	1.79024	0.0734158	0.73407	CNST	ENST00000366513.8	270	2178	5126	2447	FALSE		#648FFF
ENSG00000143653.9	45.2212	0.0840651	0.265618	0.316489	0.751631	0.998666	SCCPDH	ENST00000366510.3	377	1290	2503	1666	FALSE		#648FFF
ENSG00000153207.15	14.7666	0.403612	0.458157	0.880948	0.378346	0.998666	AHCTF1	ENST00000326225.3	98	6828	8633	6925	FALSE		#648FFF
ENSG00000197472.14	0.365574	-0.852942	2.8413	-0.300194	0.764029		ZNF695	ENST00000339986.7	149	1548	3340	1696	FALSE		#648FFF
ENSG00000135747.11	0												FALSE		#648FFF
ENSG00000277462.1	6.53001	-0.63332	0.671436	-0.943232	0.345562	0.994868	ZNF670	ENST00000366503.2	160	1170	1994	1329	FALSE		#648FFF
ENSG00000188295.14	13.5969	-0.642031	0.473731	-1.35527	0.175333	0.91961	ZNF669	ENST00000343381.10	174	1395	1951	1568	FALSE		#648FFF
ENSG00000196418.12	10.0076	0.430746	0.553191	0.778656	0.436182	0.998666	ZNF124	ENST00000543802.2	91	1056	1292	1146	FALSE		#648FFF
ENSG00000197617.7	0.0953929	0.108834	4.08047	0.0266718	0.978721								FALSE		#648FFF
ENSG00000162714.12	36.976	0.101431	0.290478	0.349185	0.72695	0.998666	ZNF496	ENST00000294753.8	466	1764	5336	2229	FALSE		#648FFF
ENSG00000162711.17	0						NLRP3	ENST00000336119.7	747	3111	4170	3857	FALSE		#648FFF
ENSG00000177535.8	0						OR2B11	ENST00000641149.1	3550	954	6414	4503	FALSE		#648FFF
ENSG00000169224.12	0						GCSAML	ENST00000536561.5	348	408	4063	755	FALSE		#648FFF
ENSG00000196242.9	0						OR2C3	ENST00000641802.1	675	963	8509	1637	FALSE		#648FFF
ENSG00000284824.1	0						GCSAML-AS1	ENST00000617752.1	103	963	2481	1065	FALSE		#648FFF
ENSG00000177489.1	0						OR2G2	ENST00000320065.1	1	954	954	954	FALSE		#648FFF
ENSG00000177476.3	0						OR2G3	ENST00000320002.3	1	930	930	930	FALSE		#648FFF
ENSG00000197437.4	0.187768	-1.81472	3.83426	-0.473291	0.636005		OR13G1	ENST00000642119.1	339	924	2568	1262	FALSE		#648FFF
ENSG00000169214.4	0						OR6F1	ENST00000641470.1	443	927	1762	1369	FALSE		#648FFF
ENSG00000239395.2	0												FALSE		#648FFF
ENSG00000241128.2	0												FALSE		#648FFF
ENSG00000153230.4	0												FALSE		#648FFF
ENSG00000221888.4	0						OR1C1	ENST00000641256.1	159	945	3719	1103	FALSE		#648FFF
ENSG00000228336.2	0												FALSE		#648FFF
ENSG00000196772.4	0.289055	-1.81473	3.25799	-0.557009	0.577522		OR14A16	ENST00000641093.1	298	930	1367	1227	FALSE		#648FFF
ENSG00000197591.3	0						OR11L1	ENST00000355784.3	1	969	969	969	FALSE		#648FFF
ENSG00000162722.8	5.16417	-0.788051	0.797612	-0.988014	0.323146		TRIM58	ENST00000366481.3	49	1461	3225	1509	FALSE		#648FFF
ENSG00000238243.3	0						OR2W3	ENST00000360358.3	1	945	945	945	FALSE		#648FFF
ENSG00000177462.7	0						OR2T8	ENST00000641945.1	288	939	1226	1226	FALSE		#648FFF
ENSG00000177275.4	0												FALSE		#648FFF
ENSG00000279263.1	0.11472	0.108834	4.08047	0.0266718	0.978721								FALSE		#648FFF
[truncated: 18,390 more rows]

## Sheet: fig2b_i3_log2protein_quant
X1	WT	X3	X4	X5	X6	X7	Mild.KD	X9	X10	X11	X12	X13	Strong.KD	X15	X16	X17	X18	X19
TARDBP	15.8893	15.8381	14.8178	14.6504	16.0537	15.0626	12.4804	13.015	12.8149	12.8832	13.2606	12.7015	11.7132	11.7147	11.4571	11.7199	11.5643	11.7593
UNC13A	13.0749	13.0628	13.0419	13.0892	13.0163	12.8832	11.612	11.4412	11.4973	11.5086	11.5999	11.6184	11.1362	11.1492	10.9472	11.0713	11.2779	11.3751
UNC13B	12.7173	12.5744	12.7728	12.8864	12.5615	12.7843	11.134	11.2312	11.1224	11.3213	11.0728	10.8599	11.5393	11.1466	11.3831	11.1743	11.392	11.09

## Sheet: fig2c_doxTDP43kd_curves
Treatment	Gene	Line_Group	Color_Group	Value	se
NT	TDP-Protein	Protein	TDP-43	98.3333	4.22782
Dox-1	TDP-Protein	Protein	TDP-43	75.7333	1.26007
Dox-2	TDP-Protein	Protein	TDP-43	24.6	4.00791
Dox-3	TDP-Protein	Protein	TDP-43	7.96667	1.26007
Dox-4	TDP-Protein	Protein	TDP-43	4.03333	0.622718
Dox-5	TDP-Protein	Protein	TDP-43	0	0
NT	TDP-RNA	RNA	TDP-43	102.667	6.48931
Dox-1	TDP-RNA	RNA	TDP-43	78.6667	6.69162
Dox-2	TDP-RNA	RNA	TDP-43	46	3.60555
Dox-3	TDP-RNA	RNA	TDP-43	27	0
Dox-4	TDP-RNA	RNA	TDP-43	17.6667	1.45297
Dox-5	TDP-RNA	RNA	TDP-43	3	0
NT	13A-Protein	Protein	UNC13A	100.033	6.13578
Dox-1	13A-Protein	Protein	UNC13A	80.5333	3.19235
Dox-2	13A-Protein	Protein	UNC13A	33.1667	0.375648
Dox-3	13A-Protein	Protein	UNC13A	14.3333	1.71302
Dox-4	13A-Protein	Protein	UNC13A	8.03333	0.433333
Dox-5	13A-Protein	Protein	UNC13A	4.3	0.11547
NT	13A-Correct RNA	RNA	UNC13A	100.333
Dox-1	13A-Correct RNA	RNA	UNC13A	94
Dox-2	13A-Correct RNA	RNA	UNC13A	55.3333
Dox-3	13A-Correct RNA	RNA	UNC13A	45.3333
Dox-4	13A-Correct RNA	RNA	UNC13A	30.6667
Dox-5	13A-Correct RNA	RNA	UNC13A	10
NT	13B-Protein	Protein	UNC13B	96.8	1.96596
Dox-1	13B-Protein	Protein	UNC13B	81.14	6.33645
Dox-2	13B-Protein	Protein	UNC13B	76.12	9.81455
Dox-3	13B-Protein	Protein	UNC13B	77.18	10.6784
Dox-4	13B-Protein	Protein	UNC13B	52.72	11.0408
Dox-5	13B-Protein	Protein	UNC13B	51.84	4.18672
NT	13B-RNA	RNA	UNC13B	103	5.19615
Dox-1	13B-RNA	RNA	UNC13B	97.3333	5.33333
Dox-2	13B-RNA	RNA	UNC13B	81.3333	6.69162
Dox-3	13B-RNA	RNA	UNC13B	63.3333	0.666667
Dox-4	13B-RNA	RNA	UNC13B	64.3333	0.881917
Dox-5	13B-RNA	RNA	UNC13B	22.6667	2.60342

## Sheet: fig2d_chx_rescue_transcript_lev
Treatment	Gene	Value	Replicate	M_Value
CHX	HNRNPL	286	1	286
CHX	HNRNPL	377	2	377
CHX	HNRNPL	239	3	455.1
CHX	HNRNPL	311	4	311
CHX	HNRNPL	352	5	352
CHX	HNRNPL	237.6	6	237.6
CHX	HNRNPL	239	7	239
CHX	STMN2	140	1	140
CHX	STMN2	209	2	209
CHX	STMN2	96.3	3	96.3
CHX	STMN2	73	4	73
CHX	STMN2	121	5	121
CHX	STMN2	110.4	6	110.4
CHX	STMN2	120	7	120
CHX	UNC13A	625	1	625
CHX	UNC13A	146	2	281
CHX	UNC13A	740.3	3	740.3
CHX	UNC13A	1376	4	851.3
CHX	UNC13A	950	5	950
CHX	UNC13A	807.9	6	807.9
CHX	UNC13A	1490	7	893
CHX	UNC13B	1169.28	1	1169.28
CHX	UNC13B	1085.61	2	1085.61
CHX	UNC13B	1339.69	3	1339.69
CHX	UNC13B	329.237	4	329.237
CHX	UNC13B	333.928	5	333.928
CHX	UNC13B	816.131	6	816.131
CHX	UNC13B	311.639	7	311.639
CHX	UNC13B	1636.64	8	1636.64
DMSO	HNRNPL	100	1	100
DMSO	HNRNPL	100	2	100
DMSO	HNRNPL	100	3	100
DMSO	HNRNPL	100	4	100
DMSO	HNRNPL	100	5	100
DMSO	HNRNPL	100	6	100
DMSO	HNRNPL	100	7	100
DMSO	STMN2	100	1	100
DMSO	STMN2	100	2	100
DMSO	STMN2	100	3	100
DMSO	STMN2	100	4	100
DMSO	STMN2	100	5	100
DMSO	STMN2	100	6	100
DMSO	STMN2	100	7	100
DMSO	UNC13A	100	1	100
DMSO	UNC13A	100	2	100
DMSO	UNC13A	100	3	100
DMSO	UNC13A	100	4	100
DMSO	UNC13A	100	5	100
DMSO	UNC13A	100	6	100
DMSO	UNC13A	100	7	100
DMSO	UNC13B	100	1	100
DMSO	UNC13B	100	2	100
DMSO	UNC13B	100	3	100
DMSO	UNC13B	100	4	100
DMSO	UNC13B	100	5	100
DMSO	UNC13B	100	6	100
DMSO	UNC13B	100	7	100
DMSO	UNC13B	100	8	100
