# Supplementary material for: TDP-43 loss and ALS-risk SNPs drive mis-splicing and depletion of UNC13A
Source: Nature. 2022 Feb 23;603(7899):131–7. doi: 10.1038/s41586-022-04436-3 (PMC8891020; doi:10.1038/s41586-022-04436-3)
Supplement: Supplementary file 17 — Source Data Fig. 3 [file 41586_2022_4436_MOESM17_ESM.xlsx]

## Sheet: fig3a_liu_facs_neurons_psi
sample	variable	value	sample_name	condition
FTD_ALS_S2_TDP_43_negative	STMN2	0.84375	FTD_ALS_S2	TDP-43 Negative
FTD_ALS_S2_TDP_43_positive	STMN2	0	FTD_ALS_S2	TDP-43 Positive
FTD_ALS_S6_TDP_43_negative	STMN2	0.717949	FTD_ALS_S6	TDP-43 Negative
FTD_ALS_S6_TDP_43_positive	STMN2	0	FTD_ALS_S6	TDP-43 Positive
FTD_ALS_S7_TDP_43_negative	STMN2	0.420561	FTD_ALS_S7	TDP-43 Negative
FTD_ALS_S7_TDP_43_positive	STMN2	0	FTD_ALS_S7	TDP-43 Positive
FTD_S1_TDP_43_negative	STMN2	0.472727	FTD_S1	TDP-43 Negative
FTD_S1_TDP_43_positive	STMN2	0	FTD_S1	TDP-43 Positive
FTD_S3_TDP_43_negative	STMN2	0.780822	FTD_S3	TDP-43 Negative
FTD_S3_TDP_43_positive	STMN2	0.012987	FTD_S3	TDP-43 Positive
FTD_S4_TDP_43_negative	STMN2	0.599327	FTD_S4	TDP-43 Negative
FTD_S4_TDP_43_positive	STMN2	0.0171429	FTD_S4	TDP-43 Positive
FTD_S5_TDP_43_negative	STMN2	0.760417	FTD_S5	TDP-43 Negative
FTD_S5_TDP_43_positive	STMN2	0.0322581	FTD_S5	TDP-43 Positive
FTD_ALS_S2_TDP_43_negative	UNC13A	0.987805	FTD_ALS_S2	TDP-43 Negative
FTD_ALS_S2_TDP_43_positive	UNC13A	0.0251256	FTD_ALS_S2	TDP-43 Positive
FTD_ALS_S6_TDP_43_negative	UNC13A	0.962428	FTD_ALS_S6	TDP-43 Negative
FTD_ALS_S6_TDP_43_positive	UNC13A	0	FTD_ALS_S6	TDP-43 Positive
FTD_ALS_S7_TDP_43_negative	UNC13A	0.761468	FTD_ALS_S7	TDP-43 Negative
FTD_ALS_S7_TDP_43_positive	UNC13A	0	FTD_ALS_S7	TDP-43 Positive
FTD_S1_TDP_43_negative	UNC13A	0.505263	FTD_S1	TDP-43 Negative
FTD_S1_TDP_43_positive	UNC13A	0.0136054	FTD_S1	TDP-43 Positive
FTD_S3_TDP_43_negative	UNC13A	1	FTD_S3	TDP-43 Negative
FTD_S3_TDP_43_positive	UNC13A	0.00520833	FTD_S3	TDP-43 Positive
FTD_S4_TDP_43_negative	UNC13A	0.311688	FTD_S4	TDP-43 Negative
FTD_S4_TDP_43_positive	UNC13A	0	FTD_S4	TDP-43 Positive
FTD_S5_TDP_43_negative	UNC13A	0.642424	FTD_S5	TDP-43 Negative
FTD_S5_TDP_43_positive	UNC13A	0.04	FTD_S5	TDP-43 Positive

## Sheet: fig3b_reads_per_million_across_
sample	participant_id	mutations	disease_group2	pathology	tissue_clean	variable	value	inclusion_reads	junction_name	disease_tissue	n_sample	detection_name
CGND-HRA-00014	CGND-HDA-00189-b38	None	ALS-TDP	ALS-FTD	Frontal Cortex	UNC13A_3prime_leaf_library_norm	0	0	Novel Donor	FALSE	173	ALS-TDP ( 173 )
CGND-HRA-00015	CGND-HDA-00190-b38	None	ALS-TDP	ALS	Frontal Cortex	UNC13A_3prime_leaf_library_norm	0	0	Novel Donor	FALSE	173	ALS-TDP ( 173 )
CGND-HRA-00016	CGND-HDA-00191-b38	None	ALS-TDP	ALS-FTD	Frontal Cortex	UNC13A_3prime_leaf_library_norm	2.35275e-08	2.35275e-08	Novel Donor	FALSE	173	ALS-TDP ( 173 )
CGND-HRA-00017	CGND-HDA-00192-b38	None	ALS-TDP	ALS	Frontal Cortex	UNC13A_3prime_leaf_library_norm	0	0	Novel Donor	FALSE	173	ALS-TDP ( 173 )
CGND-HRA-00018	CGND-HDA-00193-b38	C9orf72	ALS-TDP	ALS-FTD	Frontal Cortex	UNC13A_3prime_leaf_library_norm	0	0	Novel Donor	FALSE	173	ALS-TDP ( 173 )
CGND-HRA-00019	CGND-HDA-00194-b38	None	ALS-TDP	ALS	Frontal Cortex	UNC13A_3prime_leaf_library_norm	0	0	Novel Donor	FALSE	173	ALS-TDP ( 173 )
CGND-HRA-00020	CGND-HDA-00195-b38	None	ALS-TDP	ALS	Frontal Cortex	UNC13A_3prime_leaf_library_norm	0	0	Novel Donor	FALSE	173	ALS-TDP ( 173 )
CGND-HRA-00021	CGND-HDA-00196-b38	None	Control	control	Frontal Cortex	UNC13A_3prime_leaf_library_norm	0	0	Novel Donor	TRUE	40	Control ( 40 )
CGND-HRA-00022	CGND-HDA-00197-b38	None	ALS-TDP	Other	Frontal Cortex	UNC13A_3prime_leaf_library_norm	0	0	Novel Donor	FALSE	173	ALS-TDP ( 173 )
CGND-HRA-00023	CGND-HDA-00198-b38	None	ALS-TDP	ALS	Frontal Cortex	UNC13A_3prime_leaf_library_norm	0	0	Novel Donor	FALSE	173	ALS-TDP ( 173 )
CGND-HRA-00024	CGND-HDA-00199-b38	None	ALS-TDP	ALS	Frontal Cortex	UNC13A_3prime_leaf_library_norm	0	0	Novel Donor	FALSE	173	ALS-TDP ( 173 )
CGND-HRA-00025	CGND-HDA-00200-b38	None	ALS-TDP	ALS	Frontal Cortex	UNC13A_3prime_leaf_library_norm	0	0	Novel Donor	FALSE	173	ALS-TDP ( 173 )
CGND-HRA-00026	CGND-HDA-00201-b38	None	ALS-TDP	ALS	Frontal Cortex	UNC13A_3prime_leaf_library_norm	0	0	Novel Donor	FALSE	173	ALS-TDP ( 173 )
CGND-HRA-00028	CGND-HDA-00189-b38	None	ALS-TDP	ALS-FTD	Lumbar Spinal Cord	UNC13A_3prime_leaf_library_norm	0	0	Novel Donor	TRUE	136	ALS-TDP ( 136 )
CGND-HRA-00029	CGND-HDA-00190-b38	None	ALS-TDP	ALS	Lumbar Spinal Cord	UNC13A_3prime_leaf_library_norm	0	0	Novel Donor	TRUE	136	ALS-TDP ( 136 )
CGND-HRA-00031	CGND-HDA-00192-b38	None	ALS-TDP	ALS	Lumbar Spinal Cord	UNC13A_3prime_leaf_library_norm	0	0	Novel Donor	TRUE	136	ALS-TDP ( 136 )
CGND-HRA-00032	CGND-HDA-00193-b38	C9orf72	ALS-TDP	ALS-FTD	Lumbar Spinal Cord	UNC13A_3prime_leaf_library_norm	0	2.35549e-08	Novel Donor	TRUE	136	ALS-TDP ( 136 )
CGND-HRA-00034	CGND-HDA-00195-b38	None	ALS-TDP	ALS	Lumbar Spinal Cord	UNC13A_3prime_leaf_library_norm	0	0	Novel Donor	TRUE	136	ALS-TDP ( 136 )
CGND-HRA-00035	CGND-HDA-00196-b38	None	Control	control	Lumbar Spinal Cord	UNC13A_3prime_leaf_library_norm	0	0	Novel Donor	TRUE	33	Control ( 33 )
CGND-HRA-00036	CGND-HDA-00197-b38	None	ALS-TDP	Other	Lumbar Spinal Cord	UNC13A_3prime_leaf_library_norm	0	0	Novel Donor	TRUE	136	ALS-TDP ( 136 )
CGND-HRA-00039	CGND-HDA-00200-b38	None	ALS-TDP	ALS	Lumbar Spinal Cord	UNC13A_3prime_leaf_library_norm	0	0	Novel Donor	TRUE	136	ALS-TDP ( 136 )
CGND-HRA-00040	CGND-HDA-00201-b38	None	ALS-TDP	ALS	Lumbar Spinal Cord	UNC13A_3prime_leaf_library_norm	0	0	Novel Donor	TRUE	136	ALS-TDP ( 136 )
CGND-HRA-00042	CGND-HDA-00189-b38	None	ALS-TDP	ALS-FTD	Cervical Spinal Cord	UNC13A_3prime_leaf_library_norm	0	0	Novel Donor	TRUE	134	ALS-TDP ( 134 )
CGND-HRA-00043	CGND-HDA-00190-b38	None	ALS-TDP	ALS	Cervical Spinal Cord	UNC13A_3prime_leaf_library_norm	0	0	Novel Donor	TRUE	134	ALS-TDP ( 134 )
CGND-HRA-00045	CGND-HDA-00192-b38	None	ALS-TDP	ALS	Cervical Spinal Cord	UNC13A_3prime_leaf_library_norm	0	0	Novel Donor	TRUE	134	ALS-TDP ( 134 )
CGND-HRA-00046	CGND-HDA-00193-b38	C9orf72	ALS-TDP	ALS-FTD	Cervical Spinal Cord	UNC13A_3prime_leaf_library_norm	0	0	Novel Donor	TRUE	134	ALS-TDP ( 134 )
CGND-HRA-00047	CGND-HDA-00194-b38	None	ALS-TDP	ALS	Cervical Spinal Cord	UNC13A_3prime_leaf_library_norm	0	0	Novel Donor	TRUE	134	ALS-TDP ( 134 )
CGND-HRA-00048	CGND-HDA-00195-b38	None	ALS-TDP	ALS	Cervical Spinal Cord	UNC13A_3prime_leaf_library_norm	0	0	Novel Donor	TRUE	134	ALS-TDP ( 134 )
CGND-HRA-00049	CGND-HDA-00196-b38	None	Control	control	Cervical Spinal Cord	UNC13A_3prime_leaf_library_norm	0	0	Novel Donor	TRUE	32	Control ( 32 )
CGND-HRA-00050	CGND-HDA-00197-b38	None	ALS-TDP	Other	Cervical Spinal Cord	UNC13A_3prime_leaf_library_norm	2.69531e-08	2.69531e-08	Novel Donor	TRUE	134	ALS-TDP ( 134 )
CGND-HRA-00051	CGND-HDA-00198-b38	None	ALS-TDP	ALS	Cervical Spinal Cord	UNC13A_3prime_leaf_library_norm	0	0	Novel Donor	TRUE	134	ALS-TDP ( 134 )
CGND-HRA-00052	CGND-HDA-00199-b38	None	ALS-TDP	ALS	Cervical Spinal Cord	UNC13A_3prime_leaf_library_norm	0	0	Novel Donor	TRUE	134	ALS-TDP ( 134 )
CGND-HRA-00053	CGND-HDA-00200-b38	None	ALS-TDP	ALS	Cervical Spinal Cord	UNC13A_3prime_leaf_library_norm	0	0	Novel Donor	TRUE	134	ALS-TDP ( 134 )
CGND-HRA-00054	CGND-HDA-00201-b38	None	ALS-TDP	ALS	Cervical Spinal Cord	UNC13A_3prime_leaf_library_norm	0	0	Novel Donor	TRUE	134	ALS-TDP ( 134 )
CGND-HRA-00056	CGND-HDA-00189-b38	None	ALS-TDP	ALS-FTD	Motor Cortex	UNC13A_3prime_leaf_library_norm	0	0	Novel Donor	TRUE	223	ALS-TDP ( 223 )
CGND-HRA-00057	CGND-HDA-00190-b38	None	ALS-TDP	ALS	Motor Cortex	UNC13A_3prime_leaf_library_norm	2.55989e-08	5.11977e-08	Novel Donor	TRUE	223	ALS-TDP ( 223 )
CGND-HRA-00058	CGND-HDA-00191-b38	None	ALS-TDP	ALS-FTD	Motor Cortex	UNC13A_3prime_leaf_library_norm	5.50138e-08	5.50138e-08	Novel Donor	TRUE	223	ALS-TDP ( 223 )
CGND-HRA-00059	CGND-HDA-00192-b38	None	ALS-TDP	ALS	Motor Cortex	UNC13A_3prime_leaf_library_norm	0	0	Novel Donor	TRUE	223	ALS-TDP ( 223 )
CGND-HRA-00060	CGND-HDA-00193-b38	C9orf72	ALS-TDP	ALS-FTD	Motor Cortex	UNC13A_3prime_leaf_library_norm	2.0423e-08	2.0423e-08	Novel Donor	TRUE	223	ALS-TDP ( 223 )
CGND-HRA-00061	CGND-HDA-00194-b38	None	ALS-TDP	ALS	Motor Cortex	UNC13A_3prime_leaf_library_norm	0	0	Novel Donor	TRUE	223	ALS-TDP ( 223 )
CGND-HRA-00062	CGND-HDA-00195-b38	None	ALS-TDP	ALS	Motor Cortex	UNC13A_3prime_leaf_library_norm	0	0	Novel Donor	TRUE	223	ALS-TDP ( 223 )
CGND-HRA-00063	CGND-HDA-00196-b38	None	Control	control	Motor Cortex	UNC13A_3prime_leaf_library_norm	0	0	Novel Donor	TRUE	23	Control ( 23 )
CGND-HRA-00064	CGND-HDA-00197-b38	None	ALS-TDP	Other	Motor Cortex	UNC13A_3prime_leaf_library_norm	0	0	Novel Donor	TRUE	223	ALS-TDP ( 223 )
CGND-HRA-00065	CGND-HDA-00198-b38	None	ALS-TDP	ALS	Motor Cortex	UNC13A_3prime_leaf_library_norm	8.3399e-08	1.04249e-07	Novel Donor	TRUE	223	ALS-TDP ( 223 )
CGND-HRA-00066	CGND-HDA-00199-b38	None	ALS-TDP	ALS	Motor Cortex	UNC13A_3prime_leaf_library_norm	0	0	Novel Donor	TRUE	223	ALS-TDP ( 223 )
CGND-HRA-00068	CGND-HDA-00201-b38	None	ALS-TDP	ALS	Motor Cortex	UNC13A_3prime_leaf_library_norm	0	0	Novel Donor	TRUE	223	ALS-TDP ( 223 )
CGND-HRA-00070	CGND-HDA-00189-b38	None	ALS-TDP	ALS-FTD	Cerebellum	UNC13A_3prime_leaf_library_norm	0	0	Novel Donor	FALSE	155	ALS-TDP ( 155 )
CGND-HRA-00071	CGND-HDA-00190-b38	None	ALS-TDP	ALS	Cerebellum	UNC13A_3prime_leaf_library_norm	0	0	Novel Donor	FALSE	155	ALS-TDP ( 155 )
CGND-HRA-00072	CGND-HDA-00191-b38	None	ALS-TDP	ALS-FTD	Cerebellum	UNC13A_3prime_leaf_library_norm	0	0	Novel Donor	FALSE	155	ALS-TDP ( 155 )
CGND-HRA-00073	CGND-HDA-00192-b38	None	ALS-TDP	ALS	Cerebellum	UNC13A_3prime_leaf_library_norm	0	0	Novel Donor	FALSE	155	ALS-TDP ( 155 )
CGND-HRA-00074	CGND-HDA-00193-b38	C9orf72	ALS-TDP	ALS-FTD	Cerebellum	UNC13A_3prime_leaf_library_norm	0	0	Novel Donor	FALSE	155	ALS-TDP ( 155 )
CGND-HRA-00075	CGND-HDA-00194-b38	None	ALS-TDP	ALS	Cerebellum	UNC13A_3prime_leaf_library_norm	0	0	Novel Donor	FALSE	155	ALS-TDP ( 155 )
CGND-HRA-00076	CGND-HDA-00195-b38	None	ALS-TDP	ALS	Cerebellum	UNC13A_3prime_leaf_library_norm	0	0	Novel Donor	FALSE	155	ALS-TDP ( 155 )
CGND-HRA-00077	CGND-HDA-00196-b38	None	Control	control	Cerebellum	UNC13A_3prime_leaf_library_norm	0	0	Novel Donor	FALSE	28	Control ( 28 )
CGND-HRA-00078	CGND-HDA-00197-b38	None	ALS-TDP	Other	Cerebellum	UNC13A_3prime_leaf_library_norm	0	0	Novel Donor	FALSE	155	ALS-TDP ( 155 )
CGND-HRA-00079	CGND-HDA-00198-b38	None	ALS-TDP	ALS	Cerebellum	UNC13A_3prime_leaf_library_norm	0	0	Novel Donor	FALSE	155	ALS-TDP ( 155 )
CGND-HRA-00081	CGND-HDA-00200-b38	None	ALS-TDP	ALS	Cerebellum	UNC13A_3prime_leaf_library_norm	0	0	Novel Donor	FALSE	155	ALS-TDP ( 155 )
CGND-HRA-00082	CGND-HDA-00201-b38	None	ALS-TDP	ALS	Cerebellum	UNC13A_3prime_leaf_library_norm	0	0	Novel Donor	FALSE	155	ALS-TDP ( 155 )
CGND-HRA-00084	CGND-HDA-00189-b38	None	ALS-TDP	ALS-FTD	Motor Cortex	UNC13A_3prime_leaf_library_norm	0	0	Novel Donor	TRUE	223	ALS-TDP ( 223 )
CGND-HRA-00085	CGND-HDA-00190-b38	None	ALS-TDP	ALS	Motor Cortex	UNC13A_3prime_leaf_library_norm	1.65895e-08	1.65895e-08	Novel Donor	TRUE	223	ALS-TDP ( 223 )
CGND-HRA-00086	CGND-HDA-00191-b38	None	ALS-TDP	ALS-FTD	Motor Cortex	UNC13A_3prime_leaf_library_norm	0	0	Novel Donor	TRUE	223	ALS-TDP ( 223 )
CGND-HRA-00087	CGND-HDA-00192-b38	None	ALS-TDP	ALS	Motor Cortex	UNC13A_3prime_leaf_library_norm	0	0	Novel Donor	TRUE	223	ALS-TDP ( 223 )
CGND-HRA-00088	CGND-HDA-00193-b38	C9orf72	ALS-TDP	ALS-FTD	Motor Cortex	UNC13A_3prime_leaf_library_norm	0	0	Novel Donor	TRUE	223	ALS-TDP ( 223 )
CGND-HRA-00089	CGND-HDA-00194-b38	None	ALS-TDP	ALS	Motor Cortex	UNC13A_3prime_leaf_library_norm	0	0	Novel Donor	TRUE	223	ALS-TDP ( 223 )
CGND-HRA-00090	CGND-HDA-00195-b38	None	ALS-TDP	ALS	Motor Cortex	UNC13A_3prime_leaf_library_norm	0	0	Novel Donor	TRUE	223	ALS-TDP ( 223 )
CGND-HRA-00091	CGND-HDA-00196-b38	None	Control	control	Motor Cortex	UNC13A_3prime_leaf_library_norm	0	0	Novel Donor	TRUE	23	Control ( 23 )
CGND-HRA-00092	CGND-HDA-00197-b38	None	ALS-TDP	Other	Motor Cortex	UNC13A_3prime_leaf_library_norm	0	0	Novel Donor	TRUE	223	ALS-TDP ( 223 )
CGND-HRA-00093	CGND-HDA-00198-b38	None	ALS-TDP	ALS	Motor Cortex	UNC13A_3prime_leaf_library_norm	0	4.80461e-08	Novel Donor	TRUE	223	ALS-TDP ( 223 )
CGND-HRA-00095	CGND-HDA-00200-b38	None	ALS-TDP	ALS	Motor Cortex	UNC13A_3prime_leaf_library_norm	0	0	Novel Donor	TRUE	223	ALS-TDP ( 223 )
CGND-HRA-00096	CGND-HDA-00201-b38	None	ALS-TDP	ALS	Motor Cortex	UNC13A_3prime_leaf_library_norm	0	0	Novel Donor	TRUE	223	ALS-TDP ( 223 )
CGND-HRA-00099	CGND-HDA-00464-b38	None	ALS-TDP	ALS	Cerebellum	UNC13A_3prime_leaf_library_norm	0	0	Novel Donor	FALSE	155	ALS-TDP ( 155 )
CGND-HRA-00100	CGND-HDA-00465-b38	None	ALS-TDP	ALS	Cerebellum	UNC13A_3prime_leaf_library_norm	0	0	Novel Donor	FALSE	155	ALS-TDP ( 155 )
CGND-HRA-00101	CGND-HDA-00466-b38	None	ALS-TDP	ALS	Cerebellum	UNC13A_3prime_leaf_library_norm	0	0	Novel Donor	FALSE	155	ALS-TDP ( 155 )
CGND-HRA-00104	CGND-HDA-00469-b38	SOD1	ALS non-TDP	ALS	Cerebellum	UNC13A_3prime_leaf_library_norm	0	0	Novel Donor	FALSE	6	ALS non-TDP ( 6 )
CGND-HRA-00106	CGND-HDA-00471-b38	OPTN	ALS-TDP	ALS	Cerebellum	UNC13A_3prime_leaf_library_norm	0	0	Novel Donor	FALSE	155	ALS-TDP ( 155 )
CGND-HRA-00108	CGND-HDA-00473-b38	None	ALS-TDP	ALS	Cerebellum	UNC13A_3prime_leaf_library_norm	0	0	Novel Donor	FALSE	155	ALS-TDP ( 155 )
CGND-HRA-00110	CGND-HDA-00475-b38	SOD1	ALS non-TDP	ALS	Cerebellum	UNC13A_3prime_leaf_library_norm	0	0	Novel Donor	FALSE	6	ALS non-TDP ( 6 )
CGND-HRA-00111	CGND-HDA-00476-b38	None	ALS-TDP	ALS	Cerebellum	UNC13A_3prime_leaf_library_norm	0	0	Novel Donor	FALSE	155	ALS-TDP ( 155 )
CGND-HRA-00115	CGND-HDA-00480-b38	C9orf72	ALS-TDP	ALS	Frontal Cortex	UNC13A_3prime_leaf_library_norm	0	0	Novel Donor	FALSE	173	ALS-TDP ( 173 )
CGND-HRA-00121	CGND-HDA-00486-b38	OPTN	ALS-TDP	ALS	Cerebellum	UNC13A_3prime_leaf_library_norm	0	0	Novel Donor	FALSE	155	ALS-TDP ( 155 )
CGND-HRA-00126	CGND-HDA-00491-b38	None	ALS-TDP	ALS	Cerebellum	UNC13A_3prime_leaf_library_norm	0	0	Novel Donor	FALSE	155	ALS-TDP ( 155 )
CGND-HRA-00128	CGND-HDA-00493-b38	None	ALS-TDP	ALS	Cerebellum	UNC13A_3prime_leaf_library_norm	0	0	Novel Donor	FALSE	155	ALS-TDP ( 155 )
CGND-HRA-00129	CGND-HDA-00494-b38	MATR3	ALS-TDP	ALS	Frontal Cortex	UNC13A_3prime_leaf_library_norm	0	0	Novel Donor	FALSE	173	ALS-TDP ( 173 )
CGND-HRA-00130	CGND-HDA-00495-b38	None	ALS-TDP	ALS	Cerebellum	UNC13A_3prime_leaf_library_norm	0	0	Novel Donor	FALSE	155	ALS-TDP ( 155 )
CGND-HRA-00132	CGND-HDA-00497-b38	C9orf72	ALS-TDP	ALS	Cervical Spinal Cord	UNC13A_3prime_leaf_library_norm	0	0	Novel Donor	TRUE	134	ALS-TDP ( 134 )
CGND-HRA-00134	CGND-HDA-00499-b38	C9orf72	ALS-TDP	ALS	Motor Cortex	UNC13A_3prime_leaf_library_norm	2.64595e-08	2.64595e-08	Novel Donor	TRUE	223	ALS-TDP ( 223 )
CGND-HRA-00139	CGND-HDA-00504-b38	SOD1	ALS non-TDP	ALS	Frontal Cortex	UNC13A_3prime_leaf_library_norm	0	0	Novel Donor	FALSE	4	ALS non-TDP ( 4 )
CGND-HRA-00141	CGND-HDA-00506-b38	None	ALS-TDP	ALS	Cerebellum	UNC13A_3prime_leaf_library_norm	0	0	Novel Donor	FALSE	155	ALS-TDP ( 155 )
CGND-HRA-00142	CGND-HDA-00507-b38	None	ALS-TDP	ALS	Cerebellum	UNC13A_3prime_leaf_library_norm	0	0	Novel Donor	FALSE	155	ALS-TDP ( 155 )
CGND-HRA-00143	CGND-HDA-00508-b38	None	ALS-TDP	ALS	Cerebellum	UNC13A_3prime_leaf_library_norm	0	0	Novel Donor	FALSE	155	ALS-TDP ( 155 )
CGND-HRA-00146	CGND-HDA-00511-b38	None	ALS-TDP	ALS	Cerebellum	UNC13A_3prime_leaf_library_norm	0	0	Novel Donor	FALSE	155	ALS-TDP ( 155 )
CGND-HRA-00147	CGND-HDA-00512-b38	None	ALS-TDP	ALS	Motor Cortex	UNC13A_3prime_leaf_library_norm	3.41612e-08	5.12418e-08	Novel Donor	TRUE	223	ALS-TDP ( 223 )
CGND-HRA-00148	CGND-HDA-00513-b38	C9orf72	ALS-TDP	ALS	Frontal Cortex	UNC13A_3prime_leaf_library_norm	0	0	Novel Donor	FALSE	173	ALS-TDP ( 173 )
CGND-HRA-00149	CGND-HDA-00514-b38	OPTN	ALS-TDP	ALS	Frontal Cortex	UNC13A_3prime_leaf_library_norm	0	0	Novel Donor	FALSE	173	ALS-TDP ( 173 )
CGND-HRA-00151	CGND-HDA-00516-b38	None	ALS-TDP	ALS	Cerebellum	UNC13A_3prime_leaf_library_norm	0	0	Novel Donor	FALSE	155	ALS-TDP ( 155 )
CGND-HRA-00154	CGND-HDA-00519-b38	None	ALS-TDP	ALS	Cerebellum	UNC13A_3prime_leaf_library_norm	0	0	Novel Donor	FALSE	155	ALS-TDP ( 155 )
CGND-HRA-00159	CGND-HDA-00524-b38	None	ALS-TDP	ALS	Cerebellum	UNC13A_3prime_leaf_library_norm	0	0	Novel Donor	FALSE	155	ALS-TDP ( 155 )
CGND-HRA-00160	CGND-HDA-00525-b38	None	ALS-TDP	ALS-FTD	Frontal Cortex	UNC13A_3prime_leaf_library_norm	0	3.24365e-08	Novel Donor	FALSE	173	ALS-TDP ( 173 )
CGND-HRA-00166	CGND-HDA-00531-b38	OPTN	ALS-TDP	ALS	Cerebellum	UNC13A_3prime_leaf_library_norm	0	0	Novel Donor	FALSE	155	ALS-TDP ( 155 )
CGND-HRA-00168	CGND-HDA-00533-b38	None	ALS-TDP	ALS	Cerebellum	UNC13A_3prime_leaf_library_norm	0	0	Novel Donor	FALSE	155	ALS-TDP ( 155 )
CGND-HRA-00169	CGND-HDA-00534-b38	None	ALS-TDP	ALS	Cerebellum	UNC13A_3prime_leaf_library_norm	0	0	Novel Donor	FALSE	155	ALS-TDP ( 155 )
CGND-HRA-00170	CGND-HDA-00535-b38	SOD1	ALS non-TDP	ALS	Cerebellum	UNC13A_3prime_leaf_library_norm	0	0	Novel Donor	FALSE	6	ALS non-TDP ( 6 )
CGND-HRA-00174	CGND-HDA-00539-b38	None	ALS-TDP	ALS	Cervical Spinal Cord	UNC13A_3prime_leaf_library_norm	0	0	Novel Donor	TRUE	134	ALS-TDP ( 134 )
CGND-HRA-00175	CGND-HDA-00540-b38	None	ALS-TDP	ALS	Cerebellum	UNC13A_3prime_leaf_library_norm	0	0	Novel Donor	FALSE	155	ALS-TDP ( 155 )
CGND-HRA-00178	CGND-HDA-00543-b38	None	ALS-TDP	ALS	Cerebellum	UNC13A_3prime_leaf_library_norm	0	0	Novel Donor	FALSE	155	ALS-TDP ( 155 )
CGND-HRA-00183	CGND-HDA-00548-b38	None	ALS-TDP	ALS	Cerebellum	UNC13A_3prime_leaf_library_norm	0	0	Novel Donor	FALSE	155	ALS-TDP ( 155 )
CGND-HRA-00193	CGND-HDA-00558-b38	None	ALS-TDP	ALS	Motor Cortex	UNC13A_3prime_leaf_library_norm	0	0	Novel Donor	TRUE	223	ALS-TDP ( 223 )
CGND-HRA-00194	CGND-HDA-00559-b38	None	ALS-TDP	Other	Cerebellum	UNC13A_3prime_leaf_library_norm	0	0	Novel Donor	FALSE	155	ALS-TDP ( 155 )
CGND-HRA-00202	CGND-HDA-00567-b38	None	ALS-TDP	ALS	Cerebellum	UNC13A_3prime_leaf_library_norm	0	0	Novel Donor	FALSE	155	ALS-TDP ( 155 )
CGND-HRA-00208	CGND-HDA-00595-b38	None	ALS-TDP	ALS	Cerebellum	UNC13A_3prime_leaf_library_norm	0	0	Novel Donor	FALSE	155	ALS-TDP ( 155 )
CGND-HRA-00209	CGND-HDA-00590-b38	ANG	ALS-TDP	ALS	Frontal Cortex	UNC13A_3prime_leaf_library_norm	0	0	Novel Donor	FALSE	173	ALS-TDP ( 173 )
CGND-HRA-00214	CGND-HDA-00595-b38	None	ALS-TDP	ALS	Frontal Cortex	UNC13A_3prime_leaf_library_norm	0	0	Novel Donor	FALSE	173	ALS-TDP ( 173 )
CGND-HRA-00215	CGND-HDA-00590-b38	ANG	ALS-TDP	ALS	Motor Cortex	UNC13A_3prime_leaf_library_norm	0	0	Novel Donor	TRUE	223	ALS-TDP ( 223 )
CGND-HRA-00220	CGND-HDA-00595-b38	None	ALS-TDP	ALS	Motor Cortex	UNC13A_3prime_leaf_library_norm	0	0	Novel Donor	TRUE	223	ALS-TDP ( 223 )
CGND-HRA-00221	CGND-HDA-00590-b38	ANG	ALS-TDP	ALS	Motor Cortex	UNC13A_3prime_leaf_library_norm	0	0	Novel Donor	TRUE	223	ALS-TDP ( 223 )
CGND-HRA-00226	CGND-HDA-00595-b38	None	ALS-TDP	ALS	Motor Cortex	UNC13A_3prime_leaf_library_norm	0	0	Novel Donor	TRUE	223	ALS-TDP ( 223 )
CGND-HRA-00227	CGND-HDA-00590-b38	ANG	ALS-TDP	ALS	Cervical Spinal Cord	UNC13A_3prime_leaf_library_norm	0	0	Novel Donor	TRUE	134	ALS-TDP ( 134 )
CGND-HRA-00232	CGND-HDA-00595-b38	None	ALS-TDP	ALS	Cervical Spinal Cord	UNC13A_3prime_leaf_library_norm	0	2.65976e-08	Novel Donor	TRUE	134	ALS-TDP ( 134 )
CGND-HRA-00233	CGND-HDA-00590-b38	ANG	ALS-TDP	ALS	Lumbar Spinal Cord	UNC13A_3prime_leaf_library_norm	0	0	Novel Donor	TRUE	136	ALS-TDP ( 136 )
CGND-HRA-00238	CGND-HDA-00595-b38	None	ALS-TDP	ALS	Lumbar Spinal Cord	UNC13A_3prime_leaf_library_norm	0	0	Novel Donor	TRUE	136	ALS-TDP ( 136 )
CGND-HRA-00239	CGND-HDA-00946-b38	C9orf72	ALS-TDP	ALS	Frontal Cortex	UNC13A_3prime_leaf_library_norm	0	0	Novel Donor	FALSE	173	ALS-TDP ( 173 )
CGND-HRA-00240	NEUYY221HZA-b38	None	ALS-TDP	ALS	Frontal Cortex	UNC13A_3prime_leaf_library_norm	0	0	Novel Donor	FALSE	173	ALS-TDP ( 173 )
CGND-HRA-00241	NEUUE532LFF-b38	None	ALS-TDP	ALS	Frontal Cortex	UNC13A_3prime_leaf_library_norm	0	0	Novel Donor	FALSE	173	ALS-TDP ( 173 )
CGND-HRA-00243	NEUCV649UJK-b38	None	ALS-TDP	ALS	Frontal Cortex	UNC13A_3prime_leaf_library_norm	0	0	Novel Donor	FALSE	173	ALS-TDP ( 173 )
CGND-HRA-00245	CGND-HDA-00955-b38	C9orf72	ALS-TDP	ALS	Frontal Cortex	UNC13A_3prime_leaf_library_norm	0	0	Novel Donor	FALSE	173	ALS-TDP ( 173 )
CGND-HRA-00249	NEUYY221HZA-b38	None	ALS-TDP	ALS	Motor Cortex	UNC13A_3prime_leaf_library_norm	0	0	Novel Donor	TRUE	223	ALS-TDP ( 223 )
CGND-HRA-00250	NEUUE532LFF-b38	None	ALS-TDP	ALS	Motor Cortex	UNC13A_3prime_leaf_library_norm	0	4.56752e-08	Novel Donor	TRUE	223	ALS-TDP ( 223 )
CGND-HRA-00252	NEUCV649UJK-b38	None	ALS-TDP	ALS	Motor Cortex	UNC13A_3prime_leaf_library_norm	0	0	Novel Donor	TRUE	223	ALS-TDP ( 223 )
CGND-HRA-00254	CGND-HDA-00955-b38	C9orf72	ALS-TDP	ALS	Motor Cortex	UNC13A_3prime_leaf_library_norm	0	0	Novel Donor	TRUE	223	ALS-TDP ( 223 )
CGND-HRA-00260	NEUUE532LFF-b38	None	ALS-TDP	ALS	Cervical Spinal Cord	UNC13A_3prime_leaf_library_norm	0	0	Novel Donor	TRUE	134	ALS-TDP ( 134 )
CGND-HRA-00262	NEUCV649UJK-b38	None	ALS-TDP	ALS	Cervical Spinal Cord	UNC13A_3prime_leaf_library_norm	2.10238e-08	2.10238e-08	Novel Donor	TRUE	134	ALS-TDP ( 134 )
CGND-HRA-00271	CGND-HDA-00599-b38	None	Control	control	Cervical Spinal Cord	UNC13A_3prime_leaf_library_norm	0	0	Novel Donor	TRUE	32	Control ( 32 )
CGND-HRA-00272	NEUYY221HZA-b38	None	ALS-TDP	ALS	Lumbar Spinal Cord	UNC13A_3prime_leaf_library_norm	0	0	Novel Donor	TRUE	136	ALS-TDP ( 136 )
CGND-HRA-00273	NEUUE532LFF-b38	None	ALS-TDP	ALS	Lumbar Spinal Cord	UNC13A_3prime_leaf_library_norm	0	2.59069e-08	Novel Donor	TRUE	136	ALS-TDP ( 136 )
CGND-HRA-00275	NEUCV649UJK-b38	None	ALS-TDP	ALS	Lumbar Spinal Cord	UNC13A_3prime_leaf_library_norm	0	0	Novel Donor	TRUE	136	ALS-TDP ( 136 )
CGND-HRA-00284	NEUYY221HZA-b38	None	ALS-TDP	ALS	Motor Cortex	UNC13A_3prime_leaf_library_norm	2.44918e-08	2.44918e-08	Novel Donor	TRUE	223	ALS-TDP ( 223 )
CGND-HRA-00285	NEUUE532LFF-b38	None	ALS-TDP	ALS	Motor Cortex	UNC13A_3prime_leaf_library_norm	0	0	Novel Donor	TRUE	223	ALS-TDP ( 223 )
CGND-HRA-00288	CGND-HDA-00946-b38	C9orf72	ALS-TDP	ALS	Motor Cortex	UNC13A_3prime_leaf_library_norm	0	0	Novel Donor	TRUE	223	ALS-TDP ( 223 )
CGND-HRA-00295	CGND-HDA-01310-b38	C9orf72	FTLD-TDP		Cerebellum	UNC13A_3prime_leaf_library_norm	0	0	Novel Donor	FALSE	47	FTLD-TDP ( 47 )
CGND-HRA-00300	CGND-HDA-01310-b38	C9orf72	FTLD-TDP		Frontal Cortex	UNC13A_3prime_leaf_library_norm	2.46013e-08	2.46013e-08	Novel Donor	TRUE	33	FTLD-TDP ( 33 )
CGND-HRA-00303	CGND-HDA-01311-b38	None	ALS-TDP	ALS-AD	Cerebellum	UNC13A_3prime_leaf_library_norm	0	0	Novel Donor	FALSE	155	ALS-TDP ( 155 )
CGND-HRA-00304	CGND-HDA-01311-b38	None	ALS-TDP	ALS-AD	Motor Cortex	UNC13A_3prime_leaf_library_norm	0	0	Novel Donor	TRUE	223	ALS-TDP ( 223 )
CGND-HRA-00305	CGND-HDA-01311-b38	None	ALS-TDP	ALS-AD	Motor Cortex	UNC13A_3prime_leaf_library_norm	0	0	Novel Donor	TRUE	223	ALS-TDP ( 223 )
CGND-HRA-00306	CGND-HDA-01311-b38	None	ALS-TDP	ALS-AD	Cervical Spinal Cord	UNC13A_3prime_leaf_library_norm	0	0	Novel Donor	TRUE	134	ALS-TDP ( 134 )
CGND-HRA-00307	CGND-HDA-01311-b38	None	ALS-TDP	ALS-AD	Lumbar Spinal Cord	UNC13A_3prime_leaf_library_norm	0	0	Novel Donor	TRUE	136	ALS-TDP ( 136 )
CGND-HRA-00308	CGND-HDA-01311-b38	None	ALS-TDP	ALS-AD	Frontal Cortex	UNC13A_3prime_leaf_library_norm	0	0	Novel Donor	FALSE	173	ALS-TDP ( 173 )
CGND-HRA-00311	CGND-HDA-01312-b38	None	ALS-TDP	ALS	Cerebellum	UNC13A_3prime_leaf_library_norm	0	0	Novel Donor	FALSE	155	ALS-TDP ( 155 )
CGND-HRA-00312	CGND-HDA-01312-b38	None	ALS-TDP	ALS	Motor Cortex	UNC13A_3prime_leaf_library_norm	0	0	Novel Donor	TRUE	223	ALS-TDP ( 223 )
CGND-HRA-00313	CGND-HDA-01312-b38	None	ALS-TDP	ALS	Motor Cortex	UNC13A_3prime_leaf_library_norm	0	0	Novel Donor	TRUE	223	ALS-TDP ( 223 )
CGND-HRA-00314	CGND-HDA-01312-b38	None	ALS-TDP	ALS	Cervical Spinal Cord	UNC13A_3prime_leaf_library_norm	0	0	Novel Donor	TRUE	134	ALS-TDP ( 134 )
CGND-HRA-00315	CGND-HDA-01312-b38	None	ALS-TDP	ALS	Lumbar Spinal Cord	UNC13A_3prime_leaf_library_norm	0	0	Novel Donor	TRUE	136	ALS-TDP ( 136 )
CGND-HRA-00316	CGND-HDA-01312-b38	None	ALS-TDP	ALS	Frontal Cortex	UNC13A_3prime_leaf_library_norm	0	0	Novel Donor	FALSE	173	ALS-TDP ( 173 )
CGND-HRA-00319	CGND-HDA-01313-b38	C9orf72	ALS-TDP	ALS	Cerebellum	UNC13A_3prime_leaf_library_norm	0	0	Novel Donor	FALSE	155	ALS-TDP ( 155 )
CGND-HRA-00320	CGND-HDA-01313-b38	C9orf72	ALS-TDP	ALS	Motor Cortex	UNC13A_3prime_leaf_library_norm	0	0	Novel Donor	TRUE	223	ALS-TDP ( 223 )
CGND-HRA-00321	CGND-HDA-01313-b38	C9orf72	ALS-TDP	ALS	Motor Cortex	UNC13A_3prime_leaf_library_norm	0	0	Novel Donor	TRUE	223	ALS-TDP ( 223 )
CGND-HRA-00322	CGND-HDA-01313-b38	C9orf72	ALS-TDP	ALS	Cervical Spinal Cord	UNC13A_3prime_leaf_library_norm	0	0	Novel Donor	TRUE	134	ALS-TDP ( 134 )
CGND-HRA-00323	CGND-HDA-01313-b38	C9orf72	ALS-TDP	ALS	Frontal Cortex	UNC13A_3prime_leaf_library_norm	0	0	Novel Donor	FALSE	173	ALS-TDP ( 173 )
CGND-HRA-00326	CGND-HDA-01314-b38	None	ALS-TDP	ALS-AD	Cerebellum	UNC13A_3prime_leaf_library_norm	0	0	Novel Donor	FALSE	155	ALS-TDP ( 155 )
CGND-HRA-00328	CGND-HDA-01314-b38	None	ALS-TDP	ALS-AD	Motor Cortex	UNC13A_3prime_leaf_library_norm	0	0	Novel Donor	TRUE	223	ALS-TDP ( 223 )
CGND-HRA-00330	CGND-HDA-01314-b38	None	ALS-TDP	ALS-AD	Frontal Cortex	UNC13A_3prime_leaf_library_norm	0	0	Novel Donor	FALSE	173	ALS-TDP ( 173 )
CGND-HRA-00333	CGND-HDA-01315-b38	None	ALS-TDP	ALS	Cerebellum	UNC13A_3prime_leaf_library_norm	0	0	Novel Donor	FALSE	155	ALS-TDP ( 155 )
CGND-HRA-00334	CGND-HDA-01315-b38	None	ALS-TDP	ALS	Motor Cortex	UNC13A_3prime_leaf_library_norm	0	0	Novel Donor	TRUE	223	ALS-TDP ( 223 )
CGND-HRA-00335	CGND-HDA-01315-b38	None	ALS-TDP	ALS	Motor Cortex	UNC13A_3prime_leaf_library_norm	0	0	Novel Donor	TRUE	223	ALS-TDP ( 223 )
CGND-HRA-00336	CGND-HDA-01315-b38	None	ALS-TDP	ALS	Cervical Spinal Cord	UNC13A_3prime_leaf_library_norm	2.84479e-08	2.84479e-08	Novel Donor	TRUE	134	ALS-TDP ( 134 )
CGND-HRA-00337	CGND-HDA-01315-b38	None	ALS-TDP	ALS	Lumbar Spinal Cord	UNC13A_3prime_leaf_library_norm	0	0	Novel Donor	TRUE	136	ALS-TDP ( 136 )
CGND-HRA-00338	CGND-HDA-01315-b38	None	ALS-TDP	ALS	Frontal Cortex	UNC13A_3prime_leaf_library_norm	0	0	Novel Donor	FALSE	173	ALS-TDP ( 173 )
CGND-HRA-00341	CGND-HDA-01316-b38	None	ALS-TDP	ALS	Cerebellum	UNC13A_3prime_leaf_library_norm	0	0	Novel Donor	FALSE	155	ALS-TDP ( 155 )
CGND-HRA-00342	CGND-HDA-01316-b38	None	ALS-TDP	ALS	Motor Cortex	UNC13A_3prime_leaf_library_norm	2.90612e-08	2.90612e-08	Novel Donor	TRUE	223	ALS-TDP ( 223 )
CGND-HRA-00343	CGND-HDA-01316-b38	None	ALS-TDP	ALS	Motor Cortex	UNC13A_3prime_leaf_library_norm	2.27099e-08	6.81296e-08	Novel Donor	TRUE	223	ALS-TDP ( 223 )
CGND-HRA-00344	CGND-HDA-01316-b38	None	ALS-TDP	ALS	Cervical Spinal Cord	UNC13A_3prime_leaf_library_norm	0	0	Novel Donor	TRUE	134	ALS-TDP ( 134 )
CGND-HRA-00345	CGND-HDA-01316-b38	None	ALS-TDP	ALS	Lumbar Spinal Cord	UNC13A_3prime_leaf_library_norm	0	0	Novel Donor	TRUE	136	ALS-TDP ( 136 )
CGND-HRA-00346	CGND-HDA-01316-b38	None	ALS-TDP	ALS	Frontal Cortex	UNC13A_3prime_leaf_library_norm	0	0	Novel Donor	FALSE	173	ALS-TDP ( 173 )
CGND-HRA-00349	CGND-HDA-01317-b38	None	ALS-TDP	ALS	Cerebellum	UNC13A_3prime_leaf_library_norm	0	0	Novel Donor	FALSE	155	ALS-TDP ( 155 )
CGND-HRA-00350	CGND-HDA-01317-b38	None	ALS-TDP	ALS	Motor Cortex	UNC13A_3prime_leaf_library_norm	0	0	Novel Donor	TRUE	223	ALS-TDP ( 223 )
CGND-HRA-00351	CGND-HDA-01317-b38	None	ALS-TDP	ALS	Motor Cortex	UNC13A_3prime_leaf_library_norm	0	0	Novel Donor	TRUE	223	ALS-TDP ( 223 )
CGND-HRA-00352	CGND-HDA-01317-b38	None	ALS-TDP	ALS	Cervical Spinal Cord	UNC13A_3prime_leaf_library_norm	2.33471e-08	4.66942e-08	Novel Donor	TRUE	134	ALS-TDP ( 134 )
CGND-HRA-00354	CGND-HDA-01317-b38	None	ALS-TDP	ALS	Frontal Cortex	UNC13A_3prime_leaf_library_norm	0	0	Novel Donor	FALSE	173	ALS-TDP ( 173 )
CGND-HRA-00357	CGND-HDA-01318-b38	C9orf72	ALS-TDP	ALS	Cerebellum	UNC13A_3prime_leaf_library_norm	0	0	Novel Donor	FALSE	155	ALS-TDP ( 155 )
CGND-HRA-00358	CGND-HDA-01318-b38	C9orf72	ALS-TDP	ALS	Motor Cortex	UNC13A_3prime_leaf_library_norm	0	0	Novel Donor	TRUE	223	ALS-TDP ( 223 )
CGND-HRA-00359	CGND-HDA-01318-b38	C9orf72	ALS-TDP	ALS	Motor Cortex	UNC13A_3prime_leaf_library_norm	0	0	Novel Donor	TRUE	223	ALS-TDP ( 223 )
CGND-HRA-00360	CGND-HDA-01318-b38	C9orf72	ALS-TDP	ALS	Cervical Spinal Cord	UNC13A_3prime_leaf_library_norm	0	0	Novel Donor	TRUE	134	ALS-TDP ( 134 )
CGND-HRA-00361	CGND-HDA-01318-b38	C9orf72	ALS-TDP	ALS	Lumbar Spinal Cord	UNC13A_3prime_leaf_library_norm	0	0	Novel Donor	TRUE	136	ALS-TDP ( 136 )
CGND-HRA-00362	CGND-HDA-01318-b38	C9orf72	ALS-TDP	ALS	Frontal Cortex	UNC13A_3prime_leaf_library_norm	0	0	Novel Donor	FALSE	173	ALS-TDP ( 173 )
CGND-HRA-00365	CGND-HDA-01319-b38	None	ALS-TDP	ALS	Cerebellum	UNC13A_3prime_leaf_library_norm	0	0	Novel Donor	FALSE	155	ALS-TDP ( 155 )
CGND-HRA-00366	CGND-HDA-01319-b38	None	ALS-TDP	ALS	Motor Cortex	UNC13A_3prime_leaf_library_norm	0	0	Novel Donor	TRUE	223	ALS-TDP ( 223 )
CGND-HRA-00367	CGND-HDA-01319-b38	None	ALS-TDP	ALS	Motor Cortex	UNC13A_3prime_leaf_library_norm	2.83675e-08	2.83675e-08	Novel Donor	TRUE	223	ALS-TDP ( 223 )
CGND-HRA-00369	CGND-HDA-01319-b38	None	ALS-TDP	ALS	Frontal Cortex	UNC13A_3prime_leaf_library_norm	0	0	Novel Donor	FALSE	173	ALS-TDP ( 173 )
CGND-HRA-00372	CGND-HDA-01320-b38	None	ALS-TDP	ALS	Cerebellum	UNC13A_3prime_leaf_library_norm	0	0	Novel Donor	FALSE	155	ALS-TDP ( 155 )
CGND-HRA-00373	CGND-HDA-01320-b38	None	ALS-TDP	ALS	Motor Cortex	UNC13A_3prime_leaf_library_norm	0	0	Novel Donor	TRUE	223	ALS-TDP ( 223 )
CGND-HRA-00374	CGND-HDA-01320-b38	None	ALS-TDP	ALS	Motor Cortex	UNC13A_3prime_leaf_library_norm	0	0	Novel Donor	TRUE	223	ALS-TDP ( 223 )
CGND-HRA-00375	CGND-HDA-01320-b38	None	ALS-TDP	ALS	Cervical Spinal Cord	UNC13A_3prime_leaf_library_norm	0	0	Novel Donor	TRUE	134	ALS-TDP ( 134 )
CGND-HRA-00376	CGND-HDA-01320-b38	None	ALS-TDP	ALS	Lumbar Spinal Cord	UNC13A_3prime_leaf_library_norm	0	0	Novel Donor	TRUE	136	ALS-TDP ( 136 )
CGND-HRA-00377	CGND-HDA-01320-b38	None	ALS-TDP	ALS	Frontal Cortex	UNC13A_3prime_leaf_library_norm	0	0	Novel Donor	FALSE	173	ALS-TDP ( 173 )
CGND-HRA-00380	CGND-HDA-01321-b38	None	ALS-TDP	ALS-AD	Cerebellum	UNC13A_3prime_leaf_library_norm	0	0	Novel Donor	FALSE	155	ALS-TDP ( 155 )
CGND-HRA-00381	CGND-HDA-01321-b38	None	ALS-TDP	ALS-AD	Motor Cortex	UNC13A_3prime_leaf_library_norm	0	0	Novel Donor	TRUE	223	ALS-TDP ( 223 )
CGND-HRA-00382	CGND-HDA-01321-b38	None	ALS-TDP	ALS-AD	Motor Cortex	UNC13A_3prime_leaf_library_norm	2.43251e-08	2.43251e-08	Novel Donor	TRUE	223	ALS-TDP ( 223 )
CGND-HRA-00383	CGND-HDA-01321-b38	None	ALS-TDP	ALS-AD	Cervical Spinal Cord	UNC13A_3prime_leaf_library_norm	0	0	Novel Donor	TRUE	134	ALS-TDP ( 134 )
CGND-HRA-00384	CGND-HDA-01321-b38	None	ALS-TDP	ALS-AD	Lumbar Spinal Cord	UNC13A_3prime_leaf_library_norm	0	0	Novel Donor	TRUE	136	ALS-TDP ( 136 )
CGND-HRA-00385	CGND-HDA-01321-b38	None	ALS-TDP	ALS-AD	Frontal Cortex	UNC13A_3prime_leaf_library_norm	0	0	Novel Donor	FALSE	173	ALS-TDP ( 173 )
CGND-HRA-00386	CGND-HDA-01322-b38	None	ALS-TDP	ALS-AD	Cerebellum	UNC13A_3prime_leaf_library_norm	0	0	Novel Donor	FALSE	155	ALS-TDP ( 155 )
CGND-HRA-00387	CGND-HDA-01322-b38	None	ALS-TDP	ALS-AD	Motor Cortex	UNC13A_3prime_leaf_library_norm	0	0	Novel Donor	TRUE	223	ALS-TDP ( 223 )
CGND-HRA-00388	CGND-HDA-01322-b38	None	ALS-TDP	ALS-AD	Motor Cortex	UNC13A_3prime_leaf_library_norm	0	0	Novel Donor	TRUE	223	ALS-TDP ( 223 )
CGND-HRA-00389	CGND-HDA-01322-b38	None	ALS-TDP	ALS-AD	Cervical Spinal Cord	UNC13A_3prime_leaf_library_norm	0	0	Novel Donor	TRUE	134	ALS-TDP ( 134 )
CGND-HRA-00390	CGND-HDA-01322-b38	None	ALS-TDP	ALS-AD	Lumbar Spinal Cord	UNC13A_3prime_leaf_library_norm	0	0	Novel Donor	TRUE	136	ALS-TDP ( 136 )
CGND-HRA-00391	CGND-HDA-01322-b38	None	ALS-TDP	ALS-AD	Frontal Cortex	UNC13A_3prime_leaf_library_norm	0	0	Novel Donor	FALSE	173	ALS-TDP ( 173 )
CGND-HRA-00416	CGND-HDA-01327-b38	None	ALS-TDP	ALS-AD	Cerebellum	UNC13A_3prime_leaf_library_norm	0	0	Novel Donor	FALSE	155	ALS-TDP ( 155 )
CGND-HRA-00417	CGND-HDA-01327-b38	None	ALS-TDP	ALS-AD	Motor Cortex	UNC13A_3prime_leaf_library_norm	0	0	Novel Donor	TRUE	223	ALS-TDP ( 223 )
CGND-HRA-00418	CGND-HDA-01327-b38	None	ALS-TDP	ALS-AD	Motor Cortex	UNC13A_3prime_leaf_library_norm	1.64552e-08	1.64552e-08	Novel Donor	TRUE	223	ALS-TDP ( 223 )
CGND-HRA-00419	CGND-HDA-01327-b38	None	ALS-TDP	ALS-AD	Cervical Spinal Cord	UNC13A_3prime_leaf_library_norm	1.80215e-08	1.80215e-08	Novel Donor	TRUE	134	ALS-TDP ( 134 )
CGND-HRA-00420	CGND-HDA-01327-b38	None	ALS-TDP	ALS-AD	Lumbar Spinal Cord	UNC13A_3prime_leaf_library_norm	0	0	Novel Donor	TRUE	136	ALS-TDP ( 136 )
CGND-HRA-00421	CGND-HDA-01327-b38	None	ALS-TDP	ALS-AD	Frontal Cortex	UNC13A_3prime_leaf_library_norm	0	0	Novel Donor	FALSE	173	ALS-TDP ( 173 )
CGND-HRA-00422	CGND-HDA-01328-b38	None	ALS-TDP	ALS	Cerebellum	UNC13A_3prime_leaf_library_norm	0	0	Novel Donor	FALSE	155	ALS-TDP ( 155 )
CGND-HRA-00423	CGND-HDA-01328-b38	None	ALS-TDP	ALS	Motor Cortex	UNC13A_3prime_leaf_library_norm	0	0	Novel Donor	TRUE	223	ALS-TDP ( 223 )
CGND-HRA-00424	CGND-HDA-01328-b38	None	ALS-TDP	ALS	Motor Cortex	UNC13A_3prime_leaf_library_norm	0	0	Novel Donor	TRUE	223	ALS-TDP ( 223 )
CGND-HRA-00425	CGND-HDA-01328-b38	None	ALS-TDP	ALS	Cervical Spinal Cord	UNC13A_3prime_leaf_library_norm	0	0	Novel Donor	TRUE	134	ALS-TDP ( 134 )
CGND-HRA-00426	CGND-HDA-01328-b38	None	ALS-TDP	ALS	Lumbar Spinal Cord	UNC13A_3prime_leaf_library_norm	0	0	Novel Donor	TRUE	136	ALS-TDP ( 136 )
CGND-HRA-00427	CGND-HDA-01328-b38	None	ALS-TDP	ALS	Frontal Cortex	UNC13A_3prime_leaf_library_norm	0	0	Novel Donor	FALSE	173	ALS-TDP ( 173 )
CGND-HRA-00434	CGND-HDA-01330-b38	None	ALS-TDP	ALS	Cerebellum	UNC13A_3prime_leaf_library_norm	0	0	Novel Donor	FALSE	155	ALS-TDP ( 155 )
CGND-HRA-00435	CGND-HDA-01330-b38	None	ALS-TDP	ALS	Motor Cortex	UNC13A_3prime_leaf_library_norm	0	0	Novel Donor	TRUE	223	ALS-TDP ( 223 )
CGND-HRA-00436	CGND-HDA-01330-b38	None	ALS-TDP	ALS	Motor Cortex	UNC13A_3prime_leaf_library_norm	0	0	Novel Donor	TRUE	223	ALS-TDP ( 223 )
CGND-HRA-00437	CGND-HDA-01330-b38	None	ALS-TDP	ALS	Cervical Spinal Cord	UNC13A_3prime_leaf_library_norm	0	0	Novel Donor	TRUE	134	ALS-TDP ( 134 )
CGND-HRA-00439	CGND-HDA-01330-b38	None	ALS-TDP	ALS	Frontal Cortex	UNC13A_3prime_leaf_library_norm	0	0	Novel Donor	FALSE	173	ALS-TDP ( 173 )
CGND-HRA-00440	CGND-HDA-01290-b38	None	ALS-TDP	ALS	Cerebellum	UNC13A_3prime_leaf_library_norm	0	0	Novel Donor	FALSE	155	ALS-TDP ( 155 )
CGND-HRA-00441	CGND-HDA-01291-b38	None	ALS-TDP	ALS	Cerebellum	UNC13A_3prime_leaf_library_norm	0	0	Novel Donor	FALSE	155	ALS-TDP ( 155 )
CGND-HRA-00442	CGND-HDA-01292-b38	None	ALS-TDP	ALS	Cerebellum	UNC13A_3prime_leaf_library_norm	0	0	Novel Donor	FALSE	155	ALS-TDP ( 155 )
CGND-HRA-00443	CGND-HDA-01293-b38	None	ALS-TDP	ALS	Cerebellum	UNC13A_3prime_leaf_library_norm	0	0	Novel Donor	FALSE	155	ALS-TDP ( 155 )
CGND-HRA-00444	CGND-HDA-01294-b38	None	ALS-TDP	ALS	Cerebellum	UNC13A_3prime_leaf_library_norm	3.19168e-08	3.19168e-08	Novel Donor	FALSE	155	ALS-TDP ( 155 )
CGND-HRA-00447	CGND-HDA-01297-b38	None	FTLD-TDP		Cerebellum	UNC13A_3prime_leaf_library_norm	0	0	Novel Donor	FALSE	47	FTLD-TDP ( 47 )
CGND-HRA-00448	CGND-HDA-01298-b38	None	ALS-TDP	ALS	Cerebellum	UNC13A_3prime_leaf_library_norm	0	0	Novel Donor	FALSE	155	ALS-TDP ( 155 )
CGND-HRA-00449	CGND-HDA-01299-b38	None	ALS-TDP	ALS	Cerebellum	UNC13A_3prime_leaf_library_norm	0	0	Novel Donor	FALSE	155	ALS-TDP ( 155 )
CGND-HRA-00450	CGND-HDA-01300-b38	None	ALS-TDP	ALS	Cerebellum	UNC13A_3prime_leaf_library_norm	0	0	Novel Donor	FALSE	155	ALS-TDP ( 155 )
CGND-HRA-00451	CGND-HDA-00590-b38	ANG	ALS-TDP	ALS	Cerebellum	UNC13A_3prime_leaf_library_norm	0	0	Novel Donor	FALSE	155	ALS-TDP ( 155 )
CGND-HRA-00452	CGND-HDA-01302-b38	None	FTLD-TDP		Cerebellum	UNC13A_3prime_leaf_library_norm	0	0	Novel Donor	FALSE	47	FTLD-TDP ( 47 )
CGND-HRA-00454	CGND-HDA-01304-b38	None	FTLD-TDP		Cerebellum	UNC13A_3prime_leaf_library_norm	0	0	Novel Donor	FALSE	47	FTLD-TDP ( 47 )
CGND-HRA-00455	CGND-HDA-01305-b38	None	FTLD-TDP		Cerebellum	UNC13A_3prime_leaf_library_norm	0	0	Novel Donor	FALSE	47	FTLD-TDP ( 47 )
CGND-HRA-00456	CGND-HDA-01306-b38	None	FTLD-TDP		Cerebellum	UNC13A_3prime_leaf_library_norm	2.58032e-08	2.58032e-08	Novel Donor	FALSE	47	FTLD-TDP ( 47 )
CGND-HRA-00457	CGND-HDA-01307-b38	None	FTLD-TDP		Cerebellum	UNC13A_3prime_leaf_library_norm	2.14865e-08	2.14865e-08	Novel Donor	FALSE	47	FTLD-TDP ( 47 )
CGND-HRA-00458	CGND-HDA-01308-b38	None	FTLD-TDP		Cerebellum	UNC13A_3prime_leaf_library_norm	0	0	Novel Donor	FALSE	47	FTLD-TDP ( 47 )
CGND-HRA-00459	CGND-HDA-01309-b38	None	FTLD-TDP		Cerebellum	UNC13A_3prime_leaf_library_norm	0	0	Novel Donor	FALSE	47	FTLD-TDP ( 47 )
CGND-HRA-00460	CGND-HDA-01696	C9orf72	ALS-TDP	ALS	Frontal Cortex	UNC13A_3prime_leaf_library_norm	0	0	Novel Donor	FALSE	173	ALS-TDP ( 173 )
CGND-HRA-00461	CGND-HDA-01696	C9orf72	ALS-TDP	ALS	Motor Cortex	UNC13A_3prime_leaf_library_norm	0	0	Novel Donor	TRUE	223	ALS-TDP ( 223 )
CGND-HRA-00462	CGND-HDA-01696	C9orf72	ALS-TDP	ALS	Motor Cortex	UNC13A_3prime_leaf_library_norm	0	0	Novel Donor	TRUE	223	ALS-TDP ( 223 )
CGND-HRA-00463	CGND-HDA-01696	C9orf72	ALS-TDP	ALS	Cervical Spinal Cord	UNC13A_3prime_leaf_library_norm	0	0	Novel Donor	TRUE	134	ALS-TDP ( 134 )
CGND-HRA-00464	CGND-HDA-01696	C9orf72	ALS-TDP	ALS	Lumbar Spinal Cord	UNC13A_3prime_leaf_library_norm	0	0	Novel Donor	TRUE	136	ALS-TDP ( 136 )
CGND-HRA-00465	CGND-HDA-01696	C9orf72	ALS-TDP	ALS	Cerebellum	UNC13A_3prime_leaf_library_norm	0	0	Novel Donor	FALSE	155	ALS-TDP ( 155 )
CGND-HRA-00473	CGND-HDA-01699	None	ALS-TDP	ALS-AD	Cervical Spinal Cord	UNC13A_3prime_leaf_library_norm	0	0	Novel Donor	TRUE	134	ALS-TDP ( 134 )
CGND-HRA-00474	CGND-HDA-01699	None	ALS-TDP	ALS-AD	Lumbar Spinal Cord	UNC13A_3prime_leaf_library_norm	0	0	Novel Donor	TRUE	136	ALS-TDP ( 136 )
CGND-HRA-00475	CGND-HDA-01699	None	ALS-TDP	ALS-AD	Cerebellum	UNC13A_3prime_leaf_library_norm	0	0	Novel Donor	FALSE	155	ALS-TDP ( 155 )
CGND-HRA-00476	CGND-HDA-01700	None	Control	control	Frontal Cortex	UNC13A_3prime_leaf_library_norm	0	0	Novel Donor	TRUE	40	Control ( 40 )
CGND-HRA-00477	CGND-HDA-01700	None	Control	control	Motor Cortex	UNC13A_3prime_leaf_library_norm	0	0	Novel Donor	TRUE	23	Control ( 23 )
CGND-HRA-00478	CGND-HDA-01700	None	Control	control	Motor Cortex	UNC13A_3prime_leaf_library_norm	0	0	Novel Donor	TRUE	23	Control ( 23 )
CGND-HRA-00479	CGND-HDA-01700	None	Control	control	Cervical Spinal Cord	UNC13A_3prime_leaf_library_norm	0	0	Novel Donor	TRUE	32	Control ( 32 )
CGND-HRA-00480	CGND-HDA-01700	None	Control	control	Cerebellum	UNC13A_3prime_leaf_library_norm	0	0	Novel Donor	FALSE	28	Control ( 28 )
CGND-HRA-00481	CGND-HDA-01701	None	ALS-TDP	Other	Frontal Cortex	UNC13A_3prime_leaf_library_norm	0	0	Novel Donor	FALSE	173	ALS-TDP ( 173 )
CGND-HRA-00482	CGND-HDA-01701	None	ALS-TDP	Other	Motor Cortex	UNC13A_3prime_leaf_library_norm	0	0	Novel Donor	TRUE	223	ALS-TDP ( 223 )
CGND-HRA-00483	CGND-HDA-01701	None	ALS-TDP	Other	Motor Cortex	UNC13A_3prime_leaf_library_norm	0	0	Novel Donor	TRUE	223	ALS-TDP ( 223 )
CGND-HRA-00484	CGND-HDA-01701	None	ALS-TDP	Other	Cervical Spinal Cord	UNC13A_3prime_leaf_library_norm	0	0	Novel Donor	TRUE	134	ALS-TDP ( 134 )
CGND-HRA-00485	CGND-HDA-01701	None	ALS-TDP	Other	Lumbar Spinal Cord	UNC13A_3prime_leaf_library_norm	0	0	Novel Donor	TRUE	136	ALS-TDP ( 136 )
CGND-HRA-00486	CGND-HDA-01701	None	ALS-TDP	Other	Cerebellum	UNC13A_3prime_leaf_library_norm	0	0	Novel Donor	FALSE	155	ALS-TDP ( 155 )
CGND-HRA-00487	CGND-HDA-01702	None	ALS-TDP	ALS	Frontal Cortex	UNC13A_3prime_leaf_library_norm	0	0	Novel Donor	FALSE	173	ALS-TDP ( 173 )
CGND-HRA-00488	CGND-HDA-01702	None	ALS-TDP	ALS	Motor Cortex	UNC13A_3prime_leaf_library_norm	0	0	Novel Donor	TRUE	223	ALS-TDP ( 223 )
CGND-HRA-00489	CGND-HDA-01702	None	ALS-TDP	ALS	Motor Cortex	UNC13A_3prime_leaf_library_norm	0	0	Novel Donor	TRUE	223	ALS-TDP ( 223 )
CGND-HRA-00490	CGND-HDA-01702	None	ALS-TDP	ALS	Cervical Spinal Cord	UNC13A_3prime_leaf_library_norm	0	0	Novel Donor	TRUE	134	ALS-TDP ( 134 )
CGND-HRA-00492	CGND-HDA-01702	None	ALS-TDP	ALS	Cerebellum	UNC13A_3prime_leaf_library_norm	0	0	Novel Donor	FALSE	155	ALS-TDP ( 155 )
CGND-HRA-00526	CGND-HDA-00540-b38	None	ALS-TDP	ALS	Frontal Cortex	UNC13A_3prime_leaf_library_norm	0	0	Novel Donor	FALSE	173	ALS-TDP ( 173 )
CGND-HRA-00535	CGND-HDA-00548-b38	None	ALS-TDP	ALS	Frontal Cortex	UNC13A_3prime_leaf_library_norm	0	0	Novel Donor	FALSE	173	ALS-TDP ( 173 )
CGND-HRA-00538	CGND-HDA-00549-b38	C9orf72	ALS-TDP	ALS-FTD	Cerebellum	UNC13A_3prime_leaf_library_norm	0	0	Novel Donor	FALSE	155	ALS-TDP ( 155 )
CGND-HRA-00539	CGND-HDA-00549-b38	C9orf72	ALS-TDP	ALS-FTD	Frontal Cortex	UNC13A_3prime_leaf_library_norm	0	0	Novel Donor	FALSE	173	ALS-TDP ( 173 )
CGND-HRA-00542	CGND-HDA-00550-b38	None	ALS-TDP	ALS-AD	Cerebellum	UNC13A_3prime_leaf_library_norm	0	0	Novel Donor	FALSE	155	ALS-TDP ( 155 )
CGND-HRA-00543	CGND-HDA-00550-b38	None	ALS-TDP	ALS-AD	Frontal Cortex	UNC13A_3prime_leaf_library_norm	0	0	Novel Donor	FALSE	173	ALS-TDP ( 173 )
CGND-HRA-00546	CGND-HDA-00551-b38	None	ALS-TDP	ALS	Frontal Cortex	UNC13A_3prime_leaf_library_norm	0	0	Novel Donor	FALSE	173	ALS-TDP ( 173 )
CGND-HRA-00549	CGND-HDA-00553-b38	C9orf72	ALS-TDP	ALS	Cerebellum	UNC13A_3prime_leaf_library_norm	0	0	Novel Donor	FALSE	155	ALS-TDP ( 155 )
CGND-HRA-00550	CGND-HDA-00553-b38	C9orf72	ALS-TDP	ALS	Frontal Cortex	UNC13A_3prime_leaf_library_norm	0	0	Novel Donor	FALSE	173	ALS-TDP ( 173 )
CGND-HRA-00553	CGND-HDA-00534-b38	None	ALS-TDP	ALS	Frontal Cortex	UNC13A_3prime_leaf_library_norm	0	0	Novel Donor	FALSE	173	ALS-TDP ( 173 )
CGND-HRA-00556	CGND-HDA-00534-b38	None	ALS-TDP	ALS	Motor Cortex	UNC13A_3prime_leaf_library_norm	2.42926e-08	2.42926e-08	Novel Donor	TRUE	223	ALS-TDP ( 223 )
CGND-HRA-00557	CGND-HDA-00534-b38	None	ALS-TDP	ALS	Motor Cortex	UNC13A_3prime_leaf_library_norm	0	1.99699e-08	Novel Donor	TRUE	223	ALS-TDP ( 223 )
CGND-HRA-00558	CGND-HDA-00534-b38	None	ALS-TDP	ALS	Lumbar Spinal Cord	UNC13A_3prime_leaf_library_norm	0	0	Novel Donor	TRUE	136	ALS-TDP ( 136 )
CGND-HRA-00559	CGND-HDA-00535-b38	SOD1	ALS non-TDP	ALS	Frontal Cortex	UNC13A_3prime_leaf_library_norm	0	0	Novel Donor	FALSE	4	ALS non-TDP ( 4 )
CGND-HRA-00561	CGND-HDA-00535-b38	SOD1	ALS non-TDP	ALS	Motor Cortex	UNC13A_3prime_leaf_library_norm	0	0	Novel Donor	TRUE	9	ALS non-TDP ( 9 )
CGND-HRA-00562	CGND-HDA-00535-b38	SOD1	ALS non-TDP	ALS	Motor Cortex	UNC13A_3prime_leaf_library_norm	0	0	Novel Donor	TRUE	9	ALS non-TDP ( 9 )
CGND-HRA-00563	CGND-HDA-00540-b38	None	ALS-TDP	ALS	Motor Cortex	UNC13A_3prime_leaf_library_norm	0	0	Novel Donor	TRUE	223	ALS-TDP ( 223 )
CGND-HRA-00564	CGND-HDA-00540-b38	None	ALS-TDP	ALS	Motor Cortex	UNC13A_3prime_leaf_library_norm	0	0	Novel Donor	TRUE	223	ALS-TDP ( 223 )
CGND-HRA-00571	CGND-HDA-00543-b38	None	ALS-TDP	ALS	Frontal Cortex	UNC13A_3prime_leaf_library_norm	0	0	Novel Donor	FALSE	173	ALS-TDP ( 173 )
CGND-HRA-00574	CGND-HDA-00543-b38	None	ALS-TDP	ALS	Motor Cortex	UNC13A_3prime_leaf_library_norm	1.33127e-07	1.59753e-07	Novel Donor	TRUE	223	ALS-TDP ( 223 )
CGND-HRA-00575	CGND-HDA-00543-b38	None	ALS-TDP	ALS	Motor Cortex	UNC13A_3prime_leaf_library_norm	2.63708e-08	2.63708e-08	Novel Donor	TRUE	223	ALS-TDP ( 223 )
CGND-HRA-00576	CGND-HDA-00543-b38	None	ALS-TDP	ALS	Cervical Spinal Cord	UNC13A_3prime_leaf_library_norm	0	0	Novel Donor	TRUE	134	ALS-TDP ( 134 )
CGND-HRA-00577	CGND-HDA-00543-b38	None	ALS-TDP	ALS	Lumbar Spinal Cord	UNC13A_3prime_leaf_library_norm	0	0	Novel Donor	TRUE	136	ALS-TDP ( 136 )
CGND-HRA-00585	CGND-HDA-02053	None	ALS-TDP	ALS	Cerebellum	UNC13A_3prime_leaf_library_norm	0	0	Novel Donor	FALSE	155	ALS-TDP ( 155 )
CGND-HRA-00586	CGND-HDA-02053	None	ALS-TDP	ALS	Motor Cortex	UNC13A_3prime_leaf_library_norm	2.09465e-08	2.09465e-08	Novel Donor	TRUE	223	ALS-TDP ( 223 )
CGND-HRA-00587	CGND-HDA-02053	None	ALS-TDP	ALS	Motor Cortex	UNC13A_3prime_leaf_library_norm	0	0	Novel Donor	TRUE	223	ALS-TDP ( 223 )
CGND-HRA-00589	CGND-HDA-02053	None	ALS-TDP	ALS	Lumbar Spinal Cord	UNC13A_3prime_leaf_library_norm	0	0	Novel Donor	TRUE	136	ALS-TDP ( 136 )
CGND-HRA-00598	CGND-HDA-02057	None	ALS-TDP	ALS	Cerebellum	UNC13A_3prime_leaf_library_norm	0	0	Novel Donor	FALSE	155	ALS-TDP ( 155 )
CGND-HRA-00599	CGND-HDA-02057	None	ALS-TDP	ALS	Motor Cortex	UNC13A_3prime_leaf_library_norm	0	0	Novel Donor	TRUE	223	ALS-TDP ( 223 )
CGND-HRA-00600	CGND-HDA-02057	None	ALS-TDP	ALS	Motor Cortex	UNC13A_3prime_leaf_library_norm	0	2.66896e-08	Novel Donor	TRUE	223	ALS-TDP ( 223 )
CGND-HRA-00601	CGND-HDA-02057	None	ALS-TDP	ALS	Cervical Spinal Cord	UNC13A_3prime_leaf_library_norm	0	0	Novel Donor	TRUE	134	ALS-TDP ( 134 )
CGND-HRA-00603	CGND-HDA-00548-b38	None	ALS-TDP	ALS	Motor Cortex	UNC13A_3prime_leaf_library_norm	0	0	Novel Donor	TRUE	223	ALS-TDP ( 223 )
CGND-HRA-00604	CGND-HDA-00548-b38	None	ALS-TDP	ALS	Motor Cortex	UNC13A_3prime_leaf_library_norm	0	0	Novel Donor	TRUE	223	ALS-TDP ( 223 )
CGND-HRA-00605	CGND-HDA-00548-b38	None	ALS-TDP	ALS	Cervical Spinal Cord	UNC13A_3prime_leaf_library_norm	0	0	Novel Donor	TRUE	134	ALS-TDP ( 134 )
CGND-HRA-00606	CGND-HDA-00548-b38	None	ALS-TDP	ALS	Lumbar Spinal Cord	UNC13A_3prime_leaf_library_norm	0	0	Novel Donor	TRUE	136	ALS-TDP ( 136 )
CGND-HRA-00607	CGND-HDA-00549-b38	C9orf72	ALS-TDP	ALS-FTD	Motor Cortex	UNC13A_3prime_leaf_library_norm	2.25622e-08	2.25622e-08	Novel Donor	TRUE	223	ALS-TDP ( 223 )
CGND-HRA-00608	CGND-HDA-00549-b38	C9orf72	ALS-TDP	ALS-FTD	Motor Cortex	UNC13A_3prime_leaf_library_norm	3.05991e-08	3.05991e-08	Novel Donor	TRUE	223	ALS-TDP ( 223 )
CGND-HRA-00609	CGND-HDA-00549-b38	C9orf72	ALS-TDP	ALS-FTD	Cervical Spinal Cord	UNC13A_3prime_leaf_library_norm	0	0	Novel Donor	TRUE	134	ALS-TDP ( 134 )
CGND-HRA-00610	CGND-HDA-00549-b38	C9orf72	ALS-TDP	ALS-FTD	Lumbar Spinal Cord	UNC13A_3prime_leaf_library_norm	0	0	Novel Donor	TRUE	136	ALS-TDP ( 136 )
CGND-HRA-00611	CGND-HDA-00550-b38	None	ALS-TDP	ALS-AD	Motor Cortex	UNC13A_3prime_leaf_library_norm	0	0	Novel Donor	TRUE	223	ALS-TDP ( 223 )
CGND-HRA-00612	CGND-HDA-00550-b38	None	ALS-TDP	ALS-AD	Motor Cortex	UNC13A_3prime_leaf_library_norm	3.58451e-08	7.16901e-08	Novel Donor	TRUE	223	ALS-TDP ( 223 )
CGND-HRA-00614	CGND-HDA-00550-b38	None	ALS-TDP	ALS-AD	Lumbar Spinal Cord	UNC13A_3prime_leaf_library_norm	0	0	Novel Donor	TRUE	136	ALS-TDP ( 136 )
CGND-HRA-00615	CGND-HDA-00551-b38	None	ALS-TDP	ALS	Motor Cortex	UNC13A_3prime_leaf_library_norm	0	0	Novel Donor	TRUE	223	ALS-TDP ( 223 )
CGND-HRA-00616	CGND-HDA-00551-b38	None	ALS-TDP	ALS	Motor Cortex	UNC13A_3prime_leaf_library_norm	7.95685e-08	1.8566e-07	Novel Donor	TRUE	223	ALS-TDP ( 223 )
CGND-HRA-00617	CGND-HDA-00551-b38	None	ALS-TDP	ALS	Cervical Spinal Cord	UNC13A_3prime_leaf_library_norm	2.91926e-08	8.75777e-08	Novel Donor	TRUE	134	ALS-TDP ( 134 )
CGND-HRA-00618	CGND-HDA-00551-b38	None	ALS-TDP	ALS	Cerebellum	UNC13A_3prime_leaf_library_norm	0	0	Novel Donor	FALSE	155	ALS-TDP ( 155 )
CGND-HRA-00620	CGND-HDA-00552-b38	None	ALS-TDP	ALS	Cerebellum	UNC13A_3prime_leaf_library_norm	0	0	Novel Donor	FALSE	155	ALS-TDP ( 155 )
CGND-HRA-00621	CGND-HDA-00552-b38	None	ALS-TDP	ALS	Frontal Cortex	UNC13A_3prime_leaf_library_norm	0	0	Novel Donor	FALSE	173	ALS-TDP ( 173 )
CGND-HRA-00624	CGND-HDA-00552-b38	None	ALS-TDP	ALS	Motor Cortex	UNC13A_3prime_leaf_library_norm	0	0	Novel Donor	TRUE	223	ALS-TDP ( 223 )
CGND-HRA-00625	CGND-HDA-00552-b38	None	ALS-TDP	ALS	Cervical Spinal Cord	UNC13A_3prime_leaf_library_norm	0	0	Novel Donor	TRUE	134	ALS-TDP ( 134 )
CGND-HRA-00626	CGND-HDA-00552-b38	None	ALS-TDP	ALS	Lumbar Spinal Cord	UNC13A_3prime_leaf_library_norm	0	0	Novel Donor	TRUE	136	ALS-TDP ( 136 )
CGND-HRA-00627	CGND-HDA-00553-b38	C9orf72	ALS-TDP	ALS	Motor Cortex	UNC13A_3prime_leaf_library_norm	0	0	Novel Donor	TRUE	223	ALS-TDP ( 223 )
CGND-HRA-00628	CGND-HDA-00553-b38	C9orf72	ALS-TDP	ALS	Motor Cortex	UNC13A_3prime_leaf_library_norm	0	0	Novel Donor	TRUE	223	ALS-TDP ( 223 )
CGND-HRA-00630	CGND-HDA-00553-b38	C9orf72	ALS-TDP	ALS	Lumbar Spinal Cord	UNC13A_3prime_leaf_library_norm	0	0	Novel Donor	TRUE	136	ALS-TDP ( 136 )
CGND-HRA-00631	CGND-HDA-00536-b38	C9orf72	ALS-TDP	ALS	Motor Cortex	UNC13A_3prime_leaf_library_norm	0	0	Novel Donor	TRUE	223	ALS-TDP ( 223 )
CGND-HRA-00633	CGND-HDA-00538-b38	None	ALS-TDP	ALS	Motor Cortex	UNC13A_3prime_leaf_library_norm	0	0	Novel Donor	TRUE	223	ALS-TDP ( 223 )
CGND-HRA-00634	CGND-HDA-00538-b38	None	ALS-TDP	ALS	Cervical Spinal Cord	UNC13A_3prime_leaf_library_norm	0	0	Novel Donor	TRUE	134	ALS-TDP ( 134 )
CGND-HRA-00636	CGND-HDA-02237	None	ALS-TDP	ALS	Cerebellum	UNC13A_3prime_leaf_library_norm	0	0	Novel Donor	FALSE	155	ALS-TDP ( 155 )
CGND-HRA-00637	CGND-HDA-02237	None	ALS-TDP	ALS	Motor Cortex	UNC13A_3prime_leaf_library_norm	0	0	Novel Donor	TRUE	223	ALS-TDP ( 223 )
CGND-HRA-00638	CGND-HDA-02237	None	ALS-TDP	ALS	Motor Cortex	UNC13A_3prime_leaf_library_norm	0	2.47319e-08	Novel Donor	TRUE	223	ALS-TDP ( 223 )
CGND-HRA-00640	CGND-HDA-00555-b38	None	ALS-TDP	ALS	Motor Cortex	UNC13A_3prime_leaf_library_norm	0	0	Novel Donor	TRUE	223	ALS-TDP ( 223 )
CGND-HRA-00641	CGND-HDA-00555-b38	None	ALS-TDP	ALS	Cervical Spinal Cord	UNC13A_3prime_leaf_library_norm	0	0	Novel Donor	TRUE	134	ALS-TDP ( 134 )
CGND-HRA-00642	CGND-HDA-00555-b38	None	ALS-TDP	ALS	Lumbar Spinal Cord	UNC13A_3prime_leaf_library_norm	0	0	Novel Donor	TRUE	136	ALS-TDP ( 136 )
CGND-HRA-00643	CGND-HDA-00556-b38	None	Control	control	Cerebellum	UNC13A_3prime_leaf_library_norm	0	0	Novel Donor	FALSE	28	Control ( 28 )
CGND-HRA-00644	CGND-HDA-00556-b38	None	Control	control	Motor Cortex	UNC13A_3prime_leaf_library_norm	0	0	Novel Donor	TRUE	23	Control ( 23 )
CGND-HRA-00645	CGND-HDA-00556-b38	None	Control	control	Cervical Spinal Cord	UNC13A_3prime_leaf_library_norm	0	0	Novel Donor	TRUE	32	Control ( 32 )
CGND-HRA-00648	CGND-HDA-00558-b38	None	ALS-TDP	ALS	Cervical Spinal Cord	UNC13A_3prime_leaf_library_norm	0	0	Novel Donor	TRUE	134	ALS-TDP ( 134 )
CGND-HRA-00649	CGND-HDA-00558-b38	None	ALS-TDP	ALS	Lumbar Spinal Cord	UNC13A_3prime_leaf_library_norm	0	0	Novel Donor	TRUE	136	ALS-TDP ( 136 )
CGND-HRA-00650	CGND-HDA-00559-b38	None	ALS-TDP	Other	Motor Cortex	UNC13A_3prime_leaf_library_norm	0	0	Novel Donor	TRUE	223	ALS-TDP ( 223 )
CGND-HRA-00651	CGND-HDA-00559-b38	None	ALS-TDP	Other	Motor Cortex	UNC13A_3prime_leaf_library_norm	0	0	Novel Donor	TRUE	223	ALS-TDP ( 223 )
CGND-HRA-00652	CGND-HDA-00559-b38	None	ALS-TDP	Other	Cervical Spinal Cord	UNC13A_3prime_leaf_library_norm	2.27099e-08	2.27099e-08	Novel Donor	TRUE	134	ALS-TDP ( 134 )
CGND-HRA-00667	CGND-HDA-00564-b38	None	Control	control	Cerebellum	UNC13A_3prime_leaf_library_norm	0	0	Novel Donor	FALSE	28	Control ( 28 )
CGND-HRA-00668	CGND-HDA-00564-b38	None	Control	control	Motor Cortex	UNC13A_3prime_leaf_library_norm	0	0	Novel Donor	TRUE	23	Control ( 23 )
CGND-HRA-00669	CGND-HDA-00564-b38	None	Control	control	Motor Cortex	UNC13A_3prime_leaf_library_norm	0	0	Novel Donor	TRUE	23	Control ( 23 )
CGND-HRA-00670	CGND-HDA-00564-b38	None	Control	control	Cervical Spinal Cord	UNC13A_3prime_leaf_library_norm	0	0	Novel Donor	TRUE	32	Control ( 32 )
CGND-HRA-00671	CGND-HDA-00565-b38	None	ALS-TDP	ALS	Cerebellum	UNC13A_3prime_leaf_library_norm	0	0	Novel Donor	FALSE	155	ALS-TDP ( 155 )
CGND-HRA-00672	CGND-HDA-00565-b38	None	ALS-TDP	ALS	Motor Cortex	UNC13A_3prime_leaf_library_norm	3.98538e-08	3.98538e-08	Novel Donor	TRUE	223	ALS-TDP ( 223 )
CGND-HRA-00673	CGND-HDA-00565-b38	None	ALS-TDP	ALS	Motor Cortex	UNC13A_3prime_leaf_library_norm	1.73894e-08	1.73894e-08	Novel Donor	TRUE	223	ALS-TDP ( 223 )
CGND-HRA-00674	CGND-HDA-00565-b38	None	ALS-TDP	ALS	Cervical Spinal Cord	UNC13A_3prime_leaf_library_norm	0	0	Novel Donor	TRUE	134	ALS-TDP ( 134 )
CGND-HRA-00675	CGND-HDA-00565-b38	None	ALS-TDP	ALS	Lumbar Spinal Cord	UNC13A_3prime_leaf_library_norm	0	0	Novel Donor	TRUE	136	ALS-TDP ( 136 )
CGND-HRA-00676	CGND-HDA-00566-b38	None	ALS-TDP	ALS	Cerebellum	UNC13A_3prime_leaf_library_norm	0	0	Novel Donor	FALSE	155	ALS-TDP ( 155 )
CGND-HRA-00677	CGND-HDA-00566-b38	None	ALS-TDP	ALS	Motor Cortex	UNC13A_3prime_leaf_library_norm	0	0	Novel Donor	TRUE	223	ALS-TDP ( 223 )
CGND-HRA-00678	CGND-HDA-00566-b38	None	ALS-TDP	ALS	Motor Cortex	UNC13A_3prime_leaf_library_norm	0	0	Novel Donor	TRUE	223	ALS-TDP ( 223 )
CGND-HRA-00679	CGND-HDA-00566-b38	None	ALS-TDP	ALS	Cervical Spinal Cord	UNC13A_3prime_leaf_library_norm	0	0	Novel Donor	TRUE	134	ALS-TDP ( 134 )
CGND-HRA-00680	CGND-HDA-00567-b38	None	ALS-TDP	ALS	Motor Cortex	UNC13A_3prime_leaf_library_norm	2.41444e-08	4.82889e-08	Novel Donor	TRUE	223	ALS-TDP ( 223 )
CGND-HRA-00681	CGND-HDA-00567-b38	None	ALS-TDP	ALS	Motor Cortex	UNC13A_3prime_leaf_library_norm	0	1.82298e-08	Novel Donor	TRUE	223	ALS-TDP ( 223 )
CGND-HRA-00682	CGND-HDA-00567-b38	None	ALS-TDP	ALS	Cervical Spinal Cord	UNC13A_3prime_leaf_library_norm	0	0	Novel Donor	TRUE	134	ALS-TDP ( 134 )
CGND-HRA-00683	CGND-HDA-00567-b38	None	ALS-TDP	ALS	Lumbar Spinal Cord	UNC13A_3prime_leaf_library_norm	0	0	Novel Donor	TRUE	136	ALS-TDP ( 136 )
CGND-HRA-00684	CGND-HDA-02023	None	ALS-TDP	ALS	Cerebellum	UNC13A_3prime_leaf_library_norm	0	0	Novel Donor	FALSE	155	ALS-TDP ( 155 )
CGND-HRA-00685	CGND-HDA-02024	None	ALS-TDP	ALS	Cerebellum	UNC13A_3prime_leaf_library_norm	0	0	Novel Donor	FALSE	155	ALS-TDP ( 155 )
CGND-HRA-00686	CGND-HDA-02025	None	ALS-TDP	ALS	Cerebellum	UNC13A_3prime_leaf_library_norm	0	0	Novel Donor	FALSE	155	ALS-TDP ( 155 )
CGND-HRA-00687	CGND-HDA-02026	None	ALS-TDP	ALS	Cerebellum	UNC13A_3prime_leaf_library_norm	0	0	Novel Donor	FALSE	155	ALS-TDP ( 155 )
CGND-HRA-00689	CGND-HDA-02028	None	ALS-TDP	ALS	Cerebellum	UNC13A_3prime_leaf_library_norm	0	0	Novel Donor	FALSE	155	ALS-TDP ( 155 )
CGND-HRA-00690	CGND-HDA-02029	None	ALS-TDP	ALS	Cerebellum	UNC13A_3prime_leaf_library_norm	0	0	Novel Donor	FALSE	155	ALS-TDP ( 155 )
CGND-HRA-00693	CGND-HDA-02032	None	ALS-TDP	ALS	Cerebellum	UNC13A_3prime_leaf_library_norm	0	0	Novel Donor	FALSE	155	ALS-TDP ( 155 )
CGND-HRA-00694	CGND-HDA-02033	None	ALS-TDP	ALS	Cerebellum	UNC13A_3prime_leaf_library_norm	0	0	Novel Donor	FALSE	155	ALS-TDP ( 155 )
CGND-HRA-00695	CGND-HDA-02034	None	ALS-TDP	ALS	Cerebellum	UNC13A_3prime_leaf_library_norm	0	0	Novel Donor	FALSE	155	ALS-TDP ( 155 )
CGND-HRA-00696	CGND-HDA-02035	SOD1	ALS non-TDP	ALS	Cerebellum	UNC13A_3prime_leaf_library_norm	0	0	Novel Donor	FALSE	6	ALS non-TDP ( 6 )
CGND-HRA-00697	CGND-HDA-02036	None	ALS-TDP	ALS	Cerebellum	UNC13A_3prime_leaf_library_norm	0	0	Novel Donor	FALSE	155	ALS-TDP ( 155 )
CGND-HRA-00706	CGND-HDA-02045	None	ALS-TDP	ALS	Cerebellum	UNC13A_3prime_leaf_library_norm	0	0	Novel Donor	FALSE	155	ALS-TDP ( 155 )
CGND-HRA-00707	CGND-HDA-02046	C9orf72	FTLD-TDP		Cerebellum	UNC13A_3prime_leaf_library_norm	0	0	Novel Donor	FALSE	47	FTLD-TDP ( 47 )
CGND-HRA-00708	CGND-HDA-02047	None	FTLD-TDP		Cerebellum	UNC13A_3prime_leaf_library_norm	0	0	Novel Donor	FALSE	47	FTLD-TDP ( 47 )
CGND-HRA-00709	CGND-HDA-02048	None	FTLD-TDP		Cerebellum	UNC13A_3prime_leaf_library_norm	0	0	Novel Donor	FALSE	47	FTLD-TDP ( 47 )
CGND-HRA-00710	CGND-HDA-02049	None	FTLD-TDP		Cerebellum	UNC13A_3prime_leaf_library_norm	0	0	Novel Donor	FALSE	47	FTLD-TDP ( 47 )
CGND-HRA-00713	CGND-HDA-02052	C9orf72	ALS-TDP	ALS-AD	Cerebellum	UNC13A_3prime_leaf_library_norm	0	0	Novel Donor	FALSE	155	ALS-TDP ( 155 )
CGND-HRA-00714	CGND-HDA-01468	C9orf72	ALS-TDP	ALS	Cerebellum	UNC13A_3prime_leaf_library_norm	0	0	Novel Donor	FALSE	155	ALS-TDP ( 155 )
CGND-HRA-00716	CGND-HDA-01473	C9orf72	ALS-TDP	ALS	Cerebellum	UNC13A_3prime_leaf_library_norm	0	0	Novel Donor	FALSE	155	ALS-TDP ( 155 )
CGND-HRA-00718	CGND-HDA-01476	C9orf72	ALS-TDP	ALS-FTD	Cerebellum	UNC13A_3prime_leaf_library_norm	0	0	Novel Donor	FALSE	155	ALS-TDP ( 155 )
CGND-HRA-00720	CGND-HDA-02061	C9orf72	ALS-TDP	ALS	Cerebellum	UNC13A_3prime_leaf_library_norm	0	0	Novel Donor	FALSE	155	ALS-TDP ( 155 )
CGND-HRA-00722	NEUCV649UJK-b38	None	ALS-TDP	ALS	Cerebellum	UNC13A_3prime_leaf_library_norm	0	0	Novel Donor	FALSE	155	ALS-TDP ( 155 )
CGND-HRA-00723	NEUUE532LFF-b38	None	ALS-TDP	ALS	Cerebellum	UNC13A_3prime_leaf_library_norm	0	0	Novel Donor	FALSE	155	ALS-TDP ( 155 )
CGND-HRA-00724	NEUYY221HZA-b38	None	ALS-TDP	ALS	Cerebellum	UNC13A_3prime_leaf_library_norm	0	0	Novel Donor	FALSE	155	ALS-TDP ( 155 )
CGND-HRA-00728	CGND-HDA-00946-b38	C9orf72	ALS-TDP	ALS	Cerebellum	UNC13A_3prime_leaf_library_norm	0	0	Novel Donor	FALSE	155	ALS-TDP ( 155 )
CGND-HRA-00729	CGND-HDA-00955-b38	C9orf72	ALS-TDP	ALS	Cerebellum	UNC13A_3prime_leaf_library_norm	0	0	Novel Donor	FALSE	155	ALS-TDP ( 155 )
CGND-HRA-00731	CGND-HDA-02063	None	ALS-TDP	ALS	Cerebellum	UNC13A_3prime_leaf_library_norm	0	0	Novel Donor	FALSE	155	ALS-TDP ( 155 )
CGND-HRA-00732	CGND-HDA-02063	None	ALS-TDP	ALS	Motor Cortex	UNC13A_3prime_leaf_library_norm	0	0	Novel Donor	TRUE	223	ALS-TDP ( 223 )
CGND-HRA-00733	CGND-HDA-02063	None	ALS-TDP	ALS	Motor Cortex	UNC13A_3prime_leaf_library_norm	0	0	Novel Donor	TRUE	223	ALS-TDP ( 223 )
CGND-HRA-00734	CGND-HDA-02063	None	ALS-TDP	ALS	Cervical Spinal Cord	UNC13A_3prime_leaf_library_norm	0	0	Novel Donor	TRUE	134	ALS-TDP ( 134 )
CGND-HRA-00735	CGND-HDA-02063	None	ALS-TDP	ALS	Lumbar Spinal Cord	UNC13A_3prime_leaf_library_norm	0	0	Novel Donor	TRUE	136	ALS-TDP ( 136 )
CGND-HRA-00751	CGND-HDA-02714	None	Control	control	Frontal Cortex	UNC13A_3prime_leaf_library_norm	0	0	Novel Donor	TRUE	40	Control ( 40 )
CGND-HRA-00752	CGND-HDA-02714	None	Control	control	Temporal Cortex	UNC13A_3prime_leaf_library_norm	0	0	Novel Donor	TRUE	23	Control ( 23 )
CGND-HRA-00753	CGND-HDA-02714	None	Control	control	Cerebellum	UNC13A_3prime_leaf_library_norm	0	0	Novel Donor	FALSE	28	Control ( 28 )
CGND-HRA-00754	CGND-HDA-02714	None	Control	control	Cervical Spinal Cord	UNC13A_3prime_leaf_library_norm	0	0	Novel Donor	TRUE	32	Control ( 32 )
CGND-HRA-00755	CGND-HDA-02714	None	Control	control	Lumbar Spinal Cord	UNC13A_3prime_leaf_library_norm	0	0	Novel Donor	TRUE	33	Control ( 33 )
CGND-HRA-00756	CGND-HDA-02715	None	ALS-TDP	ALS	Frontal Cortex	UNC13A_3prime_leaf_library_norm	0	0	Novel Donor	FALSE	173	ALS-TDP ( 173 )
CGND-HRA-00757	CGND-HDA-02715	None	ALS-TDP	ALS	Temporal Cortex	UNC13A_3prime_leaf_library_norm	0	0	Novel Donor	FALSE	23	ALS-TDP ( 23 )
CGND-HRA-00758	CGND-HDA-02715	None	ALS-TDP	ALS	Cerebellum	UNC13A_3prime_leaf_library_norm	0	0	Novel Donor	FALSE	155	ALS-TDP ( 155 )
CGND-HRA-00759	CGND-HDA-02715	None	ALS-TDP	ALS	Cervical Spinal Cord	UNC13A_3prime_leaf_library_norm	2.84449e-08	2.84449e-08	Novel Donor	TRUE	134	ALS-TDP ( 134 )
CGND-HRA-00760	CGND-HDA-02715	None	ALS-TDP	ALS	Lumbar Spinal Cord	UNC13A_3prime_leaf_library_norm	0	0	Novel Donor	TRUE	136	ALS-TDP ( 136 )
CGND-HRA-00761	CGND-HDA-02716	None	Control	control	Frontal Cortex	UNC13A_3prime_leaf_library_norm	0	0	Novel Donor	TRUE	40	Control ( 40 )
CGND-HRA-00763	CGND-HDA-02716	None	Control	control	Cerebellum	UNC13A_3prime_leaf_library_norm	0	0	Novel Donor	FALSE	28	Control ( 28 )
CGND-HRA-00764	CGND-HDA-02716	None	Control	control	Lumbar Spinal Cord	UNC13A_3prime_leaf_library_norm	0	0	Novel Donor	TRUE	33	Control ( 33 )
CGND-HRA-00765	CGND-HDA-02717	None	ALS-TDP	ALS	Frontal Cortex	UNC13A_3prime_leaf_library_norm	0	0	Novel Donor	FALSE	173	ALS-TDP ( 173 )
CGND-HRA-00766	CGND-HDA-02717	None	ALS-TDP	ALS	Temporal Cortex	UNC13A_3prime_leaf_library_norm	1.79636e-08	3.59272e-08	Novel Donor	FALSE	23	ALS-TDP ( 23 )
CGND-HRA-00767	CGND-HDA-02717	None	ALS-TDP	ALS	Cerebellum	UNC13A_3prime_leaf_library_norm	0	0	Novel Donor	FALSE	155	ALS-TDP ( 155 )
CGND-HRA-00769	CGND-HDA-02718	None	Control	control	Frontal Cortex	UNC13A_3prime_leaf_library_norm	0	0	Novel Donor	TRUE	40	Control ( 40 )
CGND-HRA-00770	CGND-HDA-02718	None	Control	control	Temporal Cortex	UNC13A_3prime_leaf_library_norm	0	0	Novel Donor	TRUE	23	Control ( 23 )
CGND-HRA-00771	CGND-HDA-02718	None	Control	control	Cervical Spinal Cord	UNC13A_3prime_leaf_library_norm	0	0	Novel Donor	TRUE	32	Control ( 32 )
CGND-HRA-00772	CGND-HDA-02718	None	Control	control	Lumbar Spinal Cord	UNC13A_3prime_leaf_library_norm	0	0	Novel Donor	TRUE	33	Control ( 33 )
CGND-HRA-00773	CGND-HDA-02719	None	ALS-TDP	ALS	Frontal Cortex	UNC13A_3prime_leaf_library_norm	0	0	Novel Donor	FALSE	173	ALS-TDP ( 173 )
CGND-HRA-00774	CGND-HDA-02719	None	ALS-TDP	ALS	Temporal Cortex	UNC13A_3prime_leaf_library_norm	0	0	Novel Donor	FALSE	23	ALS-TDP ( 23 )
CGND-HRA-00775	CGND-HDA-02719	None	ALS-TDP	ALS	Cerebellum	UNC13A_3prime_leaf_library_norm	0	0	Novel Donor	FALSE	155	ALS-TDP ( 155 )
CGND-HRA-00776	CGND-HDA-02719	None	ALS-TDP	ALS	Cervical Spinal Cord	UNC13A_3prime_leaf_library_norm	2.1039e-08	2.1039e-08	Novel Donor	TRUE	134	ALS-TDP ( 134 )
CGND-HRA-00777	CGND-HDA-02719	None	ALS-TDP	ALS	Lumbar Spinal Cord	UNC13A_3prime_leaf_library_norm	0	0	Novel Donor	TRUE	136	ALS-TDP ( 136 )
CGND-HRA-00779	CGND-HDA-02720	None	Control	control	Temporal Cortex	UNC13A_3prime_leaf_library_norm	0	0	Novel Donor	TRUE	23	Control ( 23 )
CGND-HRA-00781	CGND-HDA-02720	None	Control	control	Cervical Spinal Cord	UNC13A_3prime_leaf_library_norm	0	0	Novel Donor	TRUE	32	Control ( 32 )
CGND-HRA-00782	CGND-HDA-02720	None	Control	control	Lumbar Spinal Cord	UNC13A_3prime_leaf_library_norm	0	0	Novel Donor	TRUE	33	Control ( 33 )
CGND-HRA-00783	CGND-HDA-02721	None	ALS-TDP	ALS	Frontal Cortex	UNC13A_3prime_leaf_library_norm	0	0	Novel Donor	FALSE	173	ALS-TDP ( 173 )
CGND-HRA-00784	CGND-HDA-02721	None	ALS-TDP	ALS	Temporal Cortex	UNC13A_3prime_leaf_library_norm	0	0	Novel Donor	FALSE	23	ALS-TDP ( 23 )
CGND-HRA-00785	CGND-HDA-02721	None	ALS-TDP	ALS	Cerebellum	UNC13A_3prime_leaf_library_norm	0	0	Novel Donor	FALSE	155	ALS-TDP ( 155 )
CGND-HRA-00786	CGND-HDA-02721	None	ALS-TDP	ALS	Cervical Spinal Cord	UNC13A_3prime_leaf_library_norm	2.81628e-08	2.81628e-08	Novel Donor	TRUE	134	ALS-TDP ( 134 )
CGND-HRA-00787	CGND-HDA-02721	None	ALS-TDP	ALS	Lumbar Spinal Cord	UNC13A_3prime_leaf_library_norm	0	0	Novel Donor	TRUE	136	ALS-TDP ( 136 )
CGND-HRA-00788	CGND-HDA-02722	None	Control	control	Frontal Cortex	UNC13A_3prime_leaf_library_norm	0	0	Novel Donor	TRUE	40	Control ( 40 )
CGND-HRA-00789	CGND-HDA-02722	None	Control	control	Temporal Cortex	UNC13A_3prime_leaf_library_norm	0	0	Novel Donor	TRUE	23	Control ( 23 )
CGND-HRA-00790	CGND-HDA-02722	None	Control	control	Cervical Spinal Cord	UNC13A_3prime_leaf_library_norm	0	0	Novel Donor	TRUE	32	Control ( 32 )
CGND-HRA-00791	CGND-HDA-02722	None	Control	control	Lumbar Spinal Cord	UNC13A_3prime_leaf_library_norm	0	0	Novel Donor	TRUE	33	Control ( 33 )
CGND-HRA-00798	CGND-HDA-02724	None	Control	control	Cervical Spinal Cord	UNC13A_3prime_leaf_library_norm	0	0	Novel Donor	TRUE	32	Control ( 32 )
CGND-HRA-00799	CGND-HDA-02724	None	Control	control	Lumbar Spinal Cord	UNC13A_3prime_leaf_library_norm	0	0	Novel Donor	TRUE	33	Control ( 33 )
CGND-HRA-00802	CGND-HDA-02725	None	ALS-TDP	ALS	Lumbar Spinal Cord	UNC13A_3prime_leaf_library_norm	0	2.05509e-08	Novel Donor	TRUE	136	ALS-TDP ( 136 )
CGND-HRA-00803	CGND-HDA-02726	None	Control	control	Cerebellum	UNC13A_3prime_leaf_library_norm	0	0	Novel Donor	FALSE	28	Control ( 28 )
CGND-HRA-00804	CGND-HDA-02726	None	Control	control	Cervical Spinal Cord	UNC13A_3prime_leaf_library_norm	0	0	Novel Donor	TRUE	32	Control ( 32 )
CGND-HRA-00805	CGND-HDA-02726	None	Control	control	Lumbar Spinal Cord	UNC13A_3prime_leaf_library_norm	0	0	Novel Donor	TRUE	33	Control ( 33 )
CGND-HRA-00806	CGND-HDA-02727	None	ALS-TDP	ALS-FTD	Frontal Cortex	UNC13A_3prime_leaf_library_norm	2.24745e-08	4.4949e-08	Novel Donor	FALSE	173	ALS-TDP ( 173 )
CGND-HRA-00808	CGND-HDA-02727	None	ALS-TDP	ALS-FTD	Cerebellum	UNC13A_3prime_leaf_library_norm	0	0	Novel Donor	FALSE	155	ALS-TDP ( 155 )
CGND-HRA-00809	CGND-HDA-02727	None	ALS-TDP	ALS-FTD	Cervical Spinal Cord	UNC13A_3prime_leaf_library_norm	0	0	Novel Donor	TRUE	134	ALS-TDP ( 134 )
CGND-HRA-00810	CGND-HDA-02727	None	ALS-TDP	ALS-FTD	Lumbar Spinal Cord	UNC13A_3prime_leaf_library_norm	0	0	Novel Donor	TRUE	136	ALS-TDP ( 136 )
CGND-HRA-00811	CGND-HDA-02728	None	Control	control	Frontal Cortex	UNC13A_3prime_leaf_library_norm	0	0	Novel Donor	TRUE	40	Control ( 40 )
CGND-HRA-00812	CGND-HDA-02728	None	Control	control	Temporal Cortex	UNC13A_3prime_leaf_library_norm	0	0	Novel Donor	TRUE	23	Control ( 23 )
CGND-HRA-00813	CGND-HDA-02728	None	Control	control	Cerebellum	UNC13A_3prime_leaf_library_norm	0	0	Novel Donor	FALSE	28	Control ( 28 )
CGND-HRA-00814	CGND-HDA-02728	None	Control	control	Cervical Spinal Cord	UNC13A_3prime_leaf_library_norm	0	0	Novel Donor	TRUE	32	Control ( 32 )
CGND-HRA-00815	CGND-HDA-02729	None	ALS-TDP	ALS	Frontal Cortex	UNC13A_3prime_leaf_library_norm	0	0	Novel Donor	FALSE	173	ALS-TDP ( 173 )
CGND-HRA-00816	CGND-HDA-02729	None	ALS-TDP	ALS	Temporal Cortex	UNC13A_3prime_leaf_library_norm	0	0	Novel Donor	FALSE	23	ALS-TDP ( 23 )
CGND-HRA-00817	CGND-HDA-02729	None	ALS-TDP	ALS	Cerebellum	UNC13A_3prime_leaf_library_norm	0	0	Novel Donor	FALSE	155	ALS-TDP ( 155 )
CGND-HRA-00818	CGND-HDA-02729	None	ALS-TDP	ALS	Cervical Spinal Cord	UNC13A_3prime_leaf_library_norm	0	0	Novel Donor	TRUE	134	ALS-TDP ( 134 )
CGND-HRA-00819	CGND-HDA-02729	None	ALS-TDP	ALS	Lumbar Spinal Cord	UNC13A_3prime_leaf_library_norm	0	0	Novel Donor	TRUE	136	ALS-TDP ( 136 )
CGND-HRA-00820	CGND-HDA-02730	None	Control	control	Frontal Cortex	UNC13A_3prime_leaf_library_norm	0	0	Novel Donor	TRUE	40	Control ( 40 )
CGND-HRA-00821	CGND-HDA-02730	None	Control	control	Temporal Cortex	UNC13A_3prime_leaf_library_norm	0	0	Novel Donor	TRUE	23	Control ( 23 )
CGND-HRA-00822	CGND-HDA-02730	None	Control	control	Cerebellum	UNC13A_3prime_leaf_library_norm	0	0	Novel Donor	FALSE	28	Control ( 28 )
CGND-HRA-00823	CGND-HDA-02731	None	ALS-TDP	ALS	Frontal Cortex	UNC13A_3prime_leaf_library_norm	0	0	Novel Donor	FALSE	173	ALS-TDP ( 173 )
CGND-HRA-00824	CGND-HDA-02731	None	ALS-TDP	ALS	Temporal Cortex	UNC13A_3prime_leaf_library_norm	0	0	Novel Donor	FALSE	23	ALS-TDP ( 23 )
CGND-HRA-00825	CGND-HDA-02731	None	ALS-TDP	ALS	Cerebellum	UNC13A_3prime_leaf_library_norm	0	0	Novel Donor	FALSE	155	ALS-TDP ( 155 )
CGND-HRA-00826	CGND-HDA-02731	None	ALS-TDP	ALS	Cervical Spinal Cord	UNC13A_3prime_leaf_library_norm	0	0	Novel Donor	TRUE	134	ALS-TDP ( 134 )
CGND-HRA-00827	CGND-HDA-02731	None	ALS-TDP	ALS	Lumbar Spinal Cord	UNC13A_3prime_leaf_library_norm	0	0	Novel Donor	TRUE	136	ALS-TDP ( 136 )
CGND-HRA-00828	CGND-HDA-02732	None	Control	control	Cerebellum	UNC13A_3prime_leaf_library_norm	0	0	Novel Donor	FALSE	28	Control ( 28 )
CGND-HRA-00829	CGND-HDA-02732	None	Control	control	Cervical Spinal Cord	UNC13A_3prime_leaf_library_norm	0	0	Novel Donor	TRUE	32	Control ( 32 )
CGND-HRA-00830	CGND-HDA-02733	C9orf72	ALS-TDP	ALS-FTD	Frontal Cortex	UNC13A_3prime_leaf_library_norm	2.28887e-08	4.57774e-08	Novel Donor	FALSE	173	ALS-TDP ( 173 )
CGND-HRA-00832	CGND-HDA-02733	C9orf72	ALS-TDP	ALS-FTD	Cerebellum	UNC13A_3prime_leaf_library_norm	0	0	Novel Donor	FALSE	155	ALS-TDP ( 155 )
CGND-HRA-00833	CGND-HDA-02733	C9orf72	ALS-TDP	ALS-FTD	Cervical Spinal Cord	UNC13A_3prime_leaf_library_norm	0	0	Novel Donor	TRUE	134	ALS-TDP ( 134 )
CGND-HRA-00834	CGND-HDA-02733	C9orf72	ALS-TDP	ALS-FTD	Lumbar Spinal Cord	UNC13A_3prime_leaf_library_norm	0	0	Novel Donor	TRUE	136	ALS-TDP ( 136 )
CGND-HRA-00835	CGND-HDA-02734	None	Control	control	Frontal Cortex	UNC13A_3prime_leaf_library_norm	0	0	Novel Donor	TRUE	40	Control ( 40 )
CGND-HRA-00836	CGND-HDA-02734	None	Control	control	Temporal Cortex	UNC13A_3prime_leaf_library_norm	0	0	Novel Donor	TRUE	23	Control ( 23 )
CGND-HRA-00837	CGND-HDA-02734	None	Control	control	Cervical Spinal Cord	UNC13A_3prime_leaf_library_norm	0	0	Novel Donor	TRUE	32	Control ( 32 )
CGND-HRA-00838	CGND-HDA-02734	None	Control	control	Lumbar Spinal Cord	UNC13A_3prime_leaf_library_norm	0	0	Novel Donor	TRUE	33	Control ( 33 )
CGND-HRA-00845	CGND-HDA-02736	None	Control	control	Temporal Cortex	UNC13A_3prime_leaf_library_norm	0	0	Novel Donor	TRUE	23	Control ( 23 )
CGND-HRA-00846	CGND-HDA-02736	None	Control	control	Cerebellum	UNC13A_3prime_leaf_library_norm	0	0	Novel Donor	FALSE	28	Control ( 28 )
CGND-HRA-00847	CGND-HDA-02736	None	Control	control	Cervical Spinal Cord	UNC13A_3prime_leaf_library_norm	0	0	Novel Donor	TRUE	32	Control ( 32 )
CGND-HRA-00848	CGND-HDA-02736	None	Control	control	Lumbar Spinal Cord	UNC13A_3prime_leaf_library_norm	0	0	Novel Donor	TRUE	33	Control ( 33 )
CGND-HRA-00849	CGND-HDA-02737	None	ALS-TDP	ALS-AD	Frontal Cortex	UNC13A_3prime_leaf_library_norm	0	0	Novel Donor	FALSE	173	ALS-TDP ( 173 )
CGND-HRA-00851	CGND-HDA-02737	None	ALS-TDP	ALS-AD	Cerebellum	UNC13A_3prime_leaf_library_norm	0	0	Novel Donor	FALSE	155	ALS-TDP ( 155 )
CGND-HRA-00852	CGND-HDA-02737	None	ALS-TDP	ALS-AD	Cervical Spinal Cord	UNC13A_3prime_leaf_library_norm	0	0	Novel Donor	TRUE	134	ALS-TDP ( 134 )
CGND-HRA-00853	CGND-HDA-02737	None	ALS-TDP	ALS-AD	Lumbar Spinal Cord	UNC13A_3prime_leaf_library_norm	0	0	Novel Donor	TRUE	136	ALS-TDP ( 136 )
CGND-HRA-00854	CGND-HDA-02738	None	Control	control	Lumbar Spinal Cord	UNC13A_3prime_leaf_library_norm	0	0	Novel Donor	TRUE	33	Control ( 33 )
CGND-HRA-00855	CGND-HDA-02739	None	ALS-TDP	ALS	Frontal Cortex	UNC13A_3prime_leaf_library_norm	0	0	Novel Donor	FALSE	173	ALS-TDP ( 173 )
CGND-HRA-00856	CGND-HDA-02739	None	ALS-TDP	ALS	Temporal Cortex	UNC13A_3prime_leaf_library_norm	0	0	Novel Donor	FALSE	23	ALS-TDP ( 23 )
CGND-HRA-00857	CGND-HDA-02739	None	ALS-TDP	ALS	Cerebellum	UNC13A_3prime_leaf_library_norm	0	0	Novel Donor	FALSE	155	ALS-TDP ( 155 )
CGND-HRA-00858	CGND-HDA-02739	None	ALS-TDP	ALS	Lumbar Spinal Cord	UNC13A_3prime_leaf_library_norm	0	0	Novel Donor	TRUE	136	ALS-TDP ( 136 )
CGND-HRA-00859	CGND-HDA-02740	None	Control	control	Temporal Cortex	UNC13A_3prime_leaf_library_norm	0	0	Novel Donor	TRUE	23	Control ( 23 )
CGND-HRA-00861	CGND-HDA-02741	None	ALS-TDP	ALS	Temporal Cortex	UNC13A_3prime_leaf_library_norm	0	5.03206e-08	Novel Donor	FALSE	23	ALS-TDP ( 23 )
CGND-HRA-00862	CGND-HDA-02741	None	ALS-TDP	ALS	Cerebellum	UNC13A_3prime_leaf_library_norm	0	0	Novel Donor	FALSE	155	ALS-TDP ( 155 )
CGND-HRA-00863	CGND-HDA-02741	None	ALS-TDP	ALS	Cervical Spinal Cord	UNC13A_3prime_leaf_library_norm	0	0	Novel Donor	TRUE	134	ALS-TDP ( 134 )
CGND-HRA-00864	CGND-HDA-02741	None	ALS-TDP	ALS	Lumbar Spinal Cord	UNC13A_3prime_leaf_library_norm	0	0	Novel Donor	TRUE	136	ALS-TDP ( 136 )
CGND-HRA-00865	CGND-HDA-02742	None	Control	control	Lumbar Spinal Cord	UNC13A_3prime_leaf_library_norm	0	0	Novel Donor	TRUE	33	Control ( 33 )
CGND-HRA-00866	CGND-HDA-02743	None	ALS-TDP	ALS	Frontal Cortex	UNC13A_3prime_leaf_library_norm	0	0	Novel Donor	FALSE	173	ALS-TDP ( 173 )
CGND-HRA-00867	CGND-HDA-02743	None	ALS-TDP	ALS	Temporal Cortex	UNC13A_3prime_leaf_library_norm	0	0	Novel Donor	FALSE	23	ALS-TDP ( 23 )
CGND-HRA-00868	CGND-HDA-02743	None	ALS-TDP	ALS	Cerebellum	UNC13A_3prime_leaf_library_norm	0	0	Novel Donor	FALSE	155	ALS-TDP ( 155 )
CGND-HRA-00869	CGND-HDA-02743	None	ALS-TDP	ALS	Cervical Spinal Cord	UNC13A_3prime_leaf_library_norm	0	0	Novel Donor	TRUE	134	ALS-TDP ( 134 )
CGND-HRA-00870	CGND-HDA-02743	None	ALS-TDP	ALS	Lumbar Spinal Cord	UNC13A_3prime_leaf_library_norm	0	2.28366e-08	Novel Donor	TRUE	136	ALS-TDP ( 136 )
CGND-HRA-00876	CGND-HDA-02745	None	ALS-TDP	ALS-FTD	Frontal Cortex	UNC13A_3prime_leaf_library_norm	0	0	Novel Donor	FALSE	173	ALS-TDP ( 173 )
CGND-HRA-00878	CGND-HDA-02745	None	ALS-TDP	ALS-FTD	Cerebellum	UNC13A_3prime_leaf_library_norm	0	0	Novel Donor	FALSE	155	ALS-TDP ( 155 )
CGND-HRA-00881	CGND-HDA-02746	None	Control	control	Cervical Spinal Cord	UNC13A_3prime_leaf_library_norm	0	0	Novel Donor	TRUE	32	Control ( 32 )
CGND-HRA-00882	CGND-HDA-02746	None	Control	control	Lumbar Spinal Cord	UNC13A_3prime_leaf_library_norm	0	0	Novel Donor	TRUE	33	Control ( 33 )
CGND-HRA-00883	CGND-HDA-02747	None	ALS-TDP	ALS-AD	Frontal Cortex	UNC13A_3prime_leaf_library_norm	0	0	Novel Donor	FALSE	173	ALS-TDP ( 173 )
CGND-HRA-00885	CGND-HDA-02747	None	ALS-TDP	ALS-AD	Cerebellum	UNC13A_3prime_leaf_library_norm	0	0	Novel Donor	FALSE	155	ALS-TDP ( 155 )
CGND-HRA-00886	CGND-HDA-02747	None	ALS-TDP	ALS-AD	Cervical Spinal Cord	UNC13A_3prime_leaf_library_norm	0	0	Novel Donor	TRUE	134	ALS-TDP ( 134 )
CGND-HRA-00887	CGND-HDA-02747	None	ALS-TDP	ALS-AD	Lumbar Spinal Cord	UNC13A_3prime_leaf_library_norm	0	0	Novel Donor	TRUE	136	ALS-TDP ( 136 )
CGND-HRA-00891	CGND-HDA-02749	None	ALS-TDP	ALS-AD	Frontal Cortex	UNC13A_3prime_leaf_library_norm	0	0	Novel Donor	FALSE	173	ALS-TDP ( 173 )
CGND-HRA-00893	CGND-HDA-02749	None	ALS-TDP	ALS-AD	Cerebellum	UNC13A_3prime_leaf_library_norm	0	0	Novel Donor	FALSE	155	ALS-TDP ( 155 )
CGND-HRA-00894	CGND-HDA-02749	None	ALS-TDP	ALS-AD	Cervical Spinal Cord	UNC13A_3prime_leaf_library_norm	0	0	Novel Donor	TRUE	134	ALS-TDP ( 134 )
CGND-HRA-00895	CGND-HDA-02749	None	ALS-TDP	ALS-AD	Lumbar Spinal Cord	UNC13A_3prime_leaf_library_norm	0	0	Novel Donor	TRUE	136	ALS-TDP ( 136 )
CGND-HRA-00896	CGND-HDA-02750	None	Control	control	Lumbar Spinal Cord	UNC13A_3prime_leaf_library_norm	0	0	Novel Donor	TRUE	33	Control ( 33 )
CGND-HRA-00897	CGND-HDA-02751	None	ALS-TDP	ALS	Frontal Cortex	UNC13A_3prime_leaf_library_norm	0	0	Novel Donor	FALSE	173	ALS-TDP ( 173 )
CGND-HRA-00898	CGND-HDA-02751	None	ALS-TDP	ALS	Temporal Cortex	UNC13A_3prime_leaf_library_norm	0	0	Novel Donor	FALSE	23	ALS-TDP ( 23 )
CGND-HRA-00899	CGND-HDA-02751	None	ALS-TDP	ALS	Cerebellum	UNC13A_3prime_leaf_library_norm	0	0	Novel Donor	FALSE	155	ALS-TDP ( 155 )
CGND-HRA-00900	CGND-HDA-02751	None	ALS-TDP	ALS	Lumbar Spinal Cord	UNC13A_3prime_leaf_library_norm	0	0	Novel Donor	TRUE	136	ALS-TDP ( 136 )
CGND-HRA-00901	CGND-HDA-02752	None	Control	control	Temporal Cortex	UNC13A_3prime_leaf_library_norm	0	0	Novel Donor	TRUE	23	Control ( 23 )
CGND-HRA-00902	CGND-HDA-02752	None	Control	control	Cerebellum	UNC13A_3prime_leaf_library_norm	0	0	Novel Donor	FALSE	28	Control ( 28 )
CGND-HRA-00903	CGND-HDA-02753	None	ALS-TDP	ALS	Frontal Cortex	UNC13A_3prime_leaf_library_norm	0	0	Novel Donor	FALSE	173	ALS-TDP ( 173 )
CGND-HRA-00904	CGND-HDA-02753	None	ALS-TDP	ALS	Temporal Cortex	UNC13A_3prime_leaf_library_norm	0	0	Novel Donor	FALSE	23	ALS-TDP ( 23 )
CGND-HRA-00905	CGND-HDA-02753	None	ALS-TDP	ALS	Cervical Spinal Cord	UNC13A_3prime_leaf_library_norm	0	0	Novel Donor	TRUE	134	ALS-TDP ( 134 )
CGND-HRA-00906	CGND-HDA-02753	None	ALS-TDP	ALS	Lumbar Spinal Cord	UNC13A_3prime_leaf_library_norm	0	0	Novel Donor	TRUE	136	ALS-TDP ( 136 )
CGND-HRA-00907	CGND-HDA-02754	None	Control	control	Cervical Spinal Cord	UNC13A_3prime_leaf_library_norm	0	0	Novel Donor	TRUE	32	Control ( 32 )
CGND-HRA-00908	CGND-HDA-02754	None	Control	control	Lumbar Spinal Cord	UNC13A_3prime_leaf_library_norm	0	0	Novel Donor	TRUE	33	Control ( 33 )
CGND-HRA-00909	CGND-HDA-02755	None	ALS-TDP	ALS	Frontal Cortex	UNC13A_3prime_leaf_library_norm	0	0	Novel Donor	FALSE	173	ALS-TDP ( 173 )
CGND-HRA-00910	CGND-HDA-02755	None	ALS-TDP	ALS	Temporal Cortex	UNC13A_3prime_leaf_library_norm	0	0	Novel Donor	FALSE	23	ALS-TDP ( 23 )
CGND-HRA-00911	CGND-HDA-02755	None	ALS-TDP	ALS	Cerebellum	UNC13A_3prime_leaf_library_norm	0	0	Novel Donor	FALSE	155	ALS-TDP ( 155 )
CGND-HRA-00912	CGND-HDA-02755	None	ALS-TDP	ALS	Cervical Spinal Cord	UNC13A_3prime_leaf_library_norm	0	0	Novel Donor	TRUE	134	ALS-TDP ( 134 )
CGND-HRA-00913	CGND-HDA-02755	None	ALS-TDP	ALS	Lumbar Spinal Cord	UNC13A_3prime_leaf_library_norm	0	0	Novel Donor	TRUE	136	ALS-TDP ( 136 )
CGND-HRA-00914	CGND-HDA-02756	None	Control	control	Frontal Cortex	UNC13A_3prime_leaf_library_norm	0	0	Novel Donor	TRUE	40	Control ( 40 )
CGND-HRA-00915	CGND-HDA-02756	None	Control	control	Temporal Cortex	UNC13A_3prime_leaf_library_norm	0	0	Novel Donor	TRUE	23	Control ( 23 )
CGND-HRA-00916	CGND-HDA-02757	None	ALS-TDP	ALS	Frontal Cortex	UNC13A_3prime_leaf_library_norm	0	0	Novel Donor	FALSE	173	ALS-TDP ( 173 )
CGND-HRA-00917	CGND-HDA-02757	None	ALS-TDP	ALS	Temporal Cortex	UNC13A_3prime_leaf_library_norm	0	0	Novel Donor	FALSE	23	ALS-TDP ( 23 )
CGND-HRA-00918	CGND-HDA-02757	None	ALS-TDP	ALS	Cerebellum	UNC13A_3prime_leaf_library_norm	0	0	Novel Donor	FALSE	155	ALS-TDP ( 155 )
CGND-HRA-00919	CGND-HDA-02757	None	ALS-TDP	ALS	Cervical Spinal Cord	UNC13A_3prime_leaf_library_norm	0	0	Novel Donor	TRUE	134	ALS-TDP ( 134 )
CGND-HRA-00920	CGND-HDA-02757	None	ALS-TDP	ALS	Lumbar Spinal Cord	UNC13A_3prime_leaf_library_norm	0	8.26546e-09	Novel Donor	TRUE	136	ALS-TDP ( 136 )
CGND-HRA-00921	CGND-HDA-02758	None	Control	control	Frontal Cortex	UNC13A_3prime_leaf_library_norm	0	0	Novel Donor	TRUE	40	Control ( 40 )
CGND-HRA-00923	CGND-HDA-02758	None	Control	control	Cervical Spinal Cord	UNC13A_3prime_leaf_library_norm	0	0	Novel Donor	TRUE	32	Control ( 32 )
CGND-HRA-00924	CGND-HDA-02758	None	Control	control	Lumbar Spinal Cord	UNC13A_3prime_leaf_library_norm	0	0	Novel Donor	TRUE	33	Control ( 33 )
CGND-HRA-00925	CGND-HDA-02759	None	ALS-TDP	ALS	Frontal Cortex	UNC13A_3prime_leaf_library_norm	0	0	Novel Donor	FALSE	173	ALS-TDP ( 173 )
CGND-HRA-00926	CGND-HDA-02759	None	ALS-TDP	ALS	Temporal Cortex	UNC13A_3prime_leaf_library_norm	0	0	Novel Donor	FALSE	23	ALS-TDP ( 23 )
CGND-HRA-00927	CGND-HDA-02759	None	ALS-TDP	ALS	Cerebellum	UNC13A_3prime_leaf_library_norm	0	0	Novel Donor	FALSE	155	ALS-TDP ( 155 )
CGND-HRA-00928	CGND-HDA-02759	None	ALS-TDP	ALS	Cervical Spinal Cord	UNC13A_3prime_leaf_library_norm	0	0	Novel Donor	TRUE	134	ALS-TDP ( 134 )
CGND-HRA-00930	CGND-HDA-02760	None	Control	control	Frontal Cortex	UNC13A_3prime_leaf_library_norm	0	0	Novel Donor	TRUE	40	Control ( 40 )
CGND-HRA-00931	CGND-HDA-02760	None	Control	control	Temporal Cortex	UNC13A_3prime_leaf_library_norm	0	0	Novel Donor	TRUE	23	Control ( 23 )
CGND-HRA-00932	CGND-HDA-02760	None	Control	control	Cerebellum	UNC13A_3prime_leaf_library_norm	0	0	Novel Donor	FALSE	28	Control ( 28 )
CGND-HRA-00933	CGND-HDA-02760	None	Control	control	Cervical Spinal Cord	UNC13A_3prime_leaf_library_norm	0	0	Novel Donor	TRUE	32	Control ( 32 )
CGND-HRA-00934	CGND-HDA-02761	None	ALS-TDP	ALS	Frontal Cortex	UNC13A_3prime_leaf_library_norm	0	0	Novel Donor	FALSE	173	ALS-TDP ( 173 )
CGND-HRA-00936	CGND-HDA-02761	None	ALS-TDP	ALS	Cerebellum	UNC13A_3prime_leaf_library_norm	0	0	Novel Donor	FALSE	155	ALS-TDP ( 155 )
CGND-HRA-00937	CGND-HDA-02761	None	ALS-TDP	ALS	Cervical Spinal Cord	UNC13A_3prime_leaf_library_norm	0	0	Novel Donor	TRUE	134	ALS-TDP ( 134 )
CGND-HRA-00938	CGND-HDA-02761	None	ALS-TDP	ALS	Lumbar Spinal Cord	UNC13A_3prime_leaf_library_norm	8.27394e-09	8.27394e-09	Novel Donor	TRUE	136	ALS-TDP ( 136 )
CGND-HRA-00939	CGND-HDA-02762	None	Control	control	Frontal Cortex	UNC13A_3prime_leaf_library_norm	0	0	Novel Donor	TRUE	40	Control ( 40 )
CGND-HRA-00940	CGND-HDA-02762	None	Control	control	Cerebellum	UNC13A_3prime_leaf_library_norm	0	0	Novel Donor	FALSE	28	Control ( 28 )
CGND-HRA-00941	CGND-HDA-02762	None	Control	control	Cervical Spinal Cord	UNC13A_3prime_leaf_library_norm	0	0	Novel Donor	TRUE	32	Control ( 32 )
CGND-HRA-00942	CGND-HDA-02762	None	Control	control	Lumbar Spinal Cord	UNC13A_3prime_leaf_library_norm	0	0	Novel Donor	TRUE	33	Control ( 33 )
CGND-HRA-00943	CGND-HDA-02763	None	ALS-TDP	ALS	Frontal Cortex	UNC13A_3prime_leaf_library_norm	0	1.60474e-08	Novel Donor	FALSE	173	ALS-TDP ( 173 )
CGND-HRA-00944	CGND-HDA-02763	None	ALS-TDP	ALS	Temporal Cortex	UNC13A_3prime_leaf_library_norm	0	2.254e-08	Novel Donor	FALSE	23	ALS-TDP ( 23 )
CGND-HRA-00945	CGND-HDA-02763	None	ALS-TDP	ALS	Lumbar Spinal Cord	UNC13A_3prime_leaf_library_norm	0	9.43683e-09	Novel Donor	TRUE	136	ALS-TDP ( 136 )
CGND-HRA-00946	CGND-HDA-02764	None	Control	control	Cervical Spinal Cord	UNC13A_3prime_leaf_library_norm	0	0	Novel Donor	TRUE	32	Control ( 32 )
CGND-HRA-00947	CGND-HDA-02764	None	Control	control	Lumbar Spinal Cord	UNC13A_3prime_leaf_library_norm	0	0	Novel Donor	TRUE	33	Control ( 33 )
CGND-HRA-00948	CGND-HDA-02765	None	ALS-TDP	ALS	Frontal Cortex	UNC13A_3prime_leaf_library_norm	0	0	Novel Donor	FALSE	173	ALS-TDP ( 173 )
CGND-HRA-00950	CGND-HDA-02765	None	ALS-TDP	ALS	Cerebellum	UNC13A_3prime_leaf_library_norm	0	0	Novel Donor	FALSE	155	ALS-TDP ( 155 )
CGND-HRA-00953	CGND-HDA-02766	None	Control	control	Temporal Cortex	UNC13A_3prime_leaf_library_norm	0	0	Novel Donor	TRUE	23	Control ( 23 )
CGND-HRA-00954	CGND-HDA-02766	None	Control	control	Lumbar Spinal Cord	UNC13A_3prime_leaf_library_norm	0	0	Novel Donor	TRUE	33	Control ( 33 )
CGND-HRA-00955	CGND-HDA-02767	C9orf72	ALS-TDP	ALS	Frontal Cortex	UNC13A_3prime_leaf_library_norm	0	0	Novel Donor	FALSE	173	ALS-TDP ( 173 )
CGND-HRA-00956	CGND-HDA-02767	C9orf72	ALS-TDP	ALS	Temporal Cortex	UNC13A_3prime_leaf_library_norm	0	0	Novel Donor	FALSE	23	ALS-TDP ( 23 )
CGND-HRA-00957	CGND-HDA-02767	C9orf72	ALS-TDP	ALS	Cerebellum	UNC13A_3prime_leaf_library_norm	0	0	Novel Donor	FALSE	155	ALS-TDP ( 155 )
CGND-HRA-00958	CGND-HDA-02767	C9orf72	ALS-TDP	ALS	Cervical Spinal Cord	UNC13A_3prime_leaf_library_norm	0	0	Novel Donor	TRUE	134	ALS-TDP ( 134 )
CGND-HRA-00959	CGND-HDA-02767	C9orf72	ALS-TDP	ALS	Lumbar Spinal Cord	UNC13A_3prime_leaf_library_norm	0	0	Novel Donor	TRUE	136	ALS-TDP ( 136 )
CGND-HRA-00960	CGND-HDA-02768	None	Control	control	Lumbar Spinal Cord	UNC13A_3prime_leaf_library_norm	0	0	Novel Donor	TRUE	33	Control ( 33 )
CGND-HRA-00961	CGND-HDA-02769	None	ALS-TDP	ALS	Frontal Cortex	UNC13A_3prime_leaf_library_norm	0	0	Novel Donor	FALSE	173	ALS-TDP ( 173 )
CGND-HRA-00962	CGND-HDA-02769	None	ALS-TDP	ALS	Temporal Cortex	UNC13A_3prime_leaf_library_norm	0	0	Novel Donor	FALSE	23	ALS-TDP ( 23 )
CGND-HRA-00963	CGND-HDA-02769	None	ALS-TDP	ALS	Cervical Spinal Cord	UNC13A_3prime_leaf_library_norm	0	0	Novel Donor	TRUE	134	ALS-TDP ( 134 )
CGND-HRA-00964	CGND-HDA-02770	None	Control	control	Frontal Cortex	UNC13A_3prime_leaf_library_norm	0	0	Novel Donor	TRUE	40	Control ( 40 )
CGND-HRA-00965	CGND-HDA-02770	None	Control	control	Temporal Cortex	UNC13A_3prime_leaf_library_norm	0	0	Novel Donor	TRUE	23	Control ( 23 )
CGND-HRA-00966	CGND-HDA-02770	None	Control	control	Cerebellum	UNC13A_3prime_leaf_library_norm	0	0	Novel Donor	FALSE	28	Control ( 28 )
CGND-HRA-00967	CGND-HDA-02770	None	Control	control	Cervical Spinal Cord	UNC13A_3prime_leaf_library_norm	0	0	Novel Donor	TRUE	32	Control ( 32 )
CGND-HRA-00968	CGND-HDA-02771	None	ALS-TDP	ALS	Frontal Cortex	UNC13A_3prime_leaf_library_norm	0	0	Novel Donor	FALSE	173	ALS-TDP ( 173 )
CGND-HRA-00969	CGND-HDA-02771	None	ALS-TDP	ALS	Temporal Cortex	UNC13A_3prime_leaf_library_norm	0	0	Novel Donor	FALSE	23	ALS-TDP ( 23 )
CGND-HRA-00970	CGND-HDA-02771	None	ALS-TDP	ALS	Cerebellum	UNC13A_3prime_leaf_library_norm	0	0	Novel Donor	FALSE	155	ALS-TDP ( 155 )
CGND-HRA-00971	CGND-HDA-02771	None	ALS-TDP	ALS	Cervical Spinal Cord	UNC13A_3prime_leaf_library_norm	0	0	Novel Donor	TRUE	134	ALS-TDP ( 134 )
CGND-HRA-00972	CGND-HDA-02771	None	ALS-TDP	ALS	Lumbar Spinal Cord	UNC13A_3prime_leaf_library_norm	0	0	Novel Donor	TRUE	136	ALS-TDP ( 136 )
CGND-HRA-00973	CGND-HDA-02772	None	Control	control	Frontal Cortex	UNC13A_3prime_leaf_library_norm	0	0	Novel Donor	TRUE	40	Control ( 40 )
CGND-HRA-00974	CGND-HDA-02772	None	Control	control	Temporal Cortex	UNC13A_3prime_leaf_library_norm	0	0	Novel Donor	TRUE	23	Control ( 23 )
CGND-HRA-00975	CGND-HDA-02773	None	ALS-TDP	ALS	Frontal Cortex	UNC13A_3prime_leaf_library_norm	0	0	Novel Donor	FALSE	173	ALS-TDP ( 173 )
CGND-HRA-00976	CGND-HDA-02773	None	ALS-TDP	ALS	Temporal Cortex	UNC13A_3prime_leaf_library_norm	0	0	Novel Donor	FALSE	23	ALS-TDP ( 23 )
CGND-HRA-00978	CGND-HDA-02773	None	ALS-TDP	ALS	Cervical Spinal Cord	UNC13A_3prime_leaf_library_norm	0	0	Novel Donor	TRUE	134	ALS-TDP ( 134 )
CGND-HRA-00979	CGND-HDA-02773	None	ALS-TDP	ALS	Lumbar Spinal Cord	UNC13A_3prime_leaf_library_norm	0	0	Novel Donor	TRUE	136	ALS-TDP ( 136 )
CGND-HRA-00980	CGND-HDA-02774	None	Control	control	Frontal Cortex	UNC13A_3prime_leaf_library_norm	0	0	Novel Donor	TRUE	40	Control ( 40 )
CGND-HRA-00981	CGND-HDA-02774	None	Control	control	Temporal Cortex	UNC13A_3prime_leaf_library_norm	0	0	Novel Donor	TRUE	23	Control ( 23 )
CGND-HRA-00982	CGND-HDA-02774	None	Control	control	Cerebellum	UNC13A_3prime_leaf_library_norm	0	0	Novel Donor	FALSE	28	Control ( 28 )
CGND-HRA-00983	CGND-HDA-02774	None	Control	control	Lumbar Spinal Cord	UNC13A_3prime_leaf_library_norm	0	0	Novel Donor	TRUE	33	Control ( 33 )
CGND-HRA-00985	CGND-HDA-02775	None	ALS-TDP	ALS	Temporal Cortex	UNC13A_3prime_leaf_library_norm	7.73551e-09	7.73551e-09	Novel Donor	FALSE	23	ALS-TDP ( 23 )
CGND-HRA-00986	CGND-HDA-02775	None	ALS-TDP	ALS	Cerebellum	UNC13A_3prime_leaf_library_norm	0	0	Novel Donor	FALSE	155	ALS-TDP ( 155 )
CGND-HRA-00987	CGND-HDA-02775	None	ALS-TDP	ALS	Cervical Spinal Cord	UNC13A_3prime_leaf_library_norm	0	0	Novel Donor	TRUE	134	ALS-TDP ( 134 )
CGND-HRA-00988	CGND-HDA-02775	None	ALS-TDP	ALS	Lumbar Spinal Cord	UNC13A_3prime_leaf_library_norm	0	0	Novel Donor	TRUE	136	ALS-TDP ( 136 )
CGND-HRA-00993	CGND-HDA-02777	None	ALS-TDP	ALS	Frontal Cortex	UNC13A_3prime_leaf_library_norm	0	0	Novel Donor	FALSE	173	ALS-TDP ( 173 )
CGND-HRA-00994	CGND-HDA-02777	None	ALS-TDP	ALS	Temporal Cortex	UNC13A_3prime_leaf_library_norm	0	0	Novel Donor	FALSE	23	ALS-TDP ( 23 )
CGND-HRA-00996	CGND-HDA-02777	None	ALS-TDP	ALS	Cervical Spinal Cord	UNC13A_3prime_leaf_library_norm	0	0	Novel Donor	TRUE	134	ALS-TDP ( 134 )
CGND-HRA-00997	CGND-HDA-02777	None	ALS-TDP	ALS	Lumbar Spinal Cord	UNC13A_3prime_leaf_library_norm	0	0	Novel Donor	TRUE	136	ALS-TDP ( 136 )
CGND-HRA-00998	CGND-HDA-02778	None	FTLD-TDP	FTD-TDP-A	Frontal Cortex	UNC13A_3prime_leaf_library_norm	2.40157e-08	4.80315e-08	Novel Donor	TRUE	33	FTLD-TDP ( 33 )
CGND-HRA-00999	CGND-HDA-02778	None	FTLD-TDP	FTD-TDP-A	Temporal Cortex	UNC13A_3prime_leaf_library_norm	0	0	Novel Donor	TRUE	30	FTLD-TDP ( 30 )
CGND-HRA-01000	CGND-HDA-02778	None	FTLD-TDP	FTD-TDP-A	Cerebellum	UNC13A_3prime_leaf_library_norm	0	0	Novel Donor	FALSE	47	FTLD-TDP ( 47 )
CGND-HRA-01001	CGND-HDA-02779	None	FTLD-TDP	FTD-TDP-A	Frontal Cortex	UNC13A_3prime_leaf_library_norm	2.14247e-08	4.28495e-08	Novel Donor	TRUE	33	FTLD-TDP ( 33 )
CGND-HRA-01003	CGND-HDA-02779	None	FTLD-TDP	FTD-TDP-A	Cerebellum	UNC13A_3prime_leaf_library_norm	0	0	Novel Donor	FALSE	47	FTLD-TDP ( 47 )
CGND-HRA-01004	CGND-HDA-02780	None	FTLD-TDP	FTD-TDP-A	Frontal Cortex	UNC13A_3prime_leaf_library_norm	3.8891e-08	7.7782e-08	Novel Donor	TRUE	33	FTLD-TDP ( 33 )
CGND-HRA-01007	CGND-HDA-02781	None	FTLD-TDP	FTD-TDP-A	Frontal Cortex	UNC13A_3prime_leaf_library_norm	2.23611e-08	2.23611e-08	Novel Donor	TRUE	33	FTLD-TDP ( 33 )
CGND-HRA-01008	CGND-HDA-02781	None	FTLD-TDP	FTD-TDP-A	Temporal Cortex	UNC13A_3prime_leaf_library_norm	0	0	Novel Donor	TRUE	30	FTLD-TDP ( 30 )
CGND-HRA-01009	CGND-HDA-02781	None	FTLD-TDP	FTD-TDP-A	Cerebellum	UNC13A_3prime_leaf_library_norm	0	0	Novel Donor	FALSE	47	FTLD-TDP ( 47 )
CGND-HRA-01010	CGND-HDA-02782	None	FTLD-TDP	FTD-TDP-A	Frontal Cortex	UNC13A_3prime_leaf_library_norm	0	2.15538e-08	Novel Donor	TRUE	33	FTLD-TDP ( 33 )
CGND-HRA-01011	CGND-HDA-02782	None	FTLD-TDP	FTD-TDP-A	Temporal Cortex	UNC13A_3prime_leaf_library_norm	2.70346e-08	2.70346e-08	Novel Donor	TRUE	30	FTLD-TDP ( 30 )
CGND-HRA-01012	CGND-HDA-02782	None	FTLD-TDP	FTD-TDP-A	Cerebellum	UNC13A_3prime_leaf_library_norm	0	0	Novel Donor	FALSE	47	FTLD-TDP ( 47 )
CGND-HRA-01013	CGND-HDA-02783	None	FTLD-TDP	FTD-TDP-A	Frontal Cortex	UNC13A_3prime_leaf_library_norm	5.34323e-08	1.06865e-07	Novel Donor	TRUE	33	FTLD-TDP ( 33 )
CGND-HRA-01014	CGND-HDA-02783	None	FTLD-TDP	FTD-TDP-A	Temporal Cortex	UNC13A_3prime_leaf_library_norm	2.65988e-08	2.65988e-08	Novel Donor	TRUE	30	FTLD-TDP ( 30 )
CGND-HRA-01015	CGND-HDA-02783	None	FTLD-TDP	FTD-TDP-A	Cerebellum	UNC13A_3prime_leaf_library_norm	0	0	Novel Donor	FALSE	47	FTLD-TDP ( 47 )
CGND-HRA-01016	CGND-HDA-02784	TBK1	FTLD-TDP	FTD-TDP-A	Frontal Cortex	UNC13A_3prime_leaf_library_norm	0	0	Novel Donor	TRUE	33	FTLD-TDP ( 33 )
CGND-HRA-01017	CGND-HDA-02784	TBK1	FTLD-TDP	FTD-TDP-A	Temporal Cortex	UNC13A_3prime_leaf_library_norm	2.17261e-08	2.17261e-08	Novel Donor	TRUE	30	FTLD-TDP ( 30 )
CGND-HRA-01018	CGND-HDA-02784	TBK1	FTLD-TDP	FTD-TDP-A	Cerebellum	UNC13A_3prime_leaf_library_norm	0	0	Novel Donor	FALSE	47	FTLD-TDP ( 47 )
CGND-HRA-01019	CGND-HDA-02785	None	FTLD-TDP	FTD-TDP-A	Frontal Cortex	UNC13A_3prime_leaf_library_norm	2.54236e-08	2.54236e-08	Novel Donor	TRUE	33	FTLD-TDP ( 33 )
CGND-HRA-01020	CGND-HDA-02785	None	FTLD-TDP	FTD-TDP-A	Cerebellum	UNC13A_3prime_leaf_library_norm	0	0	Novel Donor	FALSE	47	FTLD-TDP ( 47 )
CGND-HRA-01021	CGND-HDA-02786	None	FTLD-TDP	FTD-TDP-A	Frontal Cortex	UNC13A_3prime_leaf_library_norm	1.53408e-07	2.62986e-07	Novel Donor	TRUE	33	FTLD-TDP ( 33 )
CGND-HRA-01022	CGND-HDA-02786	None	FTLD-TDP	FTD-TDP-A	Temporal Cortex	UNC13A_3prime_leaf_library_norm	1.0908e-07	1.74528e-07	Novel Donor	TRUE	30	FTLD-TDP ( 30 )
CGND-HRA-01023	CGND-HDA-02786	None	FTLD-TDP	FTD-TDP-A	Cerebellum	UNC13A_3prime_leaf_library_norm	0	0	Novel Donor	FALSE	47	FTLD-TDP ( 47 )
CGND-HRA-01024	CGND-HDA-02787	TBK1	FTLD-TDP	FTD-TDP-A	Frontal Cortex	UNC13A_3prime_leaf_library_norm	4.37982e-08	4.37982e-08	Novel Donor	TRUE	33	FTLD-TDP ( 33 )
CGND-HRA-01025	CGND-HDA-02787	TBK1	FTLD-TDP	FTD-TDP-A	Cerebellum	UNC13A_3prime_leaf_library_norm	0	0	Novel Donor	FALSE	47	FTLD-TDP ( 47 )
CGND-HRA-01026	CGND-HDA-02788	None	FTLD-TDP	FTD-TDP-A	Frontal Cortex	UNC13A_3prime_leaf_library_norm	0	2.03602e-08	Novel Donor	TRUE	33	FTLD-TDP ( 33 )
CGND-HRA-01027	CGND-HDA-02788	None	FTLD-TDP	FTD-TDP-A	Temporal Cortex	UNC13A_3prime_leaf_library_norm	4.47889e-08	4.47889e-08	Novel Donor	TRUE	30	FTLD-TDP ( 30 )
CGND-HRA-01028	CGND-HDA-02788	None	FTLD-TDP	FTD-TDP-A	Cerebellum	UNC13A_3prime_leaf_library_norm	0	0	Novel Donor	FALSE	47	FTLD-TDP ( 47 )
CGND-HRA-01029	CGND-HDA-02789	None	FTLD-TDP	FTD-TDP-A	Frontal Cortex	UNC13A_3prime_leaf_library_norm	1.15841e-07	2.08514e-07	Novel Donor	TRUE	33	FTLD-TDP ( 33 )
CGND-HRA-01030	CGND-HDA-02789	None	FTLD-TDP	FTD-TDP-A	Temporal Cortex	UNC13A_3prime_leaf_library_norm	0	0	Novel Donor	TRUE	30	FTLD-TDP ( 30 )
CGND-HRA-01031	CGND-HDA-02789	None	FTLD-TDP	FTD-TDP-A	Cerebellum	UNC13A_3prime_leaf_library_norm	0	0	Novel Donor	FALSE	47	FTLD-TDP ( 47 )
CGND-HRA-01032	CGND-HDA-02790	None	FTLD-TDP	FTD-TDP-A	Frontal Cortex	UNC13A_3prime_leaf_library_norm	4.98278e-08	7.47417e-08	Novel Donor	TRUE	33	FTLD-TDP ( 33 )
CGND-HRA-01033	CGND-HDA-02790	None	FTLD-TDP	FTD-TDP-A	Temporal Cortex	UNC13A_3prime_leaf_library_norm	2.0315e-08	2.0315e-08	Novel Donor	TRUE	30	FTLD-TDP ( 30 )
CGND-HRA-01034	CGND-HDA-02790	None	FTLD-TDP	FTD-TDP-A	Cerebellum	UNC13A_3prime_leaf_library_norm	0	0	Novel Donor	FALSE	47	FTLD-TDP ( 47 )
CGND-HRA-01036	CGND-HDA-02791	None	FTLD-TDP	FTD-TDP-B	Temporal Cortex	UNC13A_3prime_leaf_library_norm	0	0	Novel Donor	TRUE	30	FTLD-TDP ( 30 )
CGND-HRA-01037	CGND-HDA-02791	None	FTLD-TDP	FTD-TDP-B	Cerebellum	UNC13A_3prime_leaf_library_norm	0	0	Novel Donor	FALSE	47	FTLD-TDP ( 47 )
CGND-HRA-01038	CGND-HDA-02792	None	FTLD-TDP	FTD-TDP-B	Frontal Cortex	UNC13A_3prime_leaf_library_norm	4.57523e-08	1.14381e-07	Novel Donor	TRUE	33	FTLD-TDP ( 33 )
CGND-HRA-01039	CGND-HDA-02792	None	FTLD-TDP	FTD-TDP-B	Temporal Cortex	UNC13A_3prime_leaf_library_norm	6.59443e-08	1.31889e-07	Novel Donor	TRUE	30	FTLD-TDP ( 30 )
CGND-HRA-01040	CGND-HDA-02792	None	FTLD-TDP	FTD-TDP-B	Cerebellum	UNC13A_3prime_leaf_library_norm	0	0	Novel Donor	FALSE	47	FTLD-TDP ( 47 )
CGND-HRA-01041	CGND-HDA-02793	None	FTLD-TDP	FTD-TDP-B	Temporal Cortex	UNC13A_3prime_leaf_library_norm	0	0	Novel Donor	TRUE	30	FTLD-TDP ( 30 )
CGND-HRA-01042	CGND-HDA-02793	None	FTLD-TDP	FTD-TDP-B	Cerebellum	UNC13A_3prime_leaf_library_norm	0	0	Novel Donor	FALSE	47	FTLD-TDP ( 47 )
CGND-HRA-01043	CGND-HDA-02794	None	FTLD-TDP	FTD-TDP-C	Frontal Cortex	UNC13A_3prime_leaf_library_norm	0	0	Novel Donor	TRUE	33	FTLD-TDP ( 33 )
CGND-HRA-01044	CGND-HDA-02794	None	FTLD-TDP	FTD-TDP-C	Temporal Cortex	UNC13A_3prime_leaf_library_norm	3.77467e-08	5.662e-08	Novel Donor	TRUE	30	FTLD-TDP ( 30 )
CGND-HRA-01045	CGND-HDA-02794	None	FTLD-TDP	FTD-TDP-C	Cerebellum	UNC13A_3prime_leaf_library_norm	0	0	Novel Donor	FALSE	47	FTLD-TDP ( 47 )
CGND-HRA-01046	CGND-HDA-02795	None	FTLD-TDP	FTD-TDP-C	Frontal Cortex	UNC13A_3prime_leaf_library_norm	0	2.22574e-08	Novel Donor	TRUE	33	FTLD-TDP ( 33 )
CGND-HRA-01047	CGND-HDA-02795	None	FTLD-TDP	FTD-TDP-C	Temporal Cortex	UNC13A_3prime_leaf_library_norm	0	0	Novel Donor	TRUE	30	FTLD-TDP ( 30 )
CGND-HRA-01048	CGND-HDA-02795	None	FTLD-TDP	FTD-TDP-C	Cerebellum	UNC13A_3prime_leaf_library_norm	0	0	Novel Donor	FALSE	47	FTLD-TDP ( 47 )
CGND-HRA-01049	CGND-HDA-02796	None	FTLD-TDP	FTD-TDP-C	Frontal Cortex	UNC13A_3prime_leaf_library_norm	5.32926e-08	5.32926e-08	Novel Donor	TRUE	33	FTLD-TDP ( 33 )
CGND-HRA-01050	CGND-HDA-02796	None	FTLD-TDP	FTD-TDP-C	Temporal Cortex	UNC13A_3prime_leaf_library_norm	0	0	Novel Donor	TRUE	30	FTLD-TDP ( 30 )
CGND-HRA-01051	CGND-HDA-02796	None	FTLD-TDP	FTD-TDP-C	Cerebellum	UNC13A_3prime_leaf_library_norm	0	0	Novel Donor	FALSE	47	FTLD-TDP ( 47 )
CGND-HRA-01052	CGND-HDA-02797	None	FTLD-TDP	FTD-TDP-C	Frontal Cortex	UNC13A_3prime_leaf_library_norm	0	0	Novel Donor	TRUE	33	FTLD-TDP ( 33 )
CGND-HRA-01053	CGND-HDA-02797	None	FTLD-TDP	FTD-TDP-C	Temporal Cortex	UNC13A_3prime_leaf_library_norm	2.19313e-08	2.19313e-08	Novel Donor	TRUE	30	FTLD-TDP ( 30 )
CGND-HRA-01054	CGND-HDA-02797	None	FTLD-TDP	FTD-TDP-C	Cerebellum	UNC13A_3prime_leaf_library_norm	0	0	Novel Donor	FALSE	47	FTLD-TDP ( 47 )
CGND-HRA-01055	CGND-HDA-02798	None	FTLD-TDP	FTD-TDP-C	Frontal Cortex	UNC13A_3prime_leaf_library_norm	3.85064e-08	5.77596e-08	Novel Donor	TRUE	33	FTLD-TDP ( 33 )
CGND-HRA-01056	CGND-HDA-02798	None	FTLD-TDP	FTD-TDP-C	Temporal Cortex	UNC13A_3prime_leaf_library_norm	0	0	Novel Donor	TRUE	30	FTLD-TDP ( 30 )
CGND-HRA-01057	CGND-HDA-02798	None	FTLD-TDP	FTD-TDP-C	Cerebellum	UNC13A_3prime_leaf_library_norm	0	0	Novel Donor	FALSE	47	FTLD-TDP ( 47 )
CGND-HRA-01058	CGND-HDA-02799	None	FTLD-TDP	FTD-TDP-C	Frontal Cortex	UNC13A_3prime_leaf_library_norm	0	0	Novel Donor	TRUE	33	FTLD-TDP ( 33 )
CGND-HRA-01059	CGND-HDA-02799	None	FTLD-TDP	FTD-TDP-C	Cerebellum	UNC13A_3prime_leaf_library_norm	0	0	Novel Donor	FALSE	47	FTLD-TDP ( 47 )
CGND-HRA-01060	CGND-HDA-02800	None	FTLD-TDP	FTD-TDP-C	Frontal Cortex	UNC13A_3prime_leaf_library_norm	0	0	Novel Donor	TRUE	33	FTLD-TDP ( 33 )
CGND-HRA-01061	CGND-HDA-02800	None	FTLD-TDP	FTD-TDP-C	Temporal Cortex	UNC13A_3prime_leaf_library_norm	0	4.77873e-08	Novel Donor	TRUE	30	FTLD-TDP ( 30 )
CGND-HRA-01062	CGND-HDA-02800	None	FTLD-TDP	FTD-TDP-C	Cerebellum	UNC13A_3prime_leaf_library_norm	0	0	Novel Donor	FALSE	47	FTLD-TDP ( 47 )
CGND-HRA-01063	CGND-HDA-02801	None	FTLD-TDP	FTD-TDP-C	Frontal Cortex	UNC13A_3prime_leaf_library_norm	1.75524e-08	1.75524e-08	Novel Donor	TRUE	33	FTLD-TDP ( 33 )
CGND-HRA-01064	CGND-HDA-02801	None	FTLD-TDP	FTD-TDP-C	Temporal Cortex	UNC13A_3prime_leaf_library_norm	6.14756e-08	8.19675e-08	Novel Donor	TRUE	30	FTLD-TDP ( 30 )
CGND-HRA-01065	CGND-HDA-02801	None	FTLD-TDP	FTD-TDP-C	Cerebellum	UNC13A_3prime_leaf_library_norm	0	0	Novel Donor	FALSE	47	FTLD-TDP ( 47 )
CGND-HRA-01066	CGND-HDA-02802	None	FTLD-TDP	FTD-TDP-C	Frontal Cortex	UNC13A_3prime_leaf_library_norm	0	0	Novel Donor	TRUE	33	FTLD-TDP ( 33 )
CGND-HRA-01067	CGND-HDA-02802	None	FTLD-TDP	FTD-TDP-C	Temporal Cortex	UNC13A_3prime_leaf_library_norm	0	0	Novel Donor	TRUE	30	FTLD-TDP ( 30 )
CGND-HRA-01068	CGND-HDA-02802	None	FTLD-TDP	FTD-TDP-C	Cerebellum	UNC13A_3prime_leaf_library_norm	0	0	Novel Donor	FALSE	47	FTLD-TDP ( 47 )
CGND-HRA-01073	CGND-HDA-02804	C9orf72	FTLD-TDP	FTD-TDP-A	Frontal Cortex	UNC13A_3prime_leaf_library_norm	1.70047e-08	6.80187e-08	Novel Donor	TRUE	33	FTLD-TDP ( 33 )
CGND-HRA-01074	CGND-HDA-02804	C9orf72	FTLD-TDP	FTD-TDP-A	Temporal Cortex	UNC13A_3prime_leaf_library_norm	0	0	Novel Donor	TRUE	30	FTLD-TDP ( 30 )
CGND-HRA-01075	CGND-HDA-02804	C9orf72	FTLD-TDP	FTD-TDP-A	Cerebellum	UNC13A_3prime_leaf_library_norm	0	0	Novel Donor	FALSE	47	FTLD-TDP ( 47 )
CGND-HRA-01076	CGND-HDA-02805	C9orf72	FTLD-TDP	FTD-TDP-A	Frontal Cortex	UNC13A_3prime_leaf_library_norm	1.67461e-08	1.67461e-08	Novel Donor	TRUE	33	FTLD-TDP ( 33 )
CGND-HRA-01077	CGND-HDA-02805	C9orf72	FTLD-TDP	FTD-TDP-A	Temporal Cortex	UNC13A_3prime_leaf_library_norm	2.18897e-08	2.18897e-08	Novel Donor	TRUE	30	FTLD-TDP ( 30 )
CGND-HRA-01078	CGND-HDA-02805	C9orf72	FTLD-TDP	FTD-TDP-A	Cerebellum	UNC13A_3prime_leaf_library_norm	0	0	Novel Donor	FALSE	47	FTLD-TDP ( 47 )
CGND-HRA-01079	CGND-HDA-02806	C9orf72	FTLD-TDP	FTD-TDP-A	Temporal Cortex	UNC13A_3prime_leaf_library_norm	9.38089e-08	1.50094e-07	Novel Donor	TRUE	30	FTLD-TDP ( 30 )
CGND-HRA-01080	CGND-HDA-02806	C9orf72	FTLD-TDP	FTD-TDP-A	Cerebellum	UNC13A_3prime_leaf_library_norm	0	0	Novel Donor	FALSE	47	FTLD-TDP ( 47 )
CGND-HRA-01081	CGND-HDA-02807	C9orf72	FTLD-TDP	FTD-TDP-A	Frontal Cortex	UNC13A_3prime_leaf_library_norm	4.61088e-08	6.91633e-08	Novel Donor	TRUE	33	FTLD-TDP ( 33 )
CGND-HRA-01082	CGND-HDA-02807	C9orf72	FTLD-TDP	FTD-TDP-A	Temporal Cortex	UNC13A_3prime_leaf_library_norm	2.53697e-08	5.07395e-08	Novel Donor	TRUE	30	FTLD-TDP ( 30 )
CGND-HRA-01083	CGND-HDA-02807	C9orf72	FTLD-TDP	FTD-TDP-A	Cerebellum	UNC13A_3prime_leaf_library_norm	0	0	Novel Donor	FALSE	47	FTLD-TDP ( 47 )
CGND-HRA-01084	CGND-HDA-02808	C9orf72	FTLD-TDP	FTD-TDP-A	Frontal Cortex	UNC13A_3prime_leaf_library_norm	0	0	Novel Donor	TRUE	33	FTLD-TDP ( 33 )
CGND-HRA-01085	CGND-HDA-02808	C9orf72	FTLD-TDP	FTD-TDP-A	Temporal Cortex	UNC13A_3prime_leaf_library_norm	0	0	Novel Donor	TRUE	30	FTLD-TDP ( 30 )
CGND-HRA-01086	CGND-HDA-02808	C9orf72	FTLD-TDP	FTD-TDP-A	Cerebellum	UNC13A_3prime_leaf_library_norm	0	0	Novel Donor	FALSE	47	FTLD-TDP ( 47 )
CGND-HRA-01089	CGND-HDA-02809	C9orf72	FTLD-TDP	FTD-TDP-A	Cerebellum	UNC13A_3prime_leaf_library_norm	0	0	Novel Donor	FALSE	47	FTLD-TDP ( 47 )
CGND-HRA-01090	CGND-HDA-02810	C9orf72	FTLD-TDP	FTD-TDP-A	Frontal Cortex	UNC13A_3prime_leaf_library_norm	0	0	Novel Donor	TRUE	33	FTLD-TDP ( 33 )
CGND-HRA-01091	CGND-HDA-02810	C9orf72	FTLD-TDP	FTD-TDP-A	Temporal Cortex	UNC13A_3prime_leaf_library_norm	5.14651e-08	7.71976e-08	Novel Donor	TRUE	30	FTLD-TDP ( 30 )
CGND-HRA-01092	CGND-HDA-02810	C9orf72	FTLD-TDP	FTD-TDP-A	Cerebellum	UNC13A_3prime_leaf_library_norm	0	0	Novel Donor	FALSE	47	FTLD-TDP ( 47 )
CGND-HRA-01093	CGND-HDA-02811	C9orf72	FTLD-TDP	FTD-TDP-A	Frontal Cortex	UNC13A_3prime_leaf_library_norm	1.84234e-08	1.84234e-08	Novel Donor	TRUE	33	FTLD-TDP ( 33 )
CGND-HRA-01094	CGND-HDA-02811	C9orf72	FTLD-TDP	FTD-TDP-A	Temporal Cortex	UNC13A_3prime_leaf_library_norm	2.30538e-08	6.91615e-08	Novel Donor	TRUE	30	FTLD-TDP ( 30 )
CGND-HRA-01095	CGND-HDA-02811	C9orf72	FTLD-TDP	FTD-TDP-A	Cerebellum	UNC13A_3prime_leaf_library_norm	0	0	Novel Donor	FALSE	47	FTLD-TDP ( 47 )
CGND-HRA-01096	CGND-HDA-02812	C9orf72	FTLD-TDP	FTD-TDP-A	Frontal Cortex	UNC13A_3prime_leaf_library_norm	3.6828e-08	5.5242e-08	Novel Donor	TRUE	33	FTLD-TDP ( 33 )
CGND-HRA-01097	CGND-HDA-02812	C9orf72	FTLD-TDP	FTD-TDP-A	Temporal Cortex	UNC13A_3prime_leaf_library_norm	0	0	Novel Donor	TRUE	30	FTLD-TDP ( 30 )
CGND-HRA-01098	CGND-HDA-02812	C9orf72	FTLD-TDP	FTD-TDP-A	Cerebellum	UNC13A_3prime_leaf_library_norm	0	0	Novel Donor	FALSE	47	FTLD-TDP ( 47 )
CGND-HRA-01099	CGND-HDA-02813	C9orf72	FTLD-TDP	FTD-TDP-A	Frontal Cortex	UNC13A_3prime_leaf_library_norm	0	0	Novel Donor	TRUE	33	FTLD-TDP ( 33 )
CGND-HRA-01100	CGND-HDA-02813	C9orf72	FTLD-TDP	FTD-TDP-A	Temporal Cortex	UNC13A_3prime_leaf_library_norm	0	0	Novel Donor	TRUE	30	FTLD-TDP ( 30 )
CGND-HRA-01101	CGND-HDA-02813	C9orf72	FTLD-TDP	FTD-TDP-A	Cerebellum	UNC13A_3prime_leaf_library_norm	0	0	Novel Donor	FALSE	47	FTLD-TDP ( 47 )
CGND-HRA-01102	CGND-HDA-02814	None	FTLD-TDP	FTD-TDP-A	Frontal Cortex	UNC13A_3prime_leaf_library_norm	1.19221e-07	1.19221e-07	Novel Donor	TRUE	33	FTLD-TDP ( 33 )
CGND-HRA-01103	CGND-HDA-02814	None	FTLD-TDP	FTD-TDP-A	Temporal Cortex	UNC13A_3prime_leaf_library_norm	4.93932e-08	1.23483e-07	Novel Donor	TRUE	30	FTLD-TDP ( 30 )
CGND-HRA-01108	CGND-HDA-02816	None	FTLD non-TDP	FTD-TAU	Frontal Cortex	UNC13A_3prime_leaf_library_norm	0	0	Novel Donor	TRUE	12	FTLD non-TDP ( 12 )
CGND-HRA-01110	CGND-HDA-02816	None	FTLD non-TDP	FTD-TAU	Cerebellum	UNC13A_3prime_leaf_library_norm	0	0	Novel Donor	FALSE	11	FTLD non-TDP ( 11 )
CGND-HRA-01111	CGND-HDA-02817	MAPT	FTLD non-TDP	FTD-TAU	Frontal Cortex	UNC13A_3prime_leaf_library_norm	0	0	Novel Donor	TRUE	12	FTLD non-TDP ( 12 )
CGND-HRA-01112	CGND-HDA-02817	MAPT	FTLD non-TDP	FTD-TAU	Temporal Cortex	UNC13A_3prime_leaf_library_norm	0	0	Novel Donor	TRUE	5	FTLD non-TDP ( 5 )
CGND-HRA-01113	CGND-HDA-02817	MAPT	FTLD non-TDP	FTD-TAU	Cerebellum	UNC13A_3prime_leaf_library_norm	0	0	Novel Donor	FALSE	11	FTLD non-TDP ( 11 )
CGND-HRA-01117	CGND-HDA-02819	MAPT	FTLD non-TDP	FTD-TAU	Frontal Cortex	UNC13A_3prime_leaf_library_norm	0	0	Novel Donor	TRUE	12	FTLD non-TDP ( 12 )
CGND-HRA-01118	CGND-HDA-02819	MAPT	FTLD non-TDP	FTD-TAU	Temporal Cortex	UNC13A_3prime_leaf_library_norm	0	0	Novel Donor	TRUE	5	FTLD non-TDP ( 5 )
CGND-HRA-01119	CGND-HDA-02819	MAPT	FTLD non-TDP	FTD-TAU	Cerebellum	UNC13A_3prime_leaf_library_norm	0	0	Novel Donor	FALSE	11	FTLD non-TDP ( 11 )
CGND-HRA-01120	CGND-HDA-02820	MAPT	FTLD non-TDP	FTD-TAU	Frontal Cortex	UNC13A_3prime_leaf_library_norm	0	0	Novel Donor	TRUE	12	FTLD non-TDP ( 12 )
CGND-HRA-01121	CGND-HDA-02820	MAPT	FTLD non-TDP	FTD-TAU	Temporal Cortex	UNC13A_3prime_leaf_library_norm	0	0	Novel Donor	TRUE	5	FTLD non-TDP ( 5 )
CGND-HRA-01122	CGND-HDA-02820	MAPT	FTLD non-TDP	FTD-TAU	Cerebellum	UNC13A_3prime_leaf_library_norm	0	0	Novel Donor	FALSE	11	FTLD non-TDP ( 11 )
CGND-HRA-01123	CGND-HDA-02821	MAPT	FTLD non-TDP	FTD-TAU	Frontal Cortex	UNC13A_3prime_leaf_library_norm	0	0	Novel Donor	TRUE	12	FTLD non-TDP ( 12 )
CGND-HRA-01124	CGND-HDA-02821	MAPT	FTLD non-TDP	FTD-TAU	Cerebellum	UNC13A_3prime_leaf_library_norm	0	0	Novel Donor	FALSE	11	FTLD non-TDP ( 11 )
CGND-HRA-01125	CGND-HDA-02822	MAPT	FTLD non-TDP	FTD-TAU	Frontal Cortex	UNC13A_3prime_leaf_library_norm	0	0	Novel Donor	TRUE	12	FTLD non-TDP ( 12 )
CGND-HRA-01126	CGND-HDA-02822	MAPT	FTLD non-TDP	FTD-TAU	Temporal Cortex	UNC13A_3prime_leaf_library_norm	0	0	Novel Donor	TRUE	5	FTLD non-TDP ( 5 )
CGND-HRA-01127	CGND-HDA-02822	MAPT	FTLD non-TDP	FTD-TAU	Cerebellum	UNC13A_3prime_leaf_library_norm	0	0	Novel Donor	FALSE	11	FTLD non-TDP ( 11 )
CGND-HRA-01128	CGND-HDA-02823	None	FTLD non-TDP	FTD-TAU	Frontal Cortex	UNC13A_3prime_leaf_library_norm	0	0	Novel Donor	TRUE	12	FTLD non-TDP ( 12 )
CGND-HRA-01129	CGND-HDA-02823	None	FTLD non-TDP	FTD-TAU	Temporal Cortex	UNC13A_3prime_leaf_library_norm	0	0	Novel Donor	TRUE	5	FTLD non-TDP ( 5 )
CGND-HRA-01130	CGND-HDA-02823	None	FTLD non-TDP	FTD-TAU	Cerebellum	UNC13A_3prime_leaf_library_norm	0	0	Novel Donor	FALSE	11	FTLD non-TDP ( 11 )
CGND-HRA-01131	CGND-HDA-02824	None	FTLD non-TDP	FTD-FUS	Frontal Cortex	UNC13A_3prime_leaf_library_norm	0	0	Novel Donor	TRUE	12	FTLD non-TDP ( 12 )
CGND-HRA-01133	CGND-HDA-02824	None	FTLD non-TDP	FTD-FUS	Cerebellum	UNC13A_3prime_leaf_library_norm	0	0	Novel Donor	FALSE	11	FTLD non-TDP ( 11 )
CGND-HRA-01134	CGND-HDA-02825	None	FTLD non-TDP	FTD-FUS	Frontal Cortex	UNC13A_3prime_leaf_library_norm	0	0	Novel Donor	TRUE	12	FTLD non-TDP ( 12 )
CGND-HRA-01136	CGND-HDA-02826	None	FTLD non-TDP	FTD-FUS	Frontal Cortex	UNC13A_3prime_leaf_library_norm	0	0	Novel Donor	TRUE	12	FTLD non-TDP ( 12 )
CGND-HRA-01138	CGND-HDA-02826	None	FTLD non-TDP	FTD-FUS	Cerebellum	UNC13A_3prime_leaf_library_norm	0	0	Novel Donor	FALSE	11	FTLD non-TDP ( 11 )
CGND-HRA-01139	CGND-HDA-02827	None	FTLD non-TDP	FTD-FUS	Frontal Cortex	UNC13A_3prime_leaf_library_norm	0	0	Novel Donor	TRUE	12	FTLD non-TDP ( 12 )
CGND-HRA-01140	CGND-HDA-02827	None	FTLD non-TDP	FTD-FUS	Cerebellum	UNC13A_3prime_leaf_library_norm	0	0	Novel Donor	FALSE	11	FTLD non-TDP ( 11 )
CGND-HRA-01141	CGND-HDA-02828	None	FTLD non-TDP	FTD-FUS	Frontal Cortex	UNC13A_3prime_leaf_library_norm	0	0	Novel Donor	TRUE	12	FTLD non-TDP ( 12 )
CGND-HRA-01143	CGND-HDA-02828	None	FTLD non-TDP	FTD-FUS	Cerebellum	UNC13A_3prime_leaf_library_norm	0	0	Novel Donor	FALSE	11	FTLD non-TDP ( 11 )
CGND-HRA-01145	CGND-HDA-02829	None	Control	control	Temporal Cortex	UNC13A_3prime_leaf_library_norm	0	0	Novel Donor	TRUE	23	Control ( 23 )
CGND-HRA-01146	CGND-HDA-02829	None	Control	control	Cerebellum	UNC13A_3prime_leaf_library_norm	0	0	Novel Donor	FALSE	28	Control ( 28 )
CGND-HRA-01147	CGND-HDA-02830	None	Control	control	Frontal Cortex	UNC13A_3prime_leaf_library_norm	0	0	Novel Donor	TRUE	40	Control ( 40 )
CGND-HRA-01149	CGND-HDA-02830	None	Control	control	Cerebellum	UNC13A_3prime_leaf_library_norm	0	0	Novel Donor	FALSE	28	Control ( 28 )
CGND-HRA-01150	CGND-HDA-02831	None	Control	control	Frontal Cortex	UNC13A_3prime_leaf_library_norm	0	0	Novel Donor	TRUE	40	Control ( 40 )
CGND-HRA-01151	CGND-HDA-02831	None	Control	control	Temporal Cortex	UNC13A_3prime_leaf_library_norm	0	0	Novel Donor	TRUE	23	Control ( 23 )
CGND-HRA-01153	CGND-HDA-02832	None	Control	control	Frontal Cortex	UNC13A_3prime_leaf_library_norm	0	0	Novel Donor	TRUE	40	Control ( 40 )
CGND-HRA-01154	CGND-HDA-02832	None	Control	control	Temporal Cortex	UNC13A_3prime_leaf_library_norm	0	0	Novel Donor	TRUE	23	Control ( 23 )
CGND-HRA-01155	CGND-HDA-02832	None	Control	control	Cerebellum	UNC13A_3prime_leaf_library_norm	0	0	Novel Donor	FALSE	28	Control ( 28 )
CGND-HRA-01156	CGND-HDA-02833	None	Control	control	Frontal Cortex	UNC13A_3prime_leaf_library_norm	0	0	Novel Donor	TRUE	40	Control ( 40 )
CGND-HRA-01157	CGND-HDA-02833	None	Control	control	Cerebellum	UNC13A_3prime_leaf_library_norm	0	0	Novel Donor	FALSE	28	Control ( 28 )
CGND-HRA-01158	CGND-HDA-02834	None	Control	control	Frontal Cortex	UNC13A_3prime_leaf_library_norm	0	0	Novel Donor	TRUE	40	Control ( 40 )
CGND-HRA-01159	CGND-HDA-02834	None	Control	control	Temporal Cortex	UNC13A_3prime_leaf_library_norm	0	0	Novel Donor	TRUE	23	Control ( 23 )
CGND-HRA-01160	CGND-HDA-02834	None	Control	control	Cerebellum	UNC13A_3prime_leaf_library_norm	0	0	Novel Donor	FALSE	28	Control ( 28 )
CGND-HRA-01161	CGND-HDA-02835	None	Control	control	Frontal Cortex	UNC13A_3prime_leaf_library_norm	0	0	Novel Donor	TRUE	40	Control ( 40 )
CGND-HRA-01162	CGND-HDA-02835	None	Control	control	Temporal Cortex	UNC13A_3prime_leaf_library_norm	0	0	Novel Donor	TRUE	23	Control ( 23 )
CGND-HRA-01163	CGND-HDA-02835	None	Control	control	Cerebellum	UNC13A_3prime_leaf_library_norm	0	0	Novel Donor	FALSE	28	Control ( 28 )
CGND-HRA-01164	CGND-HDA-02836	None	Control	control	Frontal Cortex	UNC13A_3prime_leaf_library_norm	0	0	Novel Donor	TRUE	40	Control ( 40 )
CGND-HRA-01165	CGND-HDA-02836	None	Control	control	Temporal Cortex	UNC13A_3prime_leaf_library_norm	0	0	Novel Donor	TRUE	23	Control ( 23 )
CGND-HRA-01167	CGND-HDA-02837	None	Control	control	Frontal Cortex	UNC13A_3prime_leaf_library_norm	0	0	Novel Donor	TRUE	40	Control ( 40 )
CGND-HRA-01169	CGND-HDA-02837	None	Control	control	Cerebellum	UNC13A_3prime_leaf_library_norm	0	0	Novel Donor	FALSE	28	Control ( 28 )
CGND-HRA-01170	CGND-HDA-02838	None	Control	control	Frontal Cortex	UNC13A_3prime_leaf_library_norm	0	0	Novel Donor	TRUE	40	Control ( 40 )
CGND-HRA-01171	CGND-HDA-02838	None	Control	control	Temporal Cortex	UNC13A_3prime_leaf_library_norm	0	0	Novel Donor	TRUE	23	Control ( 23 )
CGND-HRA-01172	CGND-HDA-02838	None	Control	control	Cerebellum	UNC13A_3prime_leaf_library_norm	0	0	Novel Donor	FALSE	28	Control ( 28 )
CGND-HRA-01173	CGND-HDA-02478	None	ALS-TDP	ALS	Cerebellum	UNC13A_3prime_leaf_library_norm	0	0	Novel Donor	FALSE	155	ALS-TDP ( 155 )
CGND-HRA-01174	CGND-HDA-02478	None	ALS-TDP	ALS	Motor Cortex	UNC13A_3prime_leaf_library_norm	0	0	Novel Donor	TRUE	223	ALS-TDP ( 223 )
CGND-HRA-01175	CGND-HDA-02478	None	ALS-TDP	ALS	Motor Cortex	UNC13A_3prime_leaf_library_norm	0	0	Novel Donor	TRUE	223	ALS-TDP ( 223 )
CGND-HRA-01176	CGND-HDA-02478	None	ALS-TDP	ALS	Cervical Spinal Cord	UNC13A_3prime_leaf_library_norm	0	0	Novel Donor	TRUE	134	ALS-TDP ( 134 )
CGND-HRA-01177	CGND-HDA-02478	None	ALS-TDP	ALS	Lumbar Spinal Cord	UNC13A_3prime_leaf_library_norm	0	0	Novel Donor	TRUE	136	ALS-TDP ( 136 )
CGND-HRA-01212	CGND-HDA-01699	None	ALS-TDP	ALS-AD	Frontal Cortex	UNC13A_3prime_leaf_library_norm	0	0	Novel Donor	FALSE	173	ALS-TDP ( 173 )
CGND-HRA-01219	CGND-HDA-02237	None	ALS-TDP	ALS	Frontal Cortex	UNC13A_3prime_leaf_library_norm	0	0	Novel Donor	FALSE	173	ALS-TDP ( 173 )
CGND-HRA-01222	CGND-HDA-00555-b38	None	ALS-TDP	ALS	Frontal Cortex	UNC13A_3prime_leaf_library_norm	0	0	Novel Donor	FALSE	173	ALS-TDP ( 173 )
CGND-HRA-01225	CGND-HDA-00556-b38	None	Control	control	Frontal Cortex	UNC13A_3prime_leaf_library_norm	0	0	Novel Donor	TRUE	40	Control ( 40 )
CGND-HRA-01231	CGND-HDA-00559-b38	None	ALS-TDP	Other	Frontal Cortex	UNC13A_3prime_leaf_library_norm	0	0	Novel Donor	FALSE	173	ALS-TDP ( 173 )
CGND-HRA-01242	CGND-HDA-00564-b38	None	Control	control	Frontal Cortex	UNC13A_3prime_leaf_library_norm	0	0	Novel Donor	TRUE	40	Control ( 40 )
CGND-HRA-01245	CGND-HDA-00565-b38	None	ALS-TDP	ALS	Frontal Cortex	UNC13A_3prime_leaf_library_norm	0	0	Novel Donor	FALSE	173	ALS-TDP ( 173 )
CGND-HRA-01248	CGND-HDA-00566-b38	None	ALS-TDP	ALS	Frontal Cortex	UNC13A_3prime_leaf_library_norm	0	0	Novel Donor	FALSE	173	ALS-TDP ( 173 )
CGND-HRA-01251	CGND-HDA-00567-b38	None	ALS-TDP	ALS	Frontal Cortex	UNC13A_3prime_leaf_library_norm	0	0	Novel Donor	FALSE	173	ALS-TDP ( 173 )
CGND-HRA-01254	CGND-HDA-02053	None	ALS-TDP	ALS	Frontal Cortex	UNC13A_3prime_leaf_library_norm	0	0	Novel Donor	FALSE	173	ALS-TDP ( 173 )
CGND-HRA-01263	CGND-HDA-02057	None	ALS-TDP	ALS	Frontal Cortex	UNC13A_3prime_leaf_library_norm	0	0	Novel Donor	FALSE	173	ALS-TDP ( 173 )
CGND-HRA-01266	CGND-HDA-02063	None	ALS-TDP	ALS	Frontal Cortex	UNC13A_3prime_leaf_library_norm	0	0	Novel Donor	FALSE	173	ALS-TDP ( 173 )
CGND-HRA-01272	CGND-HDA-02478	None	ALS-TDP	ALS	Frontal Cortex	UNC13A_3prime_leaf_library_norm	0	0	Novel Donor	FALSE	173	ALS-TDP ( 173 )
CGND-HRA-01278	CGND-HDA-02580	None	ALS-TDP	ALS	Cerebellum	UNC13A_3prime_leaf_library_norm	0	0	Novel Donor	FALSE	155	ALS-TDP ( 155 )
CGND-HRA-01279	CGND-HDA-02580	None	ALS-TDP	ALS	Motor Cortex	UNC13A_3prime_leaf_library_norm	0	1.4785e-08	Novel Donor	TRUE	223	ALS-TDP ( 223 )
CGND-HRA-01280	CGND-HDA-02580	None	ALS-TDP	ALS	Motor Cortex	UNC13A_3prime_leaf_library_norm	0	3.12444e-08	Novel Donor	TRUE	223	ALS-TDP ( 223 )
CGND-HRA-01281	CGND-HDA-02580	None	ALS-TDP	ALS	Cervical Spinal Cord	UNC13A_3prime_leaf_library_norm	0	0	Novel Donor	TRUE	134	ALS-TDP ( 134 )
CGND-HRA-01282	CGND-HDA-02580	None	ALS-TDP	ALS	Lumbar Spinal Cord	UNC13A_3prime_leaf_library_norm	0	0	Novel Donor	TRUE	136	ALS-TDP ( 136 )
CGND-HRA-01303	CGND-HDA-02856	None	ALS-TDP	ALS-FTD	Cerebellum	UNC13A_3prime_leaf_library_norm	0	0	Novel Donor	FALSE	155	ALS-TDP ( 155 )
CGND-HRA-01304	CGND-HDA-02856	None	ALS-TDP	ALS-FTD	Motor Cortex	UNC13A_3prime_leaf_library_norm	0	0	Novel Donor	TRUE	223	ALS-TDP ( 223 )
CGND-HRA-01305	CGND-HDA-02856	None	ALS-TDP	ALS-FTD	Motor Cortex	UNC13A_3prime_leaf_library_norm	0	0	Novel Donor	TRUE	223	ALS-TDP ( 223 )
CGND-HRA-01306	CGND-HDA-02856	None	ALS-TDP	ALS-FTD	Cervical Spinal Cord	UNC13A_3prime_leaf_library_norm	2.32185e-08	2.32185e-08	Novel Donor	TRUE	134	ALS-TDP ( 134 )
CGND-HRA-01307	CGND-HDA-02856	None	ALS-TDP	ALS-FTD	Lumbar Spinal Cord	UNC13A_3prime_leaf_library_norm	0	0	Novel Donor	TRUE	136	ALS-TDP ( 136 )
CGND-HRA-01308	CGND-HDA-02856	None	ALS-TDP	ALS-FTD	Frontal Cortex	UNC13A_3prime_leaf_library_norm	0	0	Novel Donor	FALSE	173	ALS-TDP ( 173 )
CGND-HRA-01311	CGND-HDA-02857	None	Control	control	Cerebellum	UNC13A_3prime_leaf_library_norm	0	0	Novel Donor	FALSE	28	Control ( 28 )
CGND-HRA-01312	CGND-HDA-02857	None	Control	control	Motor Cortex	UNC13A_3prime_leaf_library_norm	0	0	Novel Donor	TRUE	23	Control ( 23 )
CGND-HRA-01313	CGND-HDA-02857	None	Control	control	Motor Cortex	UNC13A_3prime_leaf_library_norm	0	0	Novel Donor	TRUE	23	Control ( 23 )
CGND-HRA-01314	CGND-HDA-02857	None	Control	control	Cervical Spinal Cord	UNC13A_3prime_leaf_library_norm	0	0	Novel Donor	TRUE	32	Control ( 32 )
CGND-HRA-01315	CGND-HDA-02857	None	Control	control	Lumbar Spinal Cord	UNC13A_3prime_leaf_library_norm	0	0	Novel Donor	TRUE	33	Control ( 33 )
CGND-HRA-01316	CGND-HDA-02857	None	Control	control	Frontal Cortex	UNC13A_3prime_leaf_library_norm	0	0	Novel Donor	TRUE	40	Control ( 40 )
CGND-HRA-01319	CGND-HDA-02858	C9orf72	ALS-TDP	ALS	Cerebellum	UNC13A_3prime_leaf_library_norm	0	0	Novel Donor	FALSE	155	ALS-TDP ( 155 )
CGND-HRA-01320	CGND-HDA-02858	C9orf72	ALS-TDP	ALS	Motor Cortex	UNC13A_3prime_leaf_library_norm	0	0	Novel Donor	TRUE	223	ALS-TDP ( 223 )
CGND-HRA-01321	CGND-HDA-02858	C9orf72	ALS-TDP	ALS	Motor Cortex	UNC13A_3prime_leaf_library_norm	0	0	Novel Donor	TRUE	223	ALS-TDP ( 223 )
CGND-HRA-01322	CGND-HDA-02858	C9orf72	ALS-TDP	ALS	Cervical Spinal Cord	UNC13A_3prime_leaf_library_norm	0	0	Novel Donor	TRUE	134	ALS-TDP ( 134 )
CGND-HRA-01323	CGND-HDA-02858	C9orf72	ALS-TDP	ALS	Lumbar Spinal Cord	UNC13A_3prime_leaf_library_norm	0	0	Novel Donor	TRUE	136	ALS-TDP ( 136 )
CGND-HRA-01324	CGND-HDA-02858	C9orf72	ALS-TDP	ALS	Frontal Cortex	UNC13A_3prime_leaf_library_norm	0	0	Novel Donor	FALSE	173	ALS-TDP ( 173 )
CGND-HRA-01349	CGND-HDA-02574	None	ALS-TDP	ALS	Frontal Cortex	UNC13A_3prime_leaf_library_norm	0	0	Novel Donor	FALSE	173	ALS-TDP ( 173 )
CGND-HRA-01350	CGND-HDA-02574	None	ALS-TDP	ALS	Cerebellum	UNC13A_3prime_leaf_library_norm	0	0	Novel Donor	FALSE	155	ALS-TDP ( 155 )
CGND-HRA-01353	CGND-HDA-02575	None	ALS-TDP	ALS	Frontal Cortex	UNC13A_3prime_leaf_library_norm	0	0	Novel Donor	FALSE	173	ALS-TDP ( 173 )
CGND-HRA-01354	CGND-HDA-02575	None	ALS-TDP	ALS	Cerebellum	UNC13A_3prime_leaf_library_norm	0	0	Novel Donor	FALSE	155	ALS-TDP ( 155 )
CGND-HRA-01357	CGND-HDA-02576	None	ALS-TDP	ALS-FTD	Frontal Cortex	UNC13A_3prime_leaf_library_norm	0	0	Novel Donor	FALSE	173	ALS-TDP ( 173 )
CGND-HRA-01358	CGND-HDA-02576	None	ALS-TDP	ALS-FTD	Cerebellum	UNC13A_3prime_leaf_library_norm	0	0	Novel Donor	FALSE	155	ALS-TDP ( 155 )
CGND-HRA-01361	CGND-HDA-02577	SOD1	ALS non-TDP	ALS	Frontal Cortex	UNC13A_3prime_leaf_library_norm	0	0	Novel Donor	FALSE	4	ALS non-TDP ( 4 )
CGND-HRA-01362	CGND-HDA-02577	SOD1	ALS non-TDP	ALS	Cerebellum	UNC13A_3prime_leaf_library_norm	0	0	Novel Donor	FALSE	6	ALS non-TDP ( 6 )
CGND-HRA-01365	CGND-HDA-02578	None	ALS-TDP	ALS	Frontal Cortex	UNC13A_3prime_leaf_library_norm	0	0	Novel Donor	FALSE	173	ALS-TDP ( 173 )
CGND-HRA-01366	CGND-HDA-02578	None	ALS-TDP	ALS	Cerebellum	UNC13A_3prime_leaf_library_norm	0	0	Novel Donor	FALSE	155	ALS-TDP ( 155 )
CGND-HRA-01369	CGND-HDA-02579	C9orf72	ALS-TDP	ALS	Frontal Cortex	UNC13A_3prime_leaf_library_norm	0	0	Novel Donor	FALSE	173	ALS-TDP ( 173 )
CGND-HRA-01370	CGND-HDA-02579	C9orf72	ALS-TDP	ALS	Cerebellum	UNC13A_3prime_leaf_library_norm	0	0	Novel Donor	FALSE	155	ALS-TDP ( 155 )
CGND-HRA-01372	CGND-HDA-02591	None	ALS-TDP	Other	Cerebellum	UNC13A_3prime_leaf_library_norm	0	0	Novel Donor	FALSE	155	ALS-TDP ( 155 )
CGND-HRA-01373	CGND-HDA-02591	None	ALS-TDP	Other	Frontal Cortex	UNC13A_3prime_leaf_library_norm	0	4.41482e-08	Novel Donor	FALSE	173	ALS-TDP ( 173 )
CGND-HRA-01374	CGND-HDA-02591	None	ALS-TDP	Other	Motor Cortex	UNC13A_3prime_leaf_library_norm	0	0	Novel Donor	TRUE	223	ALS-TDP ( 223 )
CGND-HRA-01375	CGND-HDA-02591	None	ALS-TDP	Other	Motor Cortex	UNC13A_3prime_leaf_library_norm	2.17219e-08	2.17219e-08	Novel Donor	TRUE	223	ALS-TDP ( 223 )
CGND-HRA-01376	CGND-HDA-02591	None	ALS-TDP	Other	Cervical Spinal Cord	UNC13A_3prime_leaf_library_norm	0	0	Novel Donor	TRUE	134	ALS-TDP ( 134 )
CGND-HRA-01377	CGND-HDA-02591	None	ALS-TDP	Other	Lumbar Spinal Cord	UNC13A_3prime_leaf_library_norm	0	0	Novel Donor	TRUE	136	ALS-TDP ( 136 )
CGND-HRA-01384	CGND-HDA-02574	None	ALS-TDP	ALS	Motor Cortex	UNC13A_3prime_leaf_library_norm	0	0	Novel Donor	TRUE	223	ALS-TDP ( 223 )
CGND-HRA-01386	CGND-HDA-02575	None	ALS-TDP	ALS	Motor Cortex	UNC13A_3prime_leaf_library_norm	0	0	Novel Donor	TRUE	223	ALS-TDP ( 223 )
CGND-HRA-01387	CGND-HDA-02575	None	ALS-TDP	ALS	Motor Cortex	UNC13A_3prime_leaf_library_norm	0	0	Novel Donor	TRUE	223	ALS-TDP ( 223 )
CGND-HRA-01388	CGND-HDA-02575	None	ALS-TDP	ALS	Lumbar Spinal Cord	UNC13A_3prime_leaf_library_norm	0	0	Novel Donor	TRUE	136	ALS-TDP ( 136 )
CGND-HRA-01390	CGND-HDA-02576	None	ALS-TDP	ALS-FTD	Motor Cortex	UNC13A_3prime_leaf_library_norm	0	0	Novel Donor	TRUE	223	ALS-TDP ( 223 )
CGND-HRA-01392	CGND-HDA-02576	None	ALS-TDP	ALS-FTD	Lumbar Spinal Cord	UNC13A_3prime_leaf_library_norm	0	3.0921e-08	Novel Donor	TRUE	136	ALS-TDP ( 136 )
CGND-HRA-01393	CGND-HDA-02576	None	ALS-TDP	ALS-FTD	Cervical Spinal Cord	UNC13A_3prime_leaf_library_norm	0	0	Novel Donor	TRUE	134	ALS-TDP ( 134 )
CGND-HRA-01394	CGND-HDA-02577	SOD1	ALS non-TDP	ALS	Motor Cortex	UNC13A_3prime_leaf_library_norm	0	0	Novel Donor	TRUE	9	ALS non-TDP ( 9 )
CGND-HRA-01396	CGND-HDA-02577	SOD1	ALS non-TDP	ALS	Lumbar Spinal Cord	UNC13A_3prime_leaf_library_norm	0	0	Novel Donor	TRUE	4	ALS non-TDP ( 4 )
CGND-HRA-01398	CGND-HDA-02578	None	ALS-TDP	ALS	Motor Cortex	UNC13A_3prime_leaf_library_norm	0	0	Novel Donor	TRUE	223	ALS-TDP ( 223 )
CGND-HRA-01399	CGND-HDA-02578	None	ALS-TDP	ALS	Motor Cortex	UNC13A_3prime_leaf_library_norm	0	0	Novel Donor	TRUE	223	ALS-TDP ( 223 )
CGND-HRA-01400	CGND-HDA-02578	None	ALS-TDP	ALS	Lumbar Spinal Cord	UNC13A_3prime_leaf_library_norm	0	0	Novel Donor	TRUE	136	ALS-TDP ( 136 )
CGND-HRA-01401	CGND-HDA-02578	None	ALS-TDP	ALS	Cervical Spinal Cord	UNC13A_3prime_leaf_library_norm	0	0	Novel Donor	TRUE	134	ALS-TDP ( 134 )
CGND-HRA-01403	CGND-HDA-02579	C9orf72	ALS-TDP	ALS	Motor Cortex	UNC13A_3prime_leaf_library_norm	0	0	Novel Donor	TRUE	223	ALS-TDP ( 223 )
CGND-HRA-01414	CGND-HDA-02860	C9orf72	ALS-TDP	ALS	Motor Cortex	UNC13A_3prime_leaf_library_norm	0	0	Novel Donor	TRUE	223	ALS-TDP ( 223 )
CGND-HRA-01415	CGND-HDA-02860	C9orf72	ALS-TDP	ALS	Motor Cortex	UNC13A_3prime_leaf_library_norm	0	0	Novel Donor	TRUE	223	ALS-TDP ( 223 )
CGND-HRA-01416	CGND-HDA-02860	C9orf72	ALS-TDP	ALS	Lumbar Spinal Cord	UNC13A_3prime_leaf_library_norm	0	3.01172e-08	Novel Donor	TRUE	136	ALS-TDP ( 136 )
CGND-HRA-01417	CGND-HDA-02860	C9orf72	ALS-TDP	ALS	Cervical Spinal Cord	UNC13A_3prime_leaf_library_norm	0	0	Novel Donor	TRUE	134	ALS-TDP ( 134 )
CGND-HRA-01420	CGND-HDA-02860	C9orf72	ALS-TDP	ALS	Frontal Cortex	UNC13A_3prime_leaf_library_norm	0	0	Novel Donor	FALSE	173	ALS-TDP ( 173 )
CGND-HRA-01421	CGND-HDA-02860	C9orf72	ALS-TDP	ALS	Cerebellum	UNC13A_3prime_leaf_library_norm	0	0	Novel Donor	FALSE	155	ALS-TDP ( 155 )
CGND-HRA-01422	CGND-HDA-03066	C9orf72	ALS-TDP	ALS	Cerebellum	UNC13A_3prime_leaf_library_norm	0	0	Novel Donor	FALSE	155	ALS-TDP ( 155 )
CGND-HRA-01423	CGND-HDA-03066	C9orf72	ALS-TDP	ALS	Frontal Cortex	UNC13A_3prime_leaf_library_norm	0	0	Novel Donor	FALSE	173	ALS-TDP ( 173 )
CGND-HRA-01424	CGND-HDA-03066	C9orf72	ALS-TDP	ALS	Motor Cortex	UNC13A_3prime_leaf_library_norm	3.2842e-08	6.56839e-08	Novel Donor	TRUE	223	ALS-TDP ( 223 )
CGND-HRA-01425	CGND-HDA-03066	C9orf72	ALS-TDP	ALS	Motor Cortex	UNC13A_3prime_leaf_library_norm	0	0	Novel Donor	TRUE	223	ALS-TDP ( 223 )
CGND-HRA-01428	CGND-HDA-03067	None	ALS-TDP	ALS	Motor Cortex	UNC13A_3prime_leaf_library_norm	0	0	Novel Donor	TRUE	223	ALS-TDP ( 223 )
CGND-HRA-01429	CGND-HDA-03067	None	ALS-TDP	ALS	Motor Cortex	UNC13A_3prime_leaf_library_norm	0	0	Novel Donor	TRUE	223	ALS-TDP ( 223 )
CGND-HRA-01430	CGND-HDA-03067	None	ALS-TDP	ALS	Cerebellum	UNC13A_3prime_leaf_library_norm	0	0	Novel Donor	FALSE	155	ALS-TDP ( 155 )
CGND-HRA-01431	CGND-HDA-03067	None	ALS-TDP	ALS	Cervical Spinal Cord	UNC13A_3prime_leaf_library_norm	0	0	Novel Donor	TRUE	134	ALS-TDP ( 134 )
CGND-HRA-01432	CGND-HDA-03067	None	ALS-TDP	ALS	Lumbar Spinal Cord	UNC13A_3prime_leaf_library_norm	0	0	Novel Donor	TRUE	136	ALS-TDP ( 136 )
CGND-HRA-01433	CGND-HDA-03067	None	ALS-TDP	ALS	Frontal Cortex	UNC13A_3prime_leaf_library_norm	0	0	Novel Donor	FALSE	173	ALS-TDP ( 173 )
CGND-HRA-01437	CGND-HDA-03127	None	ALS-TDP	ALS-FTD	Motor Cortex	UNC13A_3prime_leaf_library_norm	0	0	Novel Donor	TRUE	223	ALS-TDP ( 223 )
CGND-HRA-01438	CGND-HDA-03127	None	ALS-TDP	ALS-FTD	Motor Cortex	UNC13A_3prime_leaf_library_norm	0	0	Novel Donor	TRUE	223	ALS-TDP ( 223 )
CGND-HRA-01439	CGND-HDA-03127	None	ALS-TDP	ALS-FTD	Cervical Spinal Cord	UNC13A_3prime_leaf_library_norm	3.18908e-08	3.18908e-08	Novel Donor	TRUE	134	ALS-TDP ( 134 )
CGND-HRA-01440	CGND-HDA-03127	None	ALS-TDP	ALS-FTD	Lumbar Spinal Cord	UNC13A_3prime_leaf_library_norm	0	0	Novel Donor	TRUE	136	ALS-TDP ( 136 )
CGND-HRA-01441	CGND-HDA-03127	None	ALS-TDP	ALS-FTD	Frontal Cortex	UNC13A_3prime_leaf_library_norm	0	0	Novel Donor	FALSE	173	ALS-TDP ( 173 )
CGND-HRA-01442	CGND-HDA-03127	None	ALS-TDP	ALS-FTD	Cerebellum	UNC13A_3prime_leaf_library_norm	0	0	Novel Donor	FALSE	155	ALS-TDP ( 155 )
CGND-HRA-01443	CGND-HDA-03133	None	ALS-TDP	Other	Cerebellum	UNC13A_3prime_leaf_library_norm	0	0	Novel Donor	FALSE	155	ALS-TDP ( 155 )
CGND-HRA-01445	CGND-HDA-03133	None	ALS-TDP	Other	Motor Cortex	UNC13A_3prime_leaf_library_norm	0	0	Novel Donor	TRUE	223	ALS-TDP ( 223 )
CGND-HRA-01446	CGND-HDA-03133	None	ALS-TDP	Other	Cervical Spinal Cord	UNC13A_3prime_leaf_library_norm	0	0	Novel Donor	TRUE	134	ALS-TDP ( 134 )
CGND-HRA-01448	CGND-HDA-03133	None	ALS-TDP	Other	Frontal Cortex	UNC13A_3prime_leaf_library_norm	0	0	Novel Donor	FALSE	173	ALS-TDP ( 173 )
CGND-HRA-01451	CGND-HDA-03134	None	ALS-TDP	Other	Cerebellum	UNC13A_3prime_leaf_library_norm	0	0	Novel Donor	FALSE	155	ALS-TDP ( 155 )
CGND-HRA-01452	CGND-HDA-03134	None	ALS-TDP	Other	Motor Cortex	UNC13A_3prime_leaf_library_norm	0	0	Novel Donor	TRUE	223	ALS-TDP ( 223 )
CGND-HRA-01453	CGND-HDA-03134	None	ALS-TDP	Other	Motor Cortex	UNC13A_3prime_leaf_library_norm	0	0	Novel Donor	TRUE	223	ALS-TDP ( 223 )
CGND-HRA-01454	CGND-HDA-03134	None	ALS-TDP	Other	Cervical Spinal Cord	UNC13A_3prime_leaf_library_norm	0	0	Novel Donor	TRUE	134	ALS-TDP ( 134 )
CGND-HRA-01455	CGND-HDA-03134	None	ALS-TDP	Other	Lumbar Spinal Cord	UNC13A_3prime_leaf_library_norm	0	0	Novel Donor	TRUE	136	ALS-TDP ( 136 )
CGND-HRA-01456	CGND-HDA-03134	None	ALS-TDP	Other	Frontal Cortex	UNC13A_3prime_leaf_library_norm	0	0	Novel Donor	FALSE	173	ALS-TDP ( 173 )
CGND-HRA-01459	CGND-HDA-03135	None	ALS-TDP	Other	Cerebellum	UNC13A_3prime_leaf_library_norm	0	0	Novel Donor	FALSE	155	ALS-TDP ( 155 )
CGND-HRA-01461	CGND-HDA-03135	None	ALS-TDP	Other	Motor Cortex	UNC13A_3prime_leaf_library_norm	0	0	Novel Donor	TRUE	223	ALS-TDP ( 223 )
CGND-HRA-01463	CGND-HDA-03135	None	ALS-TDP	Other	Lumbar Spinal Cord	UNC13A_3prime_leaf_library_norm	0	0	Novel Donor	TRUE	136	ALS-TDP ( 136 )
CGND-HRA-01464	CGND-HDA-03135	None	ALS-TDP	Other	Frontal Cortex	UNC13A_3prime_leaf_library_norm	0	0	Novel Donor	FALSE	173	ALS-TDP ( 173 )
CGND-HRA-01467	CGND-HDA-03136	None	ALS-TDP	Other	Cerebellum	UNC13A_3prime_leaf_library_norm	0	0	Novel Donor	FALSE	155	ALS-TDP ( 155 )
CGND-HRA-01468	CGND-HDA-03136	None	ALS-TDP	Other	Motor Cortex	UNC13A_3prime_leaf_library_norm	3.30695e-08	3.30695e-08	Novel Donor	TRUE	223	ALS-TDP ( 223 )
CGND-HRA-01469	CGND-HDA-03136	None	ALS-TDP	Other	Motor Cortex	UNC13A_3prime_leaf_library_norm	0	0	Novel Donor	TRUE	223	ALS-TDP ( 223 )
CGND-HRA-01470	CGND-HDA-03136	None	ALS-TDP	Other	Cervical Spinal Cord	UNC13A_3prime_leaf_library_norm	0	0	Novel Donor	TRUE	134	ALS-TDP ( 134 )
CGND-HRA-01471	CGND-HDA-03136	None	ALS-TDP	Other	Lumbar Spinal Cord	UNC13A_3prime_leaf_library_norm	0	0	Novel Donor	TRUE	136	ALS-TDP ( 136 )
CGND-HRA-01472	CGND-HDA-03136	None	ALS-TDP	Other	Frontal Cortex	UNC13A_3prime_leaf_library_norm	0	0	Novel Donor	FALSE	173	ALS-TDP ( 173 )
CGND-HRA-01475	CGND-HDA-02052	C9orf72	ALS-TDP	ALS-AD	Motor Cortex	UNC13A_3prime_leaf_library_norm	0	0	Novel Donor	TRUE	223	ALS-TDP ( 223 )
CGND-HRA-01476	CGND-HDA-02052	C9orf72	ALS-TDP	ALS-AD	Motor Cortex	UNC13A_3prime_leaf_library_norm	0	0	Novel Donor	TRUE	223	ALS-TDP ( 223 )
CGND-HRA-01477	CGND-HDA-02052	C9orf72	ALS-TDP	ALS-AD	Cervical Spinal Cord	UNC13A_3prime_leaf_library_norm	0	0	Novel Donor	TRUE	134	ALS-TDP ( 134 )
CGND-HRA-01478	CGND-HDA-02052	C9orf72	ALS-TDP	ALS-AD	Lumbar Spinal Cord	UNC13A_3prime_leaf_library_norm	0	0	Novel Donor	TRUE	136	ALS-TDP ( 136 )
CGND-HRA-01479	CGND-HDA-02052	C9orf72	ALS-TDP	ALS-AD	Frontal Cortex	UNC13A_3prime_leaf_library_norm	0	0	Novel Donor	FALSE	173	ALS-TDP ( 173 )
CGND-HRA-01481	CGND-HDA-02045	None	ALS-TDP	ALS	Motor Cortex	UNC13A_3prime_leaf_library_norm	0	0	Novel Donor	TRUE	223	ALS-TDP ( 223 )
CGND-HRA-01482	CGND-HDA-02045	None	ALS-TDP	ALS	Motor Cortex	UNC13A_3prime_leaf_library_norm	0	0	Novel Donor	TRUE	223	ALS-TDP ( 223 )
CGND-HRA-01483	CGND-HDA-02045	None	ALS-TDP	ALS	Cervical Spinal Cord	UNC13A_3prime_leaf_library_norm	0	0	Novel Donor	TRUE	134	ALS-TDP ( 134 )
CGND-HRA-01484	CGND-HDA-02045	None	ALS-TDP	ALS	Lumbar Spinal Cord	UNC13A_3prime_leaf_library_norm	0	0	Novel Donor	TRUE	136	ALS-TDP ( 136 )
CGND-HRA-01485	CGND-HDA-02045	None	ALS-TDP	ALS	Frontal Cortex	UNC13A_3prime_leaf_library_norm	0	0	Novel Donor	FALSE	173	ALS-TDP ( 173 )
CGND-HRA-01487	CGND-HDA-02050	SOD1	ALS non-TDP	ALS	Motor Cortex	UNC13A_3prime_leaf_library_norm	0	0	Novel Donor	TRUE	9	ALS non-TDP ( 9 )
CGND-HRA-01488	CGND-HDA-02050	SOD1	ALS non-TDP	ALS	Motor Cortex	UNC13A_3prime_leaf_library_norm	0	0	Novel Donor	TRUE	9	ALS non-TDP ( 9 )
CGND-HRA-01491	CGND-HDA-02050	SOD1	ALS non-TDP	ALS	Frontal Cortex	UNC13A_3prime_leaf_library_norm	0	0	Novel Donor	FALSE	4	ALS non-TDP ( 4 )
CGND-HRA-01493	CGND-HDA-03160	None	ALS-TDP	ALS	Motor Cortex	UNC13A_3prime_leaf_library_norm	0	0	Novel Donor	TRUE	223	ALS-TDP ( 223 )
CGND-HRA-01494	CGND-HDA-03160	None	ALS-TDP	ALS	Motor Cortex	UNC13A_3prime_leaf_library_norm	0	0	Novel Donor	TRUE	223	ALS-TDP ( 223 )
CGND-HRA-01495	CGND-HDA-03160	None	ALS-TDP	ALS	Cervical Spinal Cord	UNC13A_3prime_leaf_library_norm	0	0	Novel Donor	TRUE	134	ALS-TDP ( 134 )
CGND-HRA-01496	CGND-HDA-03160	None	ALS-TDP	ALS	Lumbar Spinal Cord	UNC13A_3prime_leaf_library_norm	0	0	Novel Donor	TRUE	136	ALS-TDP ( 136 )
CGND-HRA-01497	CGND-HDA-03160	None	ALS-TDP	ALS	Frontal Cortex	UNC13A_3prime_leaf_library_norm	0	0	Novel Donor	FALSE	173	ALS-TDP ( 173 )
CGND-HRA-01505	CGND-HDA-03161	None	ALS-TDP	ALS	Motor Cortex	UNC13A_3prime_leaf_library_norm	0	0	Novel Donor	TRUE	223	ALS-TDP ( 223 )
CGND-HRA-01506	CGND-HDA-03161	None	ALS-TDP	ALS	Motor Cortex	UNC13A_3prime_leaf_library_norm	0	0	Novel Donor	TRUE	223	ALS-TDP ( 223 )
CGND-HRA-01509	CGND-HDA-03161	None	ALS-TDP	ALS	Frontal Cortex	UNC13A_3prime_leaf_library_norm	0	0	Novel Donor	FALSE	173	ALS-TDP ( 173 )
CGND-HRA-01511	CGND-HDA-00990-b38	None	ALS-TDP	ALS	Motor Cortex	UNC13A_3prime_leaf_library_norm	0	0	Novel Donor	TRUE	223	ALS-TDP ( 223 )
CGND-HRA-01512	CGND-HDA-00990-b38	None	ALS-TDP	ALS	Motor Cortex	UNC13A_3prime_leaf_library_norm	0	0	Novel Donor	TRUE	223	ALS-TDP ( 223 )
CGND-HRA-01515	CGND-HDA-00990-b38	None	ALS-TDP	ALS	Frontal Cortex	UNC13A_3prime_leaf_library_norm	0	0	Novel Donor	FALSE	173	ALS-TDP ( 173 )
CGND-HRA-01516	CGND-HDA-00990-b38	None	ALS-TDP	ALS	Cerebellum	UNC13A_3prime_leaf_library_norm	0	0	Novel Donor	FALSE	155	ALS-TDP ( 155 )
CGND-HRA-01517	CGND-HDA-03162	None	ALS-TDP	ALS	Motor Cortex	UNC13A_3prime_leaf_library_norm	0	0	Novel Donor	TRUE	223	ALS-TDP ( 223 )
CGND-HRA-01518	CGND-HDA-03162	None	ALS-TDP	ALS	Motor Cortex	UNC13A_3prime_leaf_library_norm	0	0	Novel Donor	TRUE	223	ALS-TDP ( 223 )
CGND-HRA-01519	CGND-HDA-03162	None	ALS-TDP	ALS	Cervical Spinal Cord	UNC13A_3prime_leaf_library_norm	0	0	Novel Donor	TRUE	134	ALS-TDP ( 134 )
CGND-HRA-01520	CGND-HDA-03162	None	ALS-TDP	ALS	Lumbar Spinal Cord	UNC13A_3prime_leaf_library_norm	0	0	Novel Donor	TRUE	136	ALS-TDP ( 136 )
CGND-HRA-01521	CGND-HDA-03162	None	ALS-TDP	ALS	Frontal Cortex	UNC13A_3prime_leaf_library_norm	0	0	Novel Donor	FALSE	173	ALS-TDP ( 173 )
CGND-HRA-01524	CGND-HDA-03261	None	ALS-TDP	ALS	Motor Cortex	UNC13A_3prime_leaf_library_norm	0	0	Novel Donor	TRUE	223	ALS-TDP ( 223 )
CGND-HRA-01525	CGND-HDA-03261	None	ALS-TDP	ALS	Lumbar Spinal Cord	UNC13A_3prime_leaf_library_norm	0	0	Novel Donor	TRUE	136	ALS-TDP ( 136 )
CGND-HRA-01527	CGND-HDA-03262	SOD1	ALS non-TDP	ALS	Motor Cortex	UNC13A_3prime_leaf_library_norm	0	0	Novel Donor	TRUE	9	ALS non-TDP ( 9 )
CGND-HRA-01528	CGND-HDA-03262	SOD1	ALS non-TDP	ALS	Motor Cortex	UNC13A_3prime_leaf_library_norm	0	0	Novel Donor	TRUE	9	ALS non-TDP ( 9 )
CGND-HRA-01529	CGND-HDA-03262	SOD1	ALS non-TDP	ALS	Lumbar Spinal Cord	UNC13A_3prime_leaf_library_norm	0	0	Novel Donor	TRUE	4	ALS non-TDP ( 4 )
CGND-HRA-01530	CGND-HDA-03262	SOD1	ALS non-TDP	ALS	Cervical Spinal Cord	UNC13A_3prime_leaf_library_norm	0	0	Novel Donor	TRUE	3	ALS non-TDP ( 3 )
CGND-HRA-01539	CGND-HDA-03265	None	ALS-TDP	ALS	Motor Cortex	UNC13A_3prime_leaf_library_norm	0	0	Novel Donor	TRUE	223	ALS-TDP ( 223 )
CGND-HRA-01540	CGND-HDA-03265	None	ALS-TDP	ALS	Motor Cortex	UNC13A_3prime_leaf_library_norm	0	0	Novel Donor	TRUE	223	ALS-TDP ( 223 )
CGND-HRA-01542	CGND-HDA-03265	None	ALS-TDP	ALS	Lumbar Spinal Cord	UNC13A_3prime_leaf_library_norm	0	0	Novel Donor	TRUE	136	ALS-TDP ( 136 )
CGND-HRA-01543	CGND-HDA-03265	None	ALS-TDP	ALS	Frontal Cortex	UNC13A_3prime_leaf_library_norm	0	0	Novel Donor	FALSE	173	ALS-TDP ( 173 )
CGND-HRA-01544	CGND-HDA-03265	None	ALS-TDP	ALS	Cerebellum	UNC13A_3prime_leaf_library_norm	0	0	Novel Donor	FALSE	155	ALS-TDP ( 155 )
CGND-HRA-01551	CGND-HDA-00253-b38	None	ALS-TDP	ALS-FTD	Motor Cortex	UNC13A_3prime_leaf_library_norm	0	0	Novel Donor	TRUE	223	ALS-TDP ( 223 )
CGND-HRA-01552	CGND-HDA-00253-b38	None	ALS-TDP	ALS-FTD	Motor Cortex	UNC13A_3prime_leaf_library_norm	0	0	Novel Donor	TRUE	223	ALS-TDP ( 223 )
CGND-HRA-01555	CGND-HDA-00253-b38	None	ALS-TDP	ALS-FTD	Frontal Cortex	UNC13A_3prime_leaf_library_norm	3.4718e-08	3.4718e-08	Novel Donor	FALSE	173	ALS-TDP ( 173 )
CGND-HRA-01556	CGND-HDA-00253-b38	None	ALS-TDP	ALS-FTD	Cerebellum	UNC13A_3prime_leaf_library_norm	0	0	Novel Donor	FALSE	155	ALS-TDP ( 155 )
CGND-HRA-01557	CGND-HDA-01001-b38	None	ALS-TDP	ALS	Motor Cortex	UNC13A_3prime_leaf_library_norm	0	0	Novel Donor	TRUE	223	ALS-TDP ( 223 )
CGND-HRA-01559	CGND-HDA-01001-b38	None	ALS-TDP	ALS	Lumbar Spinal Cord	UNC13A_3prime_leaf_library_norm	0	0	Novel Donor	TRUE	136	ALS-TDP ( 136 )
CGND-HRA-01560	CGND-HDA-01001-b38	None	ALS-TDP	ALS	Frontal Cortex	UNC13A_3prime_leaf_library_norm	0	0	Novel Donor	FALSE	173	ALS-TDP ( 173 )
CGND-HRA-01561	CGND-HDA-01001-b38	None	ALS-TDP	ALS	Cerebellum	UNC13A_3prime_leaf_library_norm	0	0	Novel Donor	FALSE	155	ALS-TDP ( 155 )
CGND-HRA-01562	CGND-HDA-02061	C9orf72	ALS-TDP	ALS	Motor Cortex	UNC13A_3prime_leaf_library_norm	0	0	Novel Donor	TRUE	223	ALS-TDP ( 223 )
CGND-HRA-01563	CGND-HDA-02061	C9orf72	ALS-TDP	ALS	Motor Cortex	UNC13A_3prime_leaf_library_norm	0	0	Novel Donor	TRUE	223	ALS-TDP ( 223 )
CGND-HRA-01565	CGND-HDA-02061	C9orf72	ALS-TDP	ALS	Lumbar Spinal Cord	UNC13A_3prime_leaf_library_norm	0	0	Novel Donor	TRUE	136	ALS-TDP ( 136 )
CGND-HRA-01566	CGND-HDA-02061	C9orf72	ALS-TDP	ALS	Frontal Cortex	UNC13A_3prime_leaf_library_norm	0	0	Novel Donor	FALSE	173	ALS-TDP ( 173 )
CGND-HRA-01568	CGND-HDA-03270	None	ALS-TDP	ALS	Motor Cortex	UNC13A_3prime_leaf_library_norm	0	0	Novel Donor	TRUE	223	ALS-TDP ( 223 )
CGND-HRA-01569	CGND-HDA-03270	None	ALS-TDP	ALS	Motor Cortex	UNC13A_3prime_leaf_library_norm	0	0	Novel Donor	TRUE	223	ALS-TDP ( 223 )
CGND-HRA-01571	CGND-HDA-03270	None	ALS-TDP	ALS	Lumbar Spinal Cord	UNC13A_3prime_leaf_library_norm	0	0	Novel Donor	TRUE	136	ALS-TDP ( 136 )
CGND-HRA-01572	CGND-HDA-03270	None	ALS-TDP	ALS	Frontal Cortex	UNC13A_3prime_leaf_library_norm	0	0	Novel Donor	FALSE	173	ALS-TDP ( 173 )
CGND-HRA-01573	CGND-HDA-03270	None	ALS-TDP	ALS	Cerebellum	UNC13A_3prime_leaf_library_norm	0	0	Novel Donor	FALSE	155	ALS-TDP ( 155 )
CGND-HRA-01574	CGND-HDA-03271	None	ALS-TDP	ALS	Motor Cortex	UNC13A_3prime_leaf_library_norm	4.35449e-08	6.53173e-08	Novel Donor	TRUE	223	ALS-TDP ( 223 )
CGND-HRA-01575	CGND-HDA-03271	None	ALS-TDP	ALS	Motor Cortex	UNC13A_3prime_leaf_library_norm	0	0	Novel Donor	TRUE	223	ALS-TDP ( 223 )
CGND-HRA-01578	CGND-HDA-03271	None	ALS-TDP	ALS	Frontal Cortex	UNC13A_3prime_leaf_library_norm	3.31621e-08	3.31621e-08	Novel Donor	FALSE	173	ALS-TDP ( 173 )
CGND-HRA-01579	CGND-HDA-03271	None	ALS-TDP	ALS	Cerebellum	UNC13A_3prime_leaf_library_norm	0	0	Novel Donor	FALSE	155	ALS-TDP ( 155 )
CGND-HRA-01580	CGND-HDA-03272	C9orf72	ALS-TDP	ALS	Motor Cortex	UNC13A_3prime_leaf_library_norm	0	0	Novel Donor	TRUE	223	ALS-TDP ( 223 )
CGND-HRA-01581	CGND-HDA-03272	C9orf72	ALS-TDP	ALS	Motor Cortex	UNC13A_3prime_leaf_library_norm	0	0	Novel Donor	TRUE	223	ALS-TDP ( 223 )
CGND-HRA-01584	CGND-HDA-03272	C9orf72	ALS-TDP	ALS	Frontal Cortex	UNC13A_3prime_leaf_library_norm	0	0	Novel Donor	FALSE	173	ALS-TDP ( 173 )
CGND-HRA-01585	CGND-HDA-03272	C9orf72	ALS-TDP	ALS	Cerebellum	UNC13A_3prime_leaf_library_norm	0	0	Novel Donor	FALSE	155	ALS-TDP ( 155 )
CGND-HRA-01587	CGND-HDA-03273	None	ALS-TDP	ALS	Motor Cortex	UNC13A_3prime_leaf_library_norm	0	0	Novel Donor	TRUE	223	ALS-TDP ( 223 )
CGND-HRA-01590	CGND-HDA-03273	None	ALS-TDP	ALS	Frontal Cortex	UNC13A_3prime_leaf_library_norm	0	0	Novel Donor	FALSE	173	ALS-TDP ( 173 )
CGND-HRA-01592	CGND-HDA-03274	C9orf72	ALS-TDP	ALS-FTD	Motor Cortex	UNC13A_3prime_leaf_library_norm	1.89768e-08	1.89768e-08	Novel Donor	TRUE	223	ALS-TDP ( 223 )
CGND-HRA-01593	CGND-HDA-03274	C9orf72	ALS-TDP	ALS-FTD	Motor Cortex	UNC13A_3prime_leaf_library_norm	6.96889e-08	6.96889e-08	Novel Donor	TRUE	223	ALS-TDP ( 223 )
CGND-HRA-01596	CGND-HDA-03274	C9orf72	ALS-TDP	ALS-FTD	Frontal Cortex	UNC13A_3prime_leaf_library_norm	0	0	Novel Donor	FALSE	173	ALS-TDP ( 173 )
CGND-HRA-01604	CGND-HDA-02725	None	ALS-TDP	ALS	Cerebellum	UNC13A_3prime_leaf_library_norm	0	0	Novel Donor	FALSE	155	ALS-TDP ( 155 )
CGND-HRA-01605	CGND-HDA-02725	None	ALS-TDP	ALS	Cervical Spinal Cord	UNC13A_3prime_leaf_library_norm	0	0	Novel Donor	TRUE	134	ALS-TDP ( 134 )
CGND-HRA-01606	CGND-HDA-03383	C9orf72	ALS-TDP	ALS	Cerebellum	UNC13A_3prime_leaf_library_norm	0	0	Novel Donor	FALSE	155	ALS-TDP ( 155 )
CGND-HRA-01607	CGND-HDA-03383	C9orf72	ALS-TDP	ALS	Frontal Cortex	UNC13A_3prime_leaf_library_norm	0	0	Novel Donor	FALSE	173	ALS-TDP ( 173 )
CGND-HRA-01608	CGND-HDA-03383	C9orf72	ALS-TDP	ALS	Motor Cortex	UNC13A_3prime_leaf_library_norm	0	0	Novel Donor	TRUE	223	ALS-TDP ( 223 )
CGND-HRA-01609	CGND-HDA-03383	C9orf72	ALS-TDP	ALS	Motor Cortex	UNC13A_3prime_leaf_library_norm	0	4.44225e-08	Novel Donor	TRUE	223	ALS-TDP ( 223 )
CGND-HRA-01610	CGND-HDA-03383	C9orf72	ALS-TDP	ALS	Cervical Spinal Cord	UNC13A_3prime_leaf_library_norm	0	0	Novel Donor	TRUE	134	ALS-TDP ( 134 )
CGND-HRA-01611	CGND-HDA-03383	C9orf72	ALS-TDP	ALS	Lumbar Spinal Cord	UNC13A_3prime_leaf_library_norm	0	0	Novel Donor	TRUE	136	ALS-TDP ( 136 )
CGND-HRA-01613	CGND-HDA-03261	None	ALS-TDP	ALS	Cerebellum	UNC13A_3prime_leaf_library_norm	0	0	Novel Donor	FALSE	155	ALS-TDP ( 155 )
CGND-HRA-01614	CGND-HDA-03261	None	ALS-TDP	ALS	Frontal Cortex	UNC13A_3prime_leaf_library_norm	0	0	Novel Donor	FALSE	173	ALS-TDP ( 173 )
CGND-HRA-01615	CGND-HDA-03261	None	ALS-TDP	ALS	Temporal Cortex	UNC13A_3prime_leaf_library_norm	0	0	Novel Donor	FALSE	23	ALS-TDP ( 23 )
CGND-HRA-01616	CGND-HDA-03262	SOD1	ALS non-TDP	ALS	Cerebellum	UNC13A_3prime_leaf_library_norm	0	0	Novel Donor	FALSE	6	ALS non-TDP ( 6 )
CGND-HRA-01625	CGND-HDA-03394	None	ALS-TDP	ALS	Cerebellum	UNC13A_3prime_leaf_library_norm	0	0	Novel Donor	FALSE	155	ALS-TDP ( 155 )
CGND-HRA-01626	CGND-HDA-03394	None	ALS-TDP	ALS	Frontal Cortex	UNC13A_3prime_leaf_library_norm	0	2.49348e-08	Novel Donor	FALSE	173	ALS-TDP ( 173 )
CGND-HRA-01627	CGND-HDA-03394	None	ALS-TDP	ALS	Temporal Cortex	UNC13A_3prime_leaf_library_norm	0	2.03464e-08	Novel Donor	FALSE	23	ALS-TDP ( 23 )
CGND-HRA-01628	CGND-HDA-03394	None	ALS-TDP	ALS	Motor Cortex	UNC13A_3prime_leaf_library_norm	0	0	Novel Donor	TRUE	223	ALS-TDP ( 223 )
CGND-HRA-01629	CGND-HDA-03394	None	ALS-TDP	ALS	Motor Cortex	UNC13A_3prime_leaf_library_norm	0	0	Novel Donor	TRUE	223	ALS-TDP ( 223 )
CGND-HRA-01630	CGND-HDA-03394	None	ALS-TDP	ALS	Lumbar Spinal Cord	UNC13A_3prime_leaf_library_norm	0	0	Novel Donor	TRUE	136	ALS-TDP ( 136 )
CGND-HRA-01632	CGND-HDA-03395	None	ALS-TDP	ALS	Cerebellum	UNC13A_3prime_leaf_library_norm	0	0	Novel Donor	FALSE	155	ALS-TDP ( 155 )
CGND-HRA-01633	CGND-HDA-03395	None	ALS-TDP	ALS	Frontal Cortex	UNC13A_3prime_leaf_library_norm	0	0	Novel Donor	FALSE	173	ALS-TDP ( 173 )
CGND-HRA-01635	CGND-HDA-03395	None	ALS-TDP	ALS	Motor Cortex	UNC13A_3prime_leaf_library_norm	0	0	Novel Donor	TRUE	223	ALS-TDP ( 223 )
CGND-HRA-01636	CGND-HDA-03395	None	ALS-TDP	ALS	Motor Cortex	UNC13A_3prime_leaf_library_norm	0	0	Novel Donor	TRUE	223	ALS-TDP ( 223 )
CGND-HRA-01637	CGND-HDA-03395	None	ALS-TDP	ALS	Lumbar Spinal Cord	UNC13A_3prime_leaf_library_norm	0	0	Novel Donor	TRUE	136	ALS-TDP ( 136 )
CGND-HRA-01638	CGND-HDA-03395	None	ALS-TDP	ALS	Cervical Spinal Cord	UNC13A_3prime_leaf_library_norm	0	0	Novel Donor	TRUE	134	ALS-TDP ( 134 )
CGND-HRA-01639	CGND-HDA-03497	C9orf72	ALS-TDP	ALS-FTD	Motor Cortex	UNC13A_3prime_leaf_library_norm	0	0	Novel Donor	TRUE	223	ALS-TDP ( 223 )
CGND-HRA-01640	CGND-HDA-03497	C9orf72	ALS-TDP	ALS-FTD	Motor Cortex	UNC13A_3prime_leaf_library_norm	0	4.97869e-08	Novel Donor	TRUE	223	ALS-TDP ( 223 )
CGND-HRA-01641	CGND-HDA-03497	C9orf72	ALS-TDP	ALS-FTD	Cervical Spinal Cord	UNC13A_3prime_leaf_library_norm	0	0	Novel Donor	TRUE	134	ALS-TDP ( 134 )
CGND-HRA-01642	CGND-HDA-03497	C9orf72	ALS-TDP	ALS-FTD	Lumbar Spinal Cord	UNC13A_3prime_leaf_library_norm	0	0	Novel Donor	TRUE	136	ALS-TDP ( 136 )
CGND-HRA-01643	CGND-HDA-03497	C9orf72	ALS-TDP	ALS-FTD	Frontal Cortex	UNC13A_3prime_leaf_library_norm	0	0	Novel Donor	FALSE	173	ALS-TDP ( 173 )
CGND-HRA-01646	CGND-HDA-00452-b38	C9orf72	ALS-TDP	ALS	Motor Cortex	UNC13A_3prime_leaf_library_norm	2.46423e-08	4.92847e-08	Novel Donor	TRUE	223	ALS-TDP ( 223 )
CGND-HRA-01648	CGND-HDA-00452-b38	C9orf72	ALS-TDP	ALS	Lumbar Spinal Cord	UNC13A_3prime_leaf_library_norm	0	0	Novel Donor	TRUE	136	ALS-TDP ( 136 )
CGND-HRA-01649	CGND-HDA-00452-b38	C9orf72	ALS-TDP	ALS	Frontal Cortex	UNC13A_3prime_leaf_library_norm	0	0	Novel Donor	FALSE	173	ALS-TDP ( 173 )
CGND-HRA-01650	CGND-HDA-00452-b38	C9orf72	ALS-TDP	ALS	Cerebellum	UNC13A_3prime_leaf_library_norm	0	0	Novel Donor	FALSE	155	ALS-TDP ( 155 )
CGND-HRA-01657	CGND-HDA-01377	None	ALS-TDP	ALS-FTD	Cerebellum	UNC13A_3prime_leaf_library_norm	0	0	Novel Donor	FALSE	155	ALS-TDP ( 155 )
CGND-HRA-01658	CGND-HDA-01377	None	ALS-TDP	ALS-FTD	Motor Cortex	UNC13A_3prime_leaf_library_norm	0	0	Novel Donor	TRUE	223	ALS-TDP ( 223 )
CGND-HRA-01659	CGND-HDA-01377	None	ALS-TDP	ALS-FTD	Motor Cortex	UNC13A_3prime_leaf_library_norm	0	0	Novel Donor	TRUE	223	ALS-TDP ( 223 )
CGND-HRA-01660	CGND-HDA-01377	None	ALS-TDP	ALS-FTD	Cervical Spinal Cord	UNC13A_3prime_leaf_library_norm	0	0	Novel Donor	TRUE	134	ALS-TDP ( 134 )
CGND-HRA-01661	CGND-HDA-01377	None	ALS-TDP	ALS-FTD	Lumbar Spinal Cord	UNC13A_3prime_leaf_library_norm	0	0	Novel Donor	TRUE	136	ALS-TDP ( 136 )
CGND-HRA-01662	CGND-HDA-01377	None	ALS-TDP	ALS-FTD	Frontal Cortex	UNC13A_3prime_leaf_library_norm	0	0	Novel Donor	FALSE	173	ALS-TDP ( 173 )
CGND-HRA-01663	CGND-HDA-03400	None	ALS-TDP	ALS	Frontal Cortex	UNC13A_3prime_leaf_library_norm	0	0	Novel Donor	FALSE	173	ALS-TDP ( 173 )
CGND-HRA-01664	CGND-HDA-03400	None	ALS-TDP	ALS	Motor Cortex	UNC13A_3prime_leaf_library_norm	0	0	Novel Donor	TRUE	223	ALS-TDP ( 223 )
CGND-HRA-01665	CGND-HDA-03400	None	ALS-TDP	ALS	Cervical Spinal Cord	UNC13A_3prime_leaf_library_norm	0	0	Novel Donor	TRUE	134	ALS-TDP ( 134 )
CGND-HRA-01666	CGND-HDA-03400	None	ALS-TDP	ALS	Lumbar Spinal Cord	UNC13A_3prime_leaf_library_norm	0	0	Novel Donor	TRUE	136	ALS-TDP ( 136 )
CGND-HRA-01668	CGND-HDA-03129	None	ALS-TDP	ALS	Frontal Cortex	UNC13A_3prime_leaf_library_norm	0	0	Novel Donor	FALSE	173	ALS-TDP ( 173 )
CGND-HRA-01669	CGND-HDA-03129	None	ALS-TDP	ALS	Motor Cortex	UNC13A_3prime_leaf_library_norm	0	0	Novel Donor	TRUE	223	ALS-TDP ( 223 )
CGND-HRA-01670	CGND-HDA-03129	None	ALS-TDP	ALS	Cervical Spinal Cord	UNC13A_3prime_leaf_library_norm	0	0	Novel Donor	TRUE	134	ALS-TDP ( 134 )
CGND-HRA-01671	CGND-HDA-03129	None	ALS-TDP	ALS	Lumbar Spinal Cord	UNC13A_3prime_leaf_library_norm	0	0	Novel Donor	TRUE	136	ALS-TDP ( 136 )
CGND-HRA-01673	CGND-HDA-03401	None	ALS-TDP	ALS	Frontal Cortex	UNC13A_3prime_leaf_library_norm	0	0	Novel Donor	FALSE	173	ALS-TDP ( 173 )
CGND-HRA-01674	CGND-HDA-03401	None	ALS-TDP	ALS	Motor Cortex	UNC13A_3prime_leaf_library_norm	0	0	Novel Donor	TRUE	223	ALS-TDP ( 223 )
CGND-HRA-01675	CGND-HDA-03401	None	ALS-TDP	ALS	Cervical Spinal Cord	UNC13A_3prime_leaf_library_norm	0	0	Novel Donor	TRUE	134	ALS-TDP ( 134 )
CGND-HRA-01676	CGND-HDA-03401	None	ALS-TDP	ALS	Lumbar Spinal Cord	UNC13A_3prime_leaf_library_norm	0	0	Novel Donor	TRUE	136	ALS-TDP ( 136 )
CGND-HRA-01685	CGND-HDA-02398	None	ALS-TDP	ALS	Frontal Cortex	UNC13A_3prime_leaf_library_norm	0	0	Novel Donor	FALSE	173	ALS-TDP ( 173 )
CGND-HRA-01686	CGND-HDA-02398	None	ALS-TDP	ALS	Motor Cortex	UNC13A_3prime_leaf_library_norm	0	0	Novel Donor	TRUE	223	ALS-TDP ( 223 )
CGND-HRA-01687	CGND-HDA-02398	None	ALS-TDP	ALS	Cervical Spinal Cord	UNC13A_3prime_leaf_library_norm	0	0	Novel Donor	TRUE	134	ALS-TDP ( 134 )
CGND-HRA-01688	CGND-HDA-02398	None	ALS-TDP	ALS	Lumbar Spinal Cord	UNC13A_3prime_leaf_library_norm	0	0	Novel Donor	TRUE	136	ALS-TDP ( 136 )
CGND-HRA-01689	CGND-HDA-02281	None	ALS-TDP	ALS-FTD	Frontal Cortex	UNC13A_3prime_leaf_library_norm	2.16576e-08	2.16576e-08	Novel Donor	FALSE	173	ALS-TDP ( 173 )
CGND-HRA-01690	CGND-HDA-02281	None	ALS-TDP	ALS-FTD	Motor Cortex	UNC13A_3prime_leaf_library_norm	0	0	Novel Donor	TRUE	223	ALS-TDP ( 223 )
CGND-HRA-01691	CGND-HDA-02281	None	ALS-TDP	ALS-FTD	Cervical Spinal Cord	UNC13A_3prime_leaf_library_norm	0	0	Novel Donor	TRUE	134	ALS-TDP ( 134 )
CGND-HRA-01692	CGND-HDA-02281	None	ALS-TDP	ALS-FTD	Lumbar Spinal Cord	UNC13A_3prime_leaf_library_norm	0	0	Novel Donor	TRUE	136	ALS-TDP ( 136 )
CGND-HRA-01694	CGND-HDA-02284	None	ALS-TDP	ALS	Frontal Cortex	UNC13A_3prime_leaf_library_norm	0	0	Novel Donor	FALSE	173	ALS-TDP ( 173 )
CGND-HRA-01695	CGND-HDA-02284	None	ALS-TDP	ALS	Motor Cortex	UNC13A_3prime_leaf_library_norm	0	0	Novel Donor	TRUE	223	ALS-TDP ( 223 )
CGND-HRA-01696	CGND-HDA-02284	None	ALS-TDP	ALS	Cervical Spinal Cord	UNC13A_3prime_leaf_library_norm	0	0	Novel Donor	TRUE	134	ALS-TDP ( 134 )
CGND-HRA-01697	CGND-HDA-02284	None	ALS-TDP	ALS	Lumbar Spinal Cord	UNC13A_3prime_leaf_library_norm	0	0	Novel Donor	TRUE	136	ALS-TDP ( 136 )
CGND-HRA-01699	CGND-HDA-02291	None	ALS-TDP	ALS	Frontal Cortex	UNC13A_3prime_leaf_library_norm	0	0	Novel Donor	FALSE	173	ALS-TDP ( 173 )
CGND-HRA-01700	CGND-HDA-02291	None	ALS-TDP	ALS	Motor Cortex	UNC13A_3prime_leaf_library_norm	0	0	Novel Donor	TRUE	223	ALS-TDP ( 223 )
CGND-HRA-01701	CGND-HDA-02291	None	ALS-TDP	ALS	Cervical Spinal Cord	UNC13A_3prime_leaf_library_norm	0	0	Novel Donor	TRUE	134	ALS-TDP ( 134 )
CGND-HRA-01702	CGND-HDA-02291	None	ALS-TDP	ALS	Lumbar Spinal Cord	UNC13A_3prime_leaf_library_norm	0	0	Novel Donor	TRUE	136	ALS-TDP ( 136 )
CGND-HRA-01709	CGND-HDA-02292	None	ALS-TDP	ALS	Frontal Cortex	UNC13A_3prime_leaf_library_norm	0	0	Novel Donor	FALSE	173	ALS-TDP ( 173 )
CGND-HRA-01710	CGND-HDA-02292	None	ALS-TDP	ALS	Motor Cortex	UNC13A_3prime_leaf_library_norm	0	0	Novel Donor	TRUE	223	ALS-TDP ( 223 )
CGND-HRA-01711	CGND-HDA-02292	None	ALS-TDP	ALS	Cervical Spinal Cord	UNC13A_3prime_leaf_library_norm	0	0	Novel Donor	TRUE	134	ALS-TDP ( 134 )
CGND-HRA-01712	CGND-HDA-02292	None	ALS-TDP	ALS	Lumbar Spinal Cord	UNC13A_3prime_leaf_library_norm	0	0	Novel Donor	TRUE	136	ALS-TDP ( 136 )
CGND-HRA-01714	CGND-HDA-02298	None	ALS-TDP	ALS-FTD	Frontal Cortex	UNC13A_3prime_leaf_library_norm	0	0	Novel Donor	FALSE	173	ALS-TDP ( 173 )
CGND-HRA-01715	CGND-HDA-02298	None	ALS-TDP	ALS-FTD	Motor Cortex	UNC13A_3prime_leaf_library_norm	0	0	Novel Donor	TRUE	223	ALS-TDP ( 223 )
CGND-HRA-01716	CGND-HDA-02298	None	ALS-TDP	ALS-FTD	Cervical Spinal Cord	UNC13A_3prime_leaf_library_norm	0	0	Novel Donor	TRUE	134	ALS-TDP ( 134 )
CGND-HRA-01717	CGND-HDA-02298	None	ALS-TDP	ALS-FTD	Lumbar Spinal Cord	UNC13A_3prime_leaf_library_norm	0	0	Novel Donor	TRUE	136	ALS-TDP ( 136 )
CGND-HRA-01719	CGND-HDA-02293	None	ALS-TDP	ALS	Frontal Cortex	UNC13A_3prime_leaf_library_norm	0	0	Novel Donor	FALSE	173	ALS-TDP ( 173 )
CGND-HRA-01720	CGND-HDA-02293	None	ALS-TDP	ALS	Motor Cortex	UNC13A_3prime_leaf_library_norm	0	0	Novel Donor	TRUE	223	ALS-TDP ( 223 )
CGND-HRA-01721	CGND-HDA-02293	None	ALS-TDP	ALS	Cervical Spinal Cord	UNC13A_3prime_leaf_library_norm	0	0	Novel Donor	TRUE	134	ALS-TDP ( 134 )
CGND-HRA-01722	CGND-HDA-02293	None	ALS-TDP	ALS	Lumbar Spinal Cord	UNC13A_3prime_leaf_library_norm	0	0	Novel Donor	TRUE	136	ALS-TDP ( 136 )
CGND-HRA-01724	CGND-HDA-02288	None	ALS-TDP	ALS	Frontal Cortex	UNC13A_3prime_leaf_library_norm	0	0	Novel Donor	FALSE	173	ALS-TDP ( 173 )
CGND-HRA-01725	CGND-HDA-02288	None	ALS-TDP	ALS	Motor Cortex	UNC13A_3prime_leaf_library_norm	0	0	Novel Donor	TRUE	223	ALS-TDP ( 223 )
CGND-HRA-01727	CGND-HDA-02387	C9orf72	ALS-TDP	ALS	Cervical Spinal Cord	UNC13A_3prime_leaf_library_norm	0	0	Novel Donor	TRUE	134	ALS-TDP ( 134 )
CGND-HRA-01731	CGND-HDA-02360	C9orf72	ALS-TDP	ALS	Frontal Cortex	UNC13A_3prime_leaf_library_norm	0	0	Novel Donor	FALSE	173	ALS-TDP ( 173 )
CGND-HRA-01732	CGND-HDA-02360	C9orf72	ALS-TDP	ALS	Motor Cortex	UNC13A_3prime_leaf_library_norm	0	0	Novel Donor	TRUE	223	ALS-TDP ( 223 )
CGND-HRA-01739	CGND-HDA-02346	C9orf72	ALS-TDP	ALS	Frontal Cortex	UNC13A_3prime_leaf_library_norm	0	0	Novel Donor	FALSE	173	ALS-TDP ( 173 )
CGND-HRA-01740	CGND-HDA-02346	C9orf72	ALS-TDP	ALS	Motor Cortex	UNC13A_3prime_leaf_library_norm	0	0	Novel Donor	TRUE	223	ALS-TDP ( 223 )
CGND-HRA-01741	CGND-HDA-02346	C9orf72	ALS-TDP	ALS	Cervical Spinal Cord	UNC13A_3prime_leaf_library_norm	0	0	Novel Donor	TRUE	134	ALS-TDP ( 134 )
CGND-HRA-01742	CGND-HDA-02346	C9orf72	ALS-TDP	ALS	Lumbar Spinal Cord	UNC13A_3prime_leaf_library_norm	0	0	Novel Donor	TRUE	136	ALS-TDP ( 136 )
CGND-HRA-01743	CGND-HDA-02343	None	ALS-TDP	ALS	Cervical Spinal Cord	UNC13A_3prime_leaf_library_norm	0	0	Novel Donor	TRUE	134	ALS-TDP ( 134 )
CGND-HRA-01744	CGND-HDA-02343	None	ALS-TDP	ALS	Lumbar Spinal Cord	UNC13A_3prime_leaf_library_norm	2.79213e-08	2.79213e-08	Novel Donor	TRUE	136	ALS-TDP ( 136 )
CGND-HRA-01748	CGND-HDA-02339	C9orf72	ALS-TDP	ALS	Motor Cortex	UNC13A_3prime_leaf_library_norm	2.46733e-08	2.46733e-08	Novel Donor	TRUE	223	ALS-TDP ( 223 )
CGND-HRA-01749	CGND-HDA-02339	C9orf72	ALS-TDP	ALS	Cervical Spinal Cord	UNC13A_3prime_leaf_library_norm	0	0	Novel Donor	TRUE	134	ALS-TDP ( 134 )
CGND-HRA-01750	CGND-HDA-02339	C9orf72	ALS-TDP	ALS	Lumbar Spinal Cord	UNC13A_3prime_leaf_library_norm	0	0	Novel Donor	TRUE	136	ALS-TDP ( 136 )
CGND-HRA-01751	CGND-HDA-02417	C9orf72	ALS-TDP	ALS	Motor Cortex	UNC13A_3prime_leaf_library_norm	0	0	Novel Donor	TRUE	223	ALS-TDP ( 223 )
CGND-HRA-01752	CGND-HDA-02417	C9orf72	ALS-TDP	ALS	Cervical Spinal Cord	UNC13A_3prime_leaf_library_norm	0	0	Novel Donor	TRUE	134	ALS-TDP ( 134 )
CGND-HRA-01753	CGND-HDA-02417	C9orf72	ALS-TDP	ALS	Lumbar Spinal Cord	UNC13A_3prime_leaf_library_norm	0	0	Novel Donor	TRUE	136	ALS-TDP ( 136 )
CGND-HRA-01754	CGND-HDA-02416	FUS	ALS non-TDP	ALS	Motor Cortex	UNC13A_3prime_leaf_library_norm	0	0	Novel Donor	TRUE	9	ALS non-TDP ( 9 )
CGND-HRA-01755	CGND-HDA-02416	FUS	ALS non-TDP	ALS	Cervical Spinal Cord	UNC13A_3prime_leaf_library_norm	0	0	Novel Donor	TRUE	3	ALS non-TDP ( 3 )
CGND-HRA-01756	CGND-HDA-02416	FUS	ALS non-TDP	ALS	Lumbar Spinal Cord	UNC13A_3prime_leaf_library_norm	0	0	Novel Donor	TRUE	4	ALS non-TDP ( 4 )
CGND-HRA-01757	CGND-HDA-02412	FUS	ALS non-TDP	ALS	Motor Cortex	UNC13A_3prime_leaf_library_norm	0	0	Novel Donor	TRUE	9	ALS non-TDP ( 9 )
CGND-HRA-01758	CGND-HDA-02412	FUS	ALS non-TDP	ALS	Cervical Spinal Cord	UNC13A_3prime_leaf_library_norm	0	0	Novel Donor	TRUE	3	ALS non-TDP ( 3 )
CGND-HRA-01759	CGND-HDA-02412	FUS	ALS non-TDP	ALS	Lumbar Spinal Cord	UNC13A_3prime_leaf_library_norm	0	0	Novel Donor	TRUE	4	ALS non-TDP ( 4 )
CGND-HRA-01760	CGND-HDA-02323	C9orf72	ALS-TDP	ALS	Frontal Cortex	UNC13A_3prime_leaf_library_norm	0	0	Novel Donor	FALSE	173	ALS-TDP ( 173 )
CGND-HRA-01761	CGND-HDA-02323	C9orf72	ALS-TDP	ALS	Motor Cortex	UNC13A_3prime_leaf_library_norm	0	0	Novel Donor	TRUE	223	ALS-TDP ( 223 )
CGND-HRA-01762	CGND-HDA-02323	C9orf72	ALS-TDP	ALS	Cervical Spinal Cord	UNC13A_3prime_leaf_library_norm	0	0	Novel Donor	TRUE	134	ALS-TDP ( 134 )
CGND-HRA-01763	CGND-HDA-02323	C9orf72	ALS-TDP	ALS	Lumbar Spinal Cord	UNC13A_3prime_leaf_library_norm	0	0	Novel Donor	TRUE	136	ALS-TDP ( 136 )
CGND-HRA-01765	CGND-HDA-02411	C9orf72	ALS-TDP	ALS-FTD	Frontal Cortex	UNC13A_3prime_leaf_library_norm	0	0	Novel Donor	FALSE	173	ALS-TDP ( 173 )
CGND-HRA-01766	CGND-HDA-02411	C9orf72	ALS-TDP	ALS-FTD	Motor Cortex	UNC13A_3prime_leaf_library_norm	0	0	Novel Donor	TRUE	223	ALS-TDP ( 223 )
CGND-HRA-01770	CGND-HDA-02314	None	ALS-TDP	ALS	Frontal Cortex	UNC13A_3prime_leaf_library_norm	0	0	Novel Donor	FALSE	173	ALS-TDP ( 173 )
CGND-HRA-01771	CGND-HDA-02314	None	ALS-TDP	ALS	Motor Cortex	UNC13A_3prime_leaf_library_norm	0	0	Novel Donor	TRUE	223	ALS-TDP ( 223 )
CGND-HRA-01772	CGND-HDA-02314	None	ALS-TDP	ALS	Cervical Spinal Cord	UNC13A_3prime_leaf_library_norm	0	0	Novel Donor	TRUE	134	ALS-TDP ( 134 )
CGND-HRA-01773	CGND-HDA-02314	None	ALS-TDP	ALS	Lumbar Spinal Cord	UNC13A_3prime_leaf_library_norm	0	0	Novel Donor	TRUE	136	ALS-TDP ( 136 )
CGND-HRA-01775	CGND-HDA-02408	None	ALS-TDP	Other	Frontal Cortex	UNC13A_3prime_leaf_library_norm	0	0	Novel Donor	FALSE	173	ALS-TDP ( 173 )
CGND-HRA-01776	CGND-HDA-02408	None	ALS-TDP	Other	Motor Cortex	UNC13A_3prime_leaf_library_norm	0	0	Novel Donor	TRUE	223	ALS-TDP ( 223 )
CGND-HRA-01777	CGND-HDA-02408	None	ALS-TDP	Other	Cervical Spinal Cord	UNC13A_3prime_leaf_library_norm	0	0	Novel Donor	TRUE	134	ALS-TDP ( 134 )
CGND-HRA-01778	CGND-HDA-02408	None	ALS-TDP	Other	Lumbar Spinal Cord	UNC13A_3prime_leaf_library_norm	0	0	Novel Donor	TRUE	136	ALS-TDP ( 136 )
CGND-HRA-01785	CGND-HDA-02309	None	ALS-TDP	ALS	Frontal Cortex	UNC13A_3prime_leaf_library_norm	0	0	Novel Donor	FALSE	173	ALS-TDP ( 173 )
CGND-HRA-01786	CGND-HDA-02309	None	ALS-TDP	ALS	Motor Cortex	UNC13A_3prime_leaf_library_norm	6.02826e-08	6.02826e-08	Novel Donor	TRUE	223	ALS-TDP ( 223 )
CGND-HRA-01787	CGND-HDA-02309	None	ALS-TDP	ALS	Cervical Spinal Cord	UNC13A_3prime_leaf_library_norm	0	0	Novel Donor	TRUE	134	ALS-TDP ( 134 )
CGND-HRA-01788	CGND-HDA-02309	None	ALS-TDP	ALS	Lumbar Spinal Cord	UNC13A_3prime_leaf_library_norm	0	0	Novel Donor	TRUE	136	ALS-TDP ( 136 )
CGND-HRA-01790	CGND-HDA-02303	C9orf72	ALS-TDP	ALS	Frontal Cortex	UNC13A_3prime_leaf_library_norm	0	0	Novel Donor	FALSE	173	ALS-TDP ( 173 )
CGND-HRA-01791	CGND-HDA-02303	C9orf72	ALS-TDP	ALS	Motor Cortex	UNC13A_3prime_leaf_library_norm	0	0	Novel Donor	TRUE	223	ALS-TDP ( 223 )
CGND-HRA-01792	CGND-HDA-02303	C9orf72	ALS-TDP	ALS	Cervical Spinal Cord	UNC13A_3prime_leaf_library_norm	0	0	Novel Donor	TRUE	134	ALS-TDP ( 134 )
CGND-HRA-01793	CGND-HDA-02303	C9orf72	ALS-TDP	ALS	Lumbar Spinal Cord	UNC13A_3prime_leaf_library_norm	0	0	Novel Donor	TRUE	136	ALS-TDP ( 136 )
CGND-HRA-01795	CGND-HDA-02296	C9orf72	ALS-TDP	ALS-FTD	Frontal Cortex	UNC13A_3prime_leaf_library_norm	0	0	Novel Donor	FALSE	173	ALS-TDP ( 173 )
CGND-HRA-01796	CGND-HDA-02296	C9orf72	ALS-TDP	ALS-FTD	Motor Cortex	UNC13A_3prime_leaf_library_norm	0	0	Novel Donor	TRUE	223	ALS-TDP ( 223 )
CGND-HRA-01797	CGND-HDA-02296	C9orf72	ALS-TDP	ALS-FTD	Cervical Spinal Cord	UNC13A_3prime_leaf_library_norm	0	0	Novel Donor	TRUE	134	ALS-TDP ( 134 )
CGND-HRA-01798	CGND-HDA-02296	C9orf72	ALS-TDP	ALS-FTD	Lumbar Spinal Cord	UNC13A_3prime_leaf_library_norm	0	0	Novel Donor	TRUE	136	ALS-TDP ( 136 )
CGND-HRA-01800	CGND-HDA-02401	C9orf72	ALS-TDP	ALS-FTD	Frontal Cortex	UNC13A_3prime_leaf_library_norm	0	0	Novel Donor	FALSE	173	ALS-TDP ( 173 )
CGND-HRA-01801	CGND-HDA-02401	C9orf72	ALS-TDP	ALS-FTD	Motor Cortex	UNC13A_3prime_leaf_library_norm	0	0	Novel Donor	TRUE	223	ALS-TDP ( 223 )
CGND-HRA-01803	CGND-HDA-02290	None	ALS-TDP	ALS	Frontal Cortex	UNC13A_3prime_leaf_library_norm	0	0	Novel Donor	FALSE	173	ALS-TDP ( 173 )
CGND-HRA-01804	CGND-HDA-02290	None	ALS-TDP	ALS	Motor Cortex	UNC13A_3prime_leaf_library_norm	0	0	Novel Donor	TRUE	223	ALS-TDP ( 223 )
CGND-HRA-01805	CGND-HDA-02290	None	ALS-TDP	ALS	Cervical Spinal Cord	UNC13A_3prime_leaf_library_norm	0	0	Novel Donor	TRUE	134	ALS-TDP ( 134 )
CGND-HRA-01806	CGND-HDA-02290	None	ALS-TDP	ALS	Lumbar Spinal Cord	UNC13A_3prime_leaf_library_norm	0	0	Novel Donor	TRUE	136	ALS-TDP ( 136 )
CGND-HRA-01808	CGND-HDA-02289	None	ALS-TDP	ALS	Frontal Cortex	UNC13A_3prime_leaf_library_norm	0	0	Novel Donor	FALSE	173	ALS-TDP ( 173 )
CGND-HRA-01809	CGND-HDA-02289	None	ALS-TDP	ALS	Motor Cortex	UNC13A_3prime_leaf_library_norm	0	0	Novel Donor	TRUE	223	ALS-TDP ( 223 )
CGND-HRA-01810	CGND-HDA-02289	None	ALS-TDP	ALS	Cervical Spinal Cord	UNC13A_3prime_leaf_library_norm	0	2.2173e-08	Novel Donor	TRUE	134	ALS-TDP ( 134 )
CGND-HRA-01811	CGND-HDA-02289	None	ALS-TDP	ALS	Lumbar Spinal Cord	UNC13A_3prime_leaf_library_norm	0	0	Novel Donor	TRUE	136	ALS-TDP ( 136 )
CGND-HRA-01813	CGND-HDA-02285	None	ALS-TDP	ALS	Frontal Cortex	UNC13A_3prime_leaf_library_norm	0	0	Novel Donor	FALSE	173	ALS-TDP ( 173 )
CGND-HRA-01814	CGND-HDA-02285	None	ALS-TDP	ALS	Motor Cortex	UNC13A_3prime_leaf_library_norm	0	0	Novel Donor	TRUE	223	ALS-TDP ( 223 )
CGND-HRA-01815	CGND-HDA-02285	None	ALS-TDP	ALS	Cervical Spinal Cord	UNC13A_3prime_leaf_library_norm	0	0	Novel Donor	TRUE	134	ALS-TDP ( 134 )
CGND-HRA-01816	CGND-HDA-02285	None	ALS-TDP	ALS	Lumbar Spinal Cord	UNC13A_3prime_leaf_library_norm	0	0	Novel Donor	TRUE	136	ALS-TDP ( 136 )
CGND-HRA-01818	CGND-HDA-03399	None	ALS-TDP	ALS	Frontal Cortex	UNC13A_3prime_leaf_library_norm	0	0	Novel Donor	FALSE	173	ALS-TDP ( 173 )
CGND-HRA-01819	CGND-HDA-03399	None	ALS-TDP	ALS	Motor Cortex	UNC13A_3prime_leaf_library_norm	0	0	Novel Donor	TRUE	223	ALS-TDP ( 223 )
CGND-HRA-01820	CGND-HDA-03399	None	ALS-TDP	ALS	Cervical Spinal Cord	UNC13A_3prime_leaf_library_norm	0	0	Novel Donor	TRUE	134	ALS-TDP ( 134 )
CGND-HRA-01821	CGND-HDA-03399	None	ALS-TDP	ALS	Lumbar Spinal Cord	UNC13A_3prime_leaf_library_norm	0	0	Novel Donor	TRUE	136	ALS-TDP ( 136 )
CGND-HRA-01822	CGND-HDA-02286	None	ALS-TDP	ALS	Frontal Cortex	UNC13A_3prime_leaf_library_norm	0	0	Novel Donor	FALSE	173	ALS-TDP ( 173 )
CGND-HRA-01823	CGND-HDA-02286	None	ALS-TDP	ALS	Motor Cortex	UNC13A_3prime_leaf_library_norm	0	0	Novel Donor	TRUE	223	ALS-TDP ( 223 )
CGND-HRA-01824	CGND-HDA-02286	None	ALS-TDP	ALS	Cervical Spinal Cord	UNC13A_3prime_leaf_library_norm	0	0	Novel Donor	TRUE	134	ALS-TDP ( 134 )
CGND-HRA-01825	CGND-HDA-02286	None	ALS-TDP	ALS	Lumbar Spinal Cord	UNC13A_3prime_leaf_library_norm	0	0	Novel Donor	TRUE	136	ALS-TDP ( 136 )
CGND-HRA-01827	CGND-HDA-02287	C9orf72	ALS-TDP	ALS-FTD	Frontal Cortex	UNC13A_3prime_leaf_library_norm	0	0	Novel Donor	FALSE	173	ALS-TDP ( 173 )
CGND-HRA-01828	CGND-HDA-02287	C9orf72	ALS-TDP	ALS-FTD	Motor Cortex	UNC13A_3prime_leaf_library_norm	0	0	Novel Donor	TRUE	223	ALS-TDP ( 223 )
CGND-HRA-01830	CGND-HDA-02287	C9orf72	ALS-TDP	ALS-FTD	Lumbar Spinal Cord	UNC13A_3prime_leaf_library_norm	0	0	Novel Donor	TRUE	136	ALS-TDP ( 136 )
CGND-HRA-01832	CGND-HDA-02280	None	ALS-TDP	ALS	Frontal Cortex	UNC13A_3prime_leaf_library_norm	0	0	Novel Donor	FALSE	173	ALS-TDP ( 173 )
CGND-HRA-01833	CGND-HDA-02280	None	ALS-TDP	ALS	Motor Cortex	UNC13A_3prime_leaf_library_norm	0	1.467e-08	Novel Donor	TRUE	223	ALS-TDP ( 223 )
CGND-HRA-01834	CGND-HDA-02280	None	ALS-TDP	ALS	Cervical Spinal Cord	UNC13A_3prime_leaf_library_norm	0	0	Novel Donor	TRUE	134	ALS-TDP ( 134 )
CGND-HRA-01835	CGND-HDA-02280	None	ALS-TDP	ALS	Lumbar Spinal Cord	UNC13A_3prime_leaf_library_norm	0	0	Novel Donor	TRUE	136	ALS-TDP ( 136 )
CGND-HRA-01837	CGND-HDA-02399	C9orf72	ALS-TDP	ALS	Frontal Cortex	UNC13A_3prime_leaf_library_norm	0	0	Novel Donor	FALSE	173	ALS-TDP ( 173 )
CGND-HRA-01838	CGND-HDA-02399	C9orf72	ALS-TDP	ALS	Motor Cortex	UNC13A_3prime_leaf_library_norm	0	0	Novel Donor	TRUE	223	ALS-TDP ( 223 )
CGND-HRA-01839	CGND-HDA-02399	C9orf72	ALS-TDP	ALS	Cervical Spinal Cord	UNC13A_3prime_leaf_library_norm	0	0	Novel Donor	TRUE	134	ALS-TDP ( 134 )
CGND-HRA-01840	CGND-HDA-02282	None	ALS-TDP	Other	Frontal Cortex	UNC13A_3prime_leaf_library_norm	0	0	Novel Donor	FALSE	173	ALS-TDP ( 173 )
CGND-HRA-01841	CGND-HDA-02282	None	ALS-TDP	Other	Cervical Spinal Cord	UNC13A_3prime_leaf_library_norm	0	0	Novel Donor	TRUE	134	ALS-TDP ( 134 )
CGND-HRA-01842	CGND-HDA-02282	None	ALS-TDP	Other	Lumbar Spinal Cord	UNC13A_3prime_leaf_library_norm	0	0	Novel Donor	TRUE	136	ALS-TDP ( 136 )
CGND-HRA-01844	CGND-HDA-02283	None	ALS-TDP	ALS	Frontal Cortex	UNC13A_3prime_leaf_library_norm	0	0	Novel Donor	FALSE	173	ALS-TDP ( 173 )
CGND-HRA-01845	CGND-HDA-02283	None	ALS-TDP	ALS	Motor Cortex	UNC13A_3prime_leaf_library_norm	0	0	Novel Donor	TRUE	223	ALS-TDP ( 223 )
CGND-HRA-01846	CGND-HDA-02283	None	ALS-TDP	ALS	Cervical Spinal Cord	UNC13A_3prime_leaf_library_norm	0	0	Novel Donor	TRUE	134	ALS-TDP ( 134 )
CGND-HRA-01848	CGND-HDA-02400	None	ALS-TDP	ALS	Frontal Cortex	UNC13A_3prime_leaf_library_norm	0	0	Novel Donor	FALSE	173	ALS-TDP ( 173 )
CGND-HRA-01849	CGND-HDA-02400	None	ALS-TDP	ALS	Motor Cortex	UNC13A_3prime_leaf_library_norm	0	0	Novel Donor	TRUE	223	ALS-TDP ( 223 )
CGND-HRA-01850	CGND-HDA-02400	None	ALS-TDP	ALS	Cervical Spinal Cord	UNC13A_3prime_leaf_library_norm	0	0	Novel Donor	TRUE	134	ALS-TDP ( 134 )
CGND-HRA-01851	CGND-HDA-02400	None	ALS-TDP	ALS	Lumbar Spinal Cord	UNC13A_3prime_leaf_library_norm	0	0	Novel Donor	TRUE	136	ALS-TDP ( 136 )
CGND-HRA-01853	CGND-HDA-02279	None	ALS-TDP	ALS	Frontal Cortex	UNC13A_3prime_leaf_library_norm	0	0	Novel Donor	FALSE	173	ALS-TDP ( 173 )
CGND-HRA-01854	CGND-HDA-02279	None	ALS-TDP	ALS	Motor Cortex	UNC13A_3prime_leaf_library_norm	0	0	Novel Donor	TRUE	223	ALS-TDP ( 223 )
CGND-HRA-01856	CGND-HDA-02279	None	ALS-TDP	ALS	Lumbar Spinal Cord	UNC13A_3prime_leaf_library_norm	0	0	Novel Donor	TRUE	136	ALS-TDP ( 136 )
CGND-HRA-01858	CGND-HDA-02274	None	ALS-TDP	ALS	Frontal Cortex	UNC13A_3prime_leaf_library_norm	0	0	Novel Donor	FALSE	173	ALS-TDP ( 173 )
CGND-HRA-01859	CGND-HDA-02274	None	ALS-TDP	ALS	Motor Cortex	UNC13A_3prime_leaf_library_norm	0	0	Novel Donor	TRUE	223	ALS-TDP ( 223 )
CGND-HRA-01860	CGND-HDA-02274	None	ALS-TDP	ALS	Cervical Spinal Cord	UNC13A_3prime_leaf_library_norm	1.48248e-08	2.96496e-08	Novel Donor	TRUE	134	ALS-TDP ( 134 )
CGND-HRA-01861	CGND-HDA-02274	None	ALS-TDP	ALS	Lumbar Spinal Cord	UNC13A_3prime_leaf_library_norm	2.05078e-08	4.10157e-08	Novel Donor	TRUE	136	ALS-TDP ( 136 )
CGND-HRA-01863	CGND-HDA-02278	None	ALS-TDP	ALS	Frontal Cortex	UNC13A_3prime_leaf_library_norm	0	0	Novel Donor	FALSE	173	ALS-TDP ( 173 )
CGND-HRA-01864	CGND-HDA-02278	None	ALS-TDP	ALS	Motor Cortex	UNC13A_3prime_leaf_library_norm	0	0	Novel Donor	TRUE	223	ALS-TDP ( 223 )
CGND-HRA-01865	CGND-HDA-02278	None	ALS-TDP	ALS	Cervical Spinal Cord	UNC13A_3prime_leaf_library_norm	0	0	Novel Donor	TRUE	134	ALS-TDP ( 134 )
CGND-HRA-01866	CGND-HDA-02278	None	ALS-TDP	ALS	Lumbar Spinal Cord	UNC13A_3prime_leaf_library_norm	0	0	Novel Donor	TRUE	136	ALS-TDP ( 136 )
CGND-HRA-01868	CGND-HDA-02273	None	ALS-TDP	ALS	Frontal Cortex	UNC13A_3prime_leaf_library_norm	0	0	Novel Donor	FALSE	173	ALS-TDP ( 173 )
CGND-HRA-01869	CGND-HDA-02273	None	ALS-TDP	ALS	Motor Cortex	UNC13A_3prime_leaf_library_norm	0	0	Novel Donor	TRUE	223	ALS-TDP ( 223 )
CGND-HRA-01870	CGND-HDA-02273	None	ALS-TDP	ALS	Cervical Spinal Cord	UNC13A_3prime_leaf_library_norm	0	0	Novel Donor	TRUE	134	ALS-TDP ( 134 )
CGND-HRA-01871	CGND-HDA-02273	None	ALS-TDP	ALS	Lumbar Spinal Cord	UNC13A_3prime_leaf_library_norm	0	0	Novel Donor	TRUE	136	ALS-TDP ( 136 )
CGND-HRA-01873	CGND-HDA-02276	None	ALS-TDP	Other	Frontal Cortex	UNC13A_3prime_leaf_library_norm	0	0	Novel Donor	FALSE	173	ALS-TDP ( 173 )
CGND-HRA-01874	CGND-HDA-02276	None	ALS-TDP	Other	Motor Cortex	UNC13A_3prime_leaf_library_norm	0	0	Novel Donor	TRUE	223	ALS-TDP ( 223 )
CGND-HRA-01875	CGND-HDA-02276	None	ALS-TDP	Other	Cervical Spinal Cord	UNC13A_3prime_leaf_library_norm	0	2.21518e-08	Novel Donor	TRUE	134	ALS-TDP ( 134 )
CGND-HRA-01876	CGND-HDA-02276	None	ALS-TDP	Other	Lumbar Spinal Cord	UNC13A_3prime_leaf_library_norm	0	0	Novel Donor	TRUE	136	ALS-TDP ( 136 )
CGND-HRA-01878	CGND-HDA-02275	None	ALS-TDP	ALS	Frontal Cortex	UNC13A_3prime_leaf_library_norm	0	0	Novel Donor	FALSE	173	ALS-TDP ( 173 )
CGND-HRA-01879	CGND-HDA-02275	None	ALS-TDP	ALS	Motor Cortex	UNC13A_3prime_leaf_library_norm	0	0	Novel Donor	TRUE	223	ALS-TDP ( 223 )
CGND-HRA-01880	CGND-HDA-02275	None	ALS-TDP	ALS	Cervical Spinal Cord	UNC13A_3prime_leaf_library_norm	0	0	Novel Donor	TRUE	134	ALS-TDP ( 134 )
CGND-HRA-01881	CGND-HDA-02275	None	ALS-TDP	ALS	Lumbar Spinal Cord	UNC13A_3prime_leaf_library_norm	2.2468e-08	2.2468e-08	Novel Donor	TRUE	136	ALS-TDP ( 136 )
CGND-HRA-01883	CGND-HDA-02272	None	ALS-TDP	ALS-AD	Frontal Cortex	UNC13A_3prime_leaf_library_norm	2.13535e-08	2.13535e-08	Novel Donor	FALSE	173	ALS-TDP ( 173 )
CGND-HRA-01885	CGND-HDA-02272	None	ALS-TDP	ALS-AD	Cervical Spinal Cord	UNC13A_3prime_leaf_library_norm	0	0	Novel Donor	TRUE	134	ALS-TDP ( 134 )
CGND-HRA-01886	CGND-HDA-02272	None	ALS-TDP	ALS-AD	Lumbar Spinal Cord	UNC13A_3prime_leaf_library_norm	0	0	Novel Donor	TRUE	136	ALS-TDP ( 136 )
CGND-HRA-01888	CGND-HDA-02270	None	ALS-TDP	ALS	Frontal Cortex	UNC13A_3prime_leaf_library_norm	0	0	Novel Donor	FALSE	173	ALS-TDP ( 173 )
CGND-HRA-01889	CGND-HDA-02270	None	ALS-TDP	ALS	Motor Cortex	UNC13A_3prime_leaf_library_norm	0	0	Novel Donor	TRUE	223	ALS-TDP ( 223 )
CGND-HRA-01890	CGND-HDA-02270	None	ALS-TDP	ALS	Cervical Spinal Cord	UNC13A_3prime_leaf_library_norm	0	0	Novel Donor	TRUE	134	ALS-TDP ( 134 )
CGND-HRA-01891	CGND-HDA-02270	None	ALS-TDP	ALS	Lumbar Spinal Cord	UNC13A_3prime_leaf_library_norm	1.82961e-08	1.82961e-08	Novel Donor	TRUE	136	ALS-TDP ( 136 )
CGND-HRA-01893	CGND-HDA-02277	C9orf72	ALS-TDP	ALS	Frontal Cortex	UNC13A_3prime_leaf_library_norm	0	0	Novel Donor	FALSE	173	ALS-TDP ( 173 )
CGND-HRA-01894	CGND-HDA-02277	C9orf72	ALS-TDP	ALS	Motor Cortex	UNC13A_3prime_leaf_library_norm	0	0	Novel Donor	TRUE	223	ALS-TDP ( 223 )
CGND-HRA-01895	CGND-HDA-02277	C9orf72	ALS-TDP	ALS	Cervical Spinal Cord	UNC13A_3prime_leaf_library_norm	0	0	Novel Donor	TRUE	134	ALS-TDP ( 134 )
CGND-HRA-01896	CGND-HDA-02277	C9orf72	ALS-TDP	ALS	Lumbar Spinal Cord	UNC13A_3prime_leaf_library_norm	0	0	Novel Donor	TRUE	136	ALS-TDP ( 136 )
CGND-HRA-01903	CGND-HDA-02421	None	ALS-TDP	ALS-FTD	Frontal Cortex	UNC13A_3prime_leaf_library_norm	0	0	Novel Donor	FALSE	173	ALS-TDP ( 173 )
CGND-HRA-01904	CGND-HDA-02421	None	ALS-TDP	ALS-FTD	Motor Cortex	UNC13A_3prime_leaf_library_norm	0	0	Novel Donor	TRUE	223	ALS-TDP ( 223 )
CGND-HRA-01905	CGND-HDA-02421	None	ALS-TDP	ALS-FTD	Cervical Spinal Cord	UNC13A_3prime_leaf_library_norm	0	1.75518e-08	Novel Donor	TRUE	134	ALS-TDP ( 134 )
CGND-HRA-01906	CGND-HDA-02421	None	ALS-TDP	ALS-FTD	Lumbar Spinal Cord	UNC13A_3prime_leaf_library_norm	0	0	Novel Donor	TRUE	136	ALS-TDP ( 136 )
CGND-HRA-01908	CGND-HDA-03398	None	Control	control	Frontal Cortex	UNC13A_3prime_leaf_library_norm	0	0	Novel Donor	TRUE	40	Control ( 40 )
CGND-HRA-01909	CGND-HDA-03398	None	Control	control	Motor Cortex	UNC13A_3prime_leaf_library_norm	0	0	Novel Donor	TRUE	23	Control ( 23 )
CGND-HRA-01910	CGND-HDA-03398	None	Control	control	Cervical Spinal Cord	UNC13A_3prime_leaf_library_norm	0	0	Novel Donor	TRUE	32	Control ( 32 )
CGND-HRA-01911	CGND-HDA-03398	None	Control	control	Lumbar Spinal Cord	UNC13A_3prime_leaf_library_norm	0	0	Novel Donor	TRUE	33	Control ( 33 )
CGND-HRA-01913	CGND-HDA-03396	None	ALS-TDP	ALS	Frontal Cortex	UNC13A_3prime_leaf_library_norm	0	1.88515e-08	Novel Donor	FALSE	173	ALS-TDP ( 173 )
CGND-HRA-01914	CGND-HDA-03396	None	ALS-TDP	ALS	Motor Cortex	UNC13A_3prime_leaf_library_norm	0	3.2695e-08	Novel Donor	TRUE	223	ALS-TDP ( 223 )
CGND-HRA-01916	CGND-HDA-03396	None	ALS-TDP	ALS	Lumbar Spinal Cord	UNC13A_3prime_leaf_library_norm	0	0	Novel Donor	TRUE	136	ALS-TDP ( 136 )
CGND-HRA-01918	CGND-HDA-03397	None	ALS-TDP	ALS	Frontal Cortex	UNC13A_3prime_leaf_library_norm	0	0	Novel Donor	FALSE	173	ALS-TDP ( 173 )
CGND-HRA-01919	CGND-HDA-03397	None	ALS-TDP	ALS	Motor Cortex	UNC13A_3prime_leaf_library_norm	0	0	Novel Donor	TRUE	223	ALS-TDP ( 223 )
CGND-HRA-01920	CGND-HDA-03397	None	ALS-TDP	ALS	Cervical Spinal Cord	UNC13A_3prime_leaf_library_norm	0	0	Novel Donor	TRUE	134	ALS-TDP ( 134 )
CGND-HRA-01921	CGND-HDA-03397	None	ALS-TDP	ALS	Lumbar Spinal Cord	UNC13A_3prime_leaf_library_norm	0	2.00213e-08	Novel Donor	TRUE	136	ALS-TDP ( 136 )
CGND-HRA-01923	CGND-HDA-03768	None	Control	control	Motor Cortex	UNC13A_3prime_leaf_library_norm	0	0	Novel Donor	TRUE	23	Control ( 23 )
CGND-HRA-01925	CGND-HDA-03770	None	Control	control	Frontal Cortex	UNC13A_3prime_leaf_library_norm	0	0	Novel Donor	TRUE	40	Control ( 40 )
CGND-HRA-01926	CGND-HDA-03771	None	Control	control	Frontal Cortex	UNC13A_3prime_leaf_library_norm	0	0	Novel Donor	TRUE	40	Control ( 40 )
CGND-HRA-01929	CGND-HDA-03773	None	Control	control	Frontal Cortex	UNC13A_3prime_leaf_library_norm	0	0	Novel Donor	TRUE	40	Control ( 40 )
CGND-HRA-01931	CGND-HDA-03774	None	Control	control	Motor Cortex	UNC13A_3prime_leaf_library_norm	0	0	Novel Donor	TRUE	23	Control ( 23 )
CGND-HRA-01933	CGND-HDA-03775	None	Control	control	Frontal Cortex	UNC13A_3prime_leaf_library_norm	0	0	Novel Donor	TRUE	40	Control ( 40 )
CGND-HRA-01934	CGND-HDA-03775	None	Control	control	Motor Cortex	UNC13A_3prime_leaf_library_norm	0	0	Novel Donor	TRUE	23	Control ( 23 )
CGND-HRA-01935	CGND-HDA-03776	None	Control	control	Frontal Cortex	UNC13A_3prime_leaf_library_norm	0	0	Novel Donor	TRUE	40	Control ( 40 )
CGND-HRA-01936	CGND-HDA-03776	None	Control	control	Motor Cortex	UNC13A_3prime_leaf_library_norm	0	0	Novel Donor	TRUE	23	Control ( 23 )
CGND-HRA-01937	CGND-HDA-03777	None	Control	control	Motor Cortex	UNC13A_3prime_leaf_library_norm	0	0	Novel Donor	TRUE	23	Control ( 23 )
CGND-HRA-01938	CGND-HDA-03778	None	Control	control	Frontal Cortex	UNC13A_3prime_leaf_library_norm	0	0	Novel Donor	TRUE	40	Control ( 40 )
CGND-HRA-01939	CGND-HDA-03778	None	Control	control	Motor Cortex	UNC13A_3prime_leaf_library_norm	0	0	Novel Donor	TRUE	23	Control ( 23 )
CGND-HRA-01942	CGND-HDA-03780	None	Control	control	Cervical Spinal Cord	UNC13A_3prime_leaf_library_norm	0	0	Novel Donor	TRUE	32	Control ( 32 )
CGND-HRA-01943	CGND-HDA-03780	None	Control	control	Lumbar Spinal Cord	UNC13A_3prime_leaf_library_norm	0	0	Novel Donor	TRUE	33	Control ( 33 )
CGND-HRA-01945	CGND-HDA-03781	None	Control	control	Lumbar Spinal Cord	UNC13A_3prime_leaf_library_norm	0	0	Novel Donor	TRUE	33	Control ( 33 )
CGND-HRA-01946	CGND-HDA-03782	None	Control	control	Cervical Spinal Cord	UNC13A_3prime_leaf_library_norm	0	0	Novel Donor	TRUE	32	Control ( 32 )
CGND-HRA-01947	CGND-HDA-03782	None	Control	control	Lumbar Spinal Cord	UNC13A_3prime_leaf_library_norm	0	0	Novel Donor	TRUE	33	Control ( 33 )
CGND-HRA-01950	CGND-HDA-03784	None	Control	control	Cervical Spinal Cord	UNC13A_3prime_leaf_library_norm	0	0	Novel Donor	TRUE	32	Control ( 32 )
CGND-HRA-01951	CGND-HDA-03784	None	Control	control	Lumbar Spinal Cord	UNC13A_3prime_leaf_library_norm	0	0	Novel Donor	TRUE	33	Control ( 33 )
CGND-HRA-01952	CGND-HDA-03785	None	Control	control	Cervical Spinal Cord	UNC13A_3prime_leaf_library_norm	0	0	Novel Donor	TRUE	32	Control ( 32 )
CGND-HRA-01953	CGND-HDA-03785	None	Control	control	Lumbar Spinal Cord	UNC13A_3prime_leaf_library_norm	0	0	Novel Donor	TRUE	33	Control ( 33 )
CGND-HRA-01954	CGND-HDA-03786	None	Control	control	Cervical Spinal Cord	UNC13A_3prime_leaf_library_norm	0	0	Novel Donor	TRUE	32	Control ( 32 )
CGND-HRA-01955	CGND-HDA-03786	None	Control	control	Lumbar Spinal Cord	UNC13A_3prime_leaf_library_norm	0	0	Novel Donor	TRUE	33	Control ( 33 )
CGND-HRA-01956	CGND-HDA-03786	None	Control	control	Frontal Cortex	UNC13A_3prime_leaf_library_norm	0	0	Novel Donor	TRUE	40	Control ( 40 )
CGND-HRA-01958	CGND-HDA-03787	None	Control	control	Lumbar Spinal Cord	UNC13A_3prime_leaf_library_norm	0	0	Novel Donor	TRUE	33	Control ( 33 )
CGND-HRA-01959	CGND-HDA-03788	None	Control	control	Cervical Spinal Cord	UNC13A_3prime_leaf_library_norm	0	0	Novel Donor	TRUE	32	Control ( 32 )
CGND-HRA-01960	CGND-HDA-03788	None	Control	control	Lumbar Spinal Cord	UNC13A_3prime_leaf_library_norm	0	0	Novel Donor	TRUE	33	Control ( 33 )
CGND-HRA-01963	CGND-HDA-03790	None	Control	control	Frontal Cortex	UNC13A_3prime_leaf_library_norm	0	0	Novel Donor	TRUE	40	Control ( 40 )
CGND-HRA-01964	CGND-HDA-03790	None	Control	control	Motor Cortex	UNC13A_3prime_leaf_library_norm	0	0	Novel Donor	TRUE	23	Control ( 23 )
CGND-HRA-01967	CGND-HDA-03792	None	Control	control	Cervical Spinal Cord	UNC13A_3prime_leaf_library_norm	0	0	Novel Donor	TRUE	32	Control ( 32 )
CGND-HRA-01968	CGND-HDA-03792	None	Control	control	Lumbar Spinal Cord	UNC13A_3prime_leaf_library_norm	0	0	Novel Donor	TRUE	33	Control ( 33 )
CGND-HRA-01987	CGND-HDA-03739	None	Control	control	Cerebellum	UNC13A_3prime_leaf_library_norm	0	0	Novel Donor	FALSE	28	Control ( 28 )
CGND-HRA-01988	CGND-HDA-03739	None	Control	control	Frontal Cortex	UNC13A_3prime_leaf_library_norm	0	0	Novel Donor	TRUE	40	Control ( 40 )
CGND-HRA-01989	CGND-HDA-03739	None	Control	control	Motor Cortex	UNC13A_3prime_leaf_library_norm	0	0	Novel Donor	TRUE	23	Control ( 23 )
CGND-HRA-01990	CGND-HDA-03739	None	Control	control	Motor Cortex	UNC13A_3prime_leaf_library_norm	0	0	Novel Donor	TRUE	23	Control ( 23 )
CGND-HRA-02054	CGND-HDA-03753	None	Control	control	Frontal Cortex	UNC13A_3prime_leaf_library_norm	0	0	Novel Donor	TRUE	40	Control ( 40 )
CGND-HRA-02055	CGND-HDA-03753	None	Control	control	Motor Cortex	UNC13A_3prime_leaf_library_norm	0	0	Novel Donor	TRUE	23	Control ( 23 )
CGND-HRA-02056	CGND-HDA-03753	None	Control	control	Motor Cortex	UNC13A_3prime_leaf_library_norm	0	0	Novel Donor	TRUE	23	Control ( 23 )
CGND-HRA-02104	CGND-HDA-03763	None	Control	control	Cerebellum	UNC13A_3prime_leaf_library_norm	0	0	Novel Donor	FALSE	28	Control ( 28 )
CGND-HRA-02105	CGND-HDA-03763	None	Control	control	Frontal Cortex	UNC13A_3prime_leaf_library_norm	0	0	Novel Donor	TRUE	40	Control ( 40 )
CGND-HRA-02106	CGND-HDA-03763	None	Control	control	Motor Cortex	UNC13A_3prime_leaf_library_norm	0	0	Novel Donor	TRUE	23	Control ( 23 )
CGND-HRA-02107	CGND-HDA-03763	None	Control	control	Motor Cortex	UNC13A_3prime_leaf_library_norm	0	0	Novel Donor	TRUE	23	Control ( 23 )
CGND-HRA-02114	CGND-HDA-03764	None	Control	control	Cervical Spinal Cord	UNC13A_3prime_leaf_library_norm	0	0	Novel Donor	TRUE	32	Control ( 32 )
CGND-HRA-02156	CGND-HDA-03867	None	ALS-TDP	ALS	Cerebellum	UNC13A_3prime_leaf_library_norm	0	0	Novel Donor	FALSE	155	ALS-TDP ( 155 )
CGND-HRA-02157	CGND-HDA-03867	None	ALS-TDP	ALS	Motor Cortex	UNC13A_3prime_leaf_library_norm	1.58362e-08	1.58362e-08	Novel Donor	TRUE	223	ALS-TDP ( 223 )
CGND-HRA-02160	CGND-HDA-03867	None	ALS-TDP	ALS	Lumbar Spinal Cord	UNC13A_3prime_leaf_library_norm	0	0	Novel Donor	TRUE	136	ALS-TDP ( 136 )
CGND-HRA-02161	CGND-HDA-03867	None	ALS-TDP	ALS	Frontal Cortex	UNC13A_3prime_leaf_library_norm	0	0	Novel Donor	FALSE	173	ALS-TDP ( 173 )
CGND-HRA-02163	CGND-HDA-03868	None	ALS-TDP	ALS	Cerebellum	UNC13A_3prime_leaf_library_norm	0	0	Novel Donor	FALSE	155	ALS-TDP ( 155 )
CGND-HRA-02167	CGND-HDA-03868	None	ALS-TDP	ALS	Lumbar Spinal Cord	UNC13A_3prime_leaf_library_norm	0	0	Novel Donor	TRUE	136	ALS-TDP ( 136 )
CGND-HRA-02168	CGND-HDA-03868	None	ALS-TDP	ALS	Frontal Cortex	UNC13A_3prime_leaf_library_norm	0	0	Novel Donor	FALSE	173	ALS-TDP ( 173 )
CGND-HRA-02179	CGND-HDA-03870	None	Control	control	Lumbar Spinal Cord	UNC13A_3prime_leaf_library_norm	0	0	Novel Donor	TRUE	33	Control ( 33 )
CGND-HRA-02181	CGND-HDA-03870	None	Control	control	Cerebellum	UNC13A_3prime_leaf_library_norm	0	0	Novel Donor	FALSE	28	Control ( 28 )
CGND-HRA-00014	CGND-HDA-00189-b38	None	ALS-TDP	ALS-FTD	Frontal Cortex	UNC13A_5prime_1_leaf_library_norm	0	0	Short Novel Acceptor	FALSE	173	ALS-TDP ( 173 )
CGND-HRA-00015	CGND-HDA-00190-b38	None	ALS-TDP	ALS	Frontal Cortex	UNC13A_5prime_1_leaf_library_norm	0	0	Short Novel Acceptor	FALSE	173	ALS-TDP ( 173 )
CGND-HRA-00016	CGND-HDA-00191-b38	None	ALS-TDP	ALS-FTD	Frontal Cortex	UNC13A_5prime_1_leaf_library_norm	0	2.35275e-08	Short Novel Acceptor	FALSE	173	ALS-TDP ( 173 )
CGND-HRA-00017	CGND-HDA-00192-b38	None	ALS-TDP	ALS	Frontal Cortex	UNC13A_5prime_1_leaf_library_norm	0	0	Short Novel Acceptor	FALSE	173	ALS-TDP ( 173 )
CGND-HRA-00018	CGND-HDA-00193-b38	C9orf72	ALS-TDP	ALS-FTD	Frontal Cortex	UNC13A_5prime_1_leaf_library_norm	0	0	Short Novel Acceptor	FALSE	173	ALS-TDP ( 173 )
CGND-HRA-00019	CGND-HDA-00194-b38	None	ALS-TDP	ALS	Frontal Cortex	UNC13A_5prime_1_leaf_library_norm	0	0	Short Novel Acceptor	FALSE	173	ALS-TDP ( 173 )
CGND-HRA-00020	CGND-HDA-00195-b38	None	ALS-TDP	ALS	Frontal Cortex	UNC13A_5prime_1_leaf_library_norm	0	0	Short Novel Acceptor	FALSE	173	ALS-TDP ( 173 )
CGND-HRA-00021	CGND-HDA-00196-b38	None	Control	control	Frontal Cortex	UNC13A_5prime_1_leaf_library_norm	0	0	Short Novel Acceptor	TRUE	40	Control ( 40 )
CGND-HRA-00022	CGND-HDA-00197-b38	None	ALS-TDP	Other	Frontal Cortex	UNC13A_5prime_1_leaf_library_norm	0	0	Short Novel Acceptor	FALSE	173	ALS-TDP ( 173 )
CGND-HRA-00023	CGND-HDA-00198-b38	None	ALS-TDP	ALS	Frontal Cortex	UNC13A_5prime_1_leaf_library_norm	0	0	Short Novel Acceptor	FALSE	173	ALS-TDP ( 173 )
CGND-HRA-00024	CGND-HDA-00199-b38	None	ALS-TDP	ALS	Frontal Cortex	UNC13A_5prime_1_leaf_library_norm	0	0	Short Novel Acceptor	FALSE	173	ALS-TDP ( 173 )
CGND-HRA-00025	CGND-HDA-00200-b38	None	ALS-TDP	ALS	Frontal Cortex	UNC13A_5prime_1_leaf_library_norm	0	0	Short Novel Acceptor	FALSE	173	ALS-TDP ( 173 )
CGND-HRA-00026	CGND-HDA-00201-b38	None	ALS-TDP	ALS	Frontal Cortex	UNC13A_5prime_1_leaf_library_norm	0	0	Short Novel Acceptor	FALSE	173	ALS-TDP ( 173 )
CGND-HRA-00028	CGND-HDA-00189-b38	None	ALS-TDP	ALS-FTD	Lumbar Spinal Cord	UNC13A_5prime_1_leaf_library_norm	0	0	Short Novel Acceptor	TRUE	136	ALS-TDP ( 136 )
CGND-HRA-00029	CGND-HDA-00190-b38	None	ALS-TDP	ALS	Lumbar Spinal Cord	UNC13A_5prime_1_leaf_library_norm	0	0	Short Novel Acceptor	TRUE	136	ALS-TDP ( 136 )
CGND-HRA-00031	CGND-HDA-00192-b38	None	ALS-TDP	ALS	Lumbar Spinal Cord	UNC13A_5prime_1_leaf_library_norm	0	0	Short Novel Acceptor	TRUE	136	ALS-TDP ( 136 )
CGND-HRA-00032	CGND-HDA-00193-b38	C9orf72	ALS-TDP	ALS-FTD	Lumbar Spinal Cord	UNC13A_5prime_1_leaf_library_norm	2.35549e-08	2.35549e-08	Short Novel Acceptor	TRUE	136	ALS-TDP ( 136 )
CGND-HRA-00034	CGND-HDA-00195-b38	None	ALS-TDP	ALS	Lumbar Spinal Cord	UNC13A_5prime_1_leaf_library_norm	0	0	Short Novel Acceptor	TRUE	136	ALS-TDP ( 136 )
CGND-HRA-00035	CGND-HDA-00196-b38	None	Control	control	Lumbar Spinal Cord	UNC13A_5prime_1_leaf_library_norm	0	0	Short Novel Acceptor	TRUE	33	Control ( 33 )
CGND-HRA-00036	CGND-HDA-00197-b38	None	ALS-TDP	Other	Lumbar Spinal Cord	UNC13A_5prime_1_leaf_library_norm	0	0	Short Novel Acceptor	TRUE	136	ALS-TDP ( 136 )
CGND-HRA-00039	CGND-HDA-00200-b38	None	ALS-TDP	ALS	Lumbar Spinal Cord	UNC13A_5prime_1_leaf_library_norm	0	0	Short Novel Acceptor	TRUE	136	ALS-TDP ( 136 )
CGND-HRA-00040	CGND-HDA-00201-b38	None	ALS-TDP	ALS	Lumbar Spinal Cord	UNC13A_5prime_1_leaf_library_norm	0	0	Short Novel Acceptor	TRUE	136	ALS-TDP ( 136 )
CGND-HRA-00042	CGND-HDA-00189-b38	None	ALS-TDP	ALS-FTD	Cervical Spinal Cord	UNC13A_5prime_1_leaf_library_norm	0	0	Short Novel Acceptor	TRUE	134	ALS-TDP ( 134 )
CGND-HRA-00043	CGND-HDA-00190-b38	None	ALS-TDP	ALS	Cervical Spinal Cord	UNC13A_5prime_1_leaf_library_norm	0	0	Short Novel Acceptor	TRUE	134	ALS-TDP ( 134 )
CGND-HRA-00045	CGND-HDA-00192-b38	None	ALS-TDP	ALS	Cervical Spinal Cord	UNC13A_5prime_1_leaf_library_norm	0	0	Short Novel Acceptor	TRUE	134	ALS-TDP ( 134 )
CGND-HRA-00046	CGND-HDA-00193-b38	C9orf72	ALS-TDP	ALS-FTD	Cervical Spinal Cord	UNC13A_5prime_1_leaf_library_norm	0	0	Short Novel Acceptor	TRUE	134	ALS-TDP ( 134 )
CGND-HRA-00047	CGND-HDA-00194-b38	None	ALS-TDP	ALS	Cervical Spinal Cord	UNC13A_5prime_1_leaf_library_norm	0	0	Short Novel Acceptor	TRUE	134	ALS-TDP ( 134 )
CGND-HRA-00048	CGND-HDA-00195-b38	None	ALS-TDP	ALS	Cervical Spinal Cord	UNC13A_5prime_1_leaf_library_norm	0	0	Short Novel Acceptor	TRUE	134	ALS-TDP ( 134 )
CGND-HRA-00049	CGND-HDA-00196-b38	None	Control	control	Cervical Spinal Cord	UNC13A_5prime_1_leaf_library_norm	0	0	Short Novel Acceptor	TRUE	32	Control ( 32 )
CGND-HRA-00050	CGND-HDA-00197-b38	None	ALS-TDP	Other	Cervical Spinal Cord	UNC13A_5prime_1_leaf_library_norm	0	2.69531e-08	Short Novel Acceptor	TRUE	134	ALS-TDP ( 134 )
CGND-HRA-00051	CGND-HDA-00198-b38	None	ALS-TDP	ALS	Cervical Spinal Cord	UNC13A_5prime_1_leaf_library_norm	0	0	Short Novel Acceptor	TRUE	134	ALS-TDP ( 134 )
CGND-HRA-00052	CGND-HDA-00199-b38	None	ALS-TDP	ALS	Cervical Spinal Cord	UNC13A_5prime_1_leaf_library_norm	0	0	Short Novel Acceptor	TRUE	134	ALS-TDP ( 134 )
CGND-HRA-00053	CGND-HDA-00200-b38	None	ALS-TDP	ALS	Cervical Spinal Cord	UNC13A_5prime_1_leaf_library_norm	0	0	Short Novel Acceptor	TRUE	134	ALS-TDP ( 134 )
CGND-HRA-00054	CGND-HDA-00201-b38	None	ALS-TDP	ALS	Cervical Spinal Cord	UNC13A_5prime_1_leaf_library_norm	0	0	Short Novel Acceptor	TRUE	134	ALS-TDP ( 134 )
CGND-HRA-00056	CGND-HDA-00189-b38	None	ALS-TDP	ALS-FTD	Motor Cortex	UNC13A_5prime_1_leaf_library_norm	0	0	Short Novel Acceptor	TRUE	223	ALS-TDP ( 223 )
CGND-HRA-00057	CGND-HDA-00190-b38	None	ALS-TDP	ALS	Motor Cortex	UNC13A_5prime_1_leaf_library_norm	2.55989e-08	5.11977e-08	Short Novel Acceptor	TRUE	223	ALS-TDP ( 223 )
CGND-HRA-00058	CGND-HDA-00191-b38	None	ALS-TDP	ALS-FTD	Motor Cortex	UNC13A_5prime_1_leaf_library_norm	0	5.50138e-08	Short Novel Acceptor	TRUE	223	ALS-TDP ( 223 )
CGND-HRA-00059	CGND-HDA-00192-b38	None	ALS-TDP	ALS	Motor Cortex	UNC13A_5prime_1_leaf_library_norm	0	0	Short Novel Acceptor	TRUE	223	ALS-TDP ( 223 )
CGND-HRA-00060	CGND-HDA-00193-b38	C9orf72	ALS-TDP	ALS-FTD	Motor Cortex	UNC13A_5prime_1_leaf_library_norm	0	2.0423e-08	Short Novel Acceptor	TRUE	223	ALS-TDP ( 223 )
CGND-HRA-00061	CGND-HDA-00194-b38	None	ALS-TDP	ALS	Motor Cortex	UNC13A_5prime_1_leaf_library_norm	0	0	Short Novel Acceptor	TRUE	223	ALS-TDP ( 223 )
CGND-HRA-00062	CGND-HDA-00195-b38	None	ALS-TDP	ALS	Motor Cortex	UNC13A_5prime_1_leaf_library_norm	0	0	Short Novel Acceptor	TRUE	223	ALS-TDP ( 223 )
CGND-HRA-00063	CGND-HDA-00196-b38	None	Control	control	Motor Cortex	UNC13A_5prime_1_leaf_library_norm	0	0	Short Novel Acceptor	TRUE	23	Control ( 23 )
CGND-HRA-00064	CGND-HDA-00197-b38	None	ALS-TDP	Other	Motor Cortex	UNC13A_5prime_1_leaf_library_norm	0	0	Short Novel Acceptor	TRUE	223	ALS-TDP ( 223 )
CGND-HRA-00065	CGND-HDA-00198-b38	None	ALS-TDP	ALS	Motor Cortex	UNC13A_5prime_1_leaf_library_norm	2.08497e-08	1.04249e-07	Short Novel Acceptor	TRUE	223	ALS-TDP ( 223 )
CGND-HRA-00066	CGND-HDA-00199-b38	None	ALS-TDP	ALS	Motor Cortex	UNC13A_5prime_1_leaf_library_norm	0	0	Short Novel Acceptor	TRUE	223	ALS-TDP ( 223 )
CGND-HRA-00068	CGND-HDA-00201-b38	None	ALS-TDP	ALS	Motor Cortex	UNC13A_5prime_1_leaf_library_norm	0	0	Short Novel Acceptor	TRUE	223	ALS-TDP ( 223 )
CGND-HRA-00070	CGND-HDA-00189-b38	None	ALS-TDP	ALS-FTD	Cerebellum	UNC13A_5prime_1_leaf_library_norm	0	0	Short Novel Acceptor	FALSE	155	ALS-TDP ( 155 )
CGND-HRA-00071	CGND-HDA-00190-b38	None	ALS-TDP	ALS	Cerebellum	UNC13A_5prime_1_leaf_library_norm	0	0	Short Novel Acceptor	FALSE	155	ALS-TDP ( 155 )
CGND-HRA-00072	CGND-HDA-00191-b38	None	ALS-TDP	ALS-FTD	Cerebellum	UNC13A_5prime_1_leaf_library_norm	0	0	Short Novel Acceptor	FALSE	155	ALS-TDP ( 155 )
CGND-HRA-00073	CGND-HDA-00192-b38	None	ALS-TDP	ALS	Cerebellum	UNC13A_5prime_1_leaf_library_norm	0	0	Short Novel Acceptor	FALSE	155	ALS-TDP ( 155 )
CGND-HRA-00074	CGND-HDA-00193-b38	C9orf72	ALS-TDP	ALS-FTD	Cerebellum	UNC13A_5prime_1_leaf_library_norm	0	0	Short Novel Acceptor	FALSE	155	ALS-TDP ( 155 )
CGND-HRA-00075	CGND-HDA-00194-b38	None	ALS-TDP	ALS	Cerebellum	UNC13A_5prime_1_leaf_library_norm	0	0	Short Novel Acceptor	FALSE	155	ALS-TDP ( 155 )
CGND-HRA-00076	CGND-HDA-00195-b38	None	ALS-TDP	ALS	Cerebellum	UNC13A_5prime_1_leaf_library_norm	0	0	Short Novel Acceptor	FALSE	155	ALS-TDP ( 155 )
CGND-HRA-00077	CGND-HDA-00196-b38	None	Control	control	Cerebellum	UNC13A_5prime_1_leaf_library_norm	0	0	Short Novel Acceptor	FALSE	28	Control ( 28 )
CGND-HRA-00078	CGND-HDA-00197-b38	None	ALS-TDP	Other	Cerebellum	UNC13A_5prime_1_leaf_library_norm	0	0	Short Novel Acceptor	FALSE	155	ALS-TDP ( 155 )
CGND-HRA-00079	CGND-HDA-00198-b38	None	ALS-TDP	ALS	Cerebellum	UNC13A_5prime_1_leaf_library_norm	0	0	Short Novel Acceptor	FALSE	155	ALS-TDP ( 155 )
CGND-HRA-00081	CGND-HDA-00200-b38	None	ALS-TDP	ALS	Cerebellum	UNC13A_5prime_1_leaf_library_norm	0	0	Short Novel Acceptor	FALSE	155	ALS-TDP ( 155 )
CGND-HRA-00082	CGND-HDA-00201-b38	None	ALS-TDP	ALS	Cerebellum	UNC13A_5prime_1_leaf_library_norm	0	0	Short Novel Acceptor	FALSE	155	ALS-TDP ( 155 )
CGND-HRA-00084	CGND-HDA-00189-b38	None	ALS-TDP	ALS-FTD	Motor Cortex	UNC13A_5prime_1_leaf_library_norm	0	0	Short Novel Acceptor	TRUE	223	ALS-TDP ( 223 )
CGND-HRA-00085	CGND-HDA-00190-b38	None	ALS-TDP	ALS	Motor Cortex	UNC13A_5prime_1_leaf_library_norm	0	1.65895e-08	Short Novel Acceptor	TRUE	223	ALS-TDP ( 223 )
CGND-HRA-00086	CGND-HDA-00191-b38	None	ALS-TDP	ALS-FTD	Motor Cortex	UNC13A_5prime_1_leaf_library_norm	0	0	Short Novel Acceptor	TRUE	223	ALS-TDP ( 223 )
CGND-HRA-00087	CGND-HDA-00192-b38	None	ALS-TDP	ALS	Motor Cortex	UNC13A_5prime_1_leaf_library_norm	0	0	Short Novel Acceptor	TRUE	223	ALS-TDP ( 223 )
CGND-HRA-00088	CGND-HDA-00193-b38	C9orf72	ALS-TDP	ALS-FTD	Motor Cortex	UNC13A_5prime_1_leaf_library_norm	0	0	Short Novel Acceptor	TRUE	223	ALS-TDP ( 223 )
CGND-HRA-00089	CGND-HDA-00194-b38	None	ALS-TDP	ALS	Motor Cortex	UNC13A_5prime_1_leaf_library_norm	0	0	Short Novel Acceptor	TRUE	223	ALS-TDP ( 223 )
CGND-HRA-00090	CGND-HDA-00195-b38	None	ALS-TDP	ALS	Motor Cortex	UNC13A_5prime_1_leaf_library_norm	0	0	Short Novel Acceptor	TRUE	223	ALS-TDP ( 223 )
CGND-HRA-00091	CGND-HDA-00196-b38	None	Control	control	Motor Cortex	UNC13A_5prime_1_leaf_library_norm	0	0	Short Novel Acceptor	TRUE	23	Control ( 23 )
CGND-HRA-00092	CGND-HDA-00197-b38	None	ALS-TDP	Other	Motor Cortex	UNC13A_5prime_1_leaf_library_norm	0	0	Short Novel Acceptor	TRUE	223	ALS-TDP ( 223 )
CGND-HRA-00093	CGND-HDA-00198-b38	None	ALS-TDP	ALS	Motor Cortex	UNC13A_5prime_1_leaf_library_norm	4.80461e-08	4.80461e-08	Short Novel Acceptor	TRUE	223	ALS-TDP ( 223 )
CGND-HRA-00095	CGND-HDA-00200-b38	None	ALS-TDP	ALS	Motor Cortex	UNC13A_5prime_1_leaf_library_norm	0	0	Short Novel Acceptor	TRUE	223	ALS-TDP ( 223 )
CGND-HRA-00096	CGND-HDA-00201-b38	None	ALS-TDP	ALS	Motor Cortex	UNC13A_5prime_1_leaf_library_norm	0	0	Short Novel Acceptor	TRUE	223	ALS-TDP ( 223 )
CGND-HRA-00099	CGND-HDA-00464-b38	None	ALS-TDP	ALS	Cerebellum	UNC13A_5prime_1_leaf_library_norm	0	0	Short Novel Acceptor	FALSE	155	ALS-TDP ( 155 )
CGND-HRA-00100	CGND-HDA-00465-b38	None	ALS-TDP	ALS	Cerebellum	UNC13A_5prime_1_leaf_library_norm	0	0	Short Novel Acceptor	FALSE	155	ALS-TDP ( 155 )
CGND-HRA-00101	CGND-HDA-00466-b38	None	ALS-TDP	ALS	Cerebellum	UNC13A_5prime_1_leaf_library_norm	0	0	Short Novel Acceptor	FALSE	155	ALS-TDP ( 155 )
CGND-HRA-00104	CGND-HDA-00469-b38	SOD1	ALS non-TDP	ALS	Cerebellum	UNC13A_5prime_1_leaf_library_norm	0	0	Short Novel Acceptor	FALSE	6	ALS non-TDP ( 6 )
CGND-HRA-00106	CGND-HDA-00471-b38	OPTN	ALS-TDP	ALS	Cerebellum	UNC13A_5prime_1_leaf_library_norm	0	0	Short Novel Acceptor	FALSE	155	ALS-TDP ( 155 )
CGND-HRA-00108	CGND-HDA-00473-b38	None	ALS-TDP	ALS	Cerebellum	UNC13A_5prime_1_leaf_library_norm	0	0	Short Novel Acceptor	FALSE	155	ALS-TDP ( 155 )
CGND-HRA-00110	CGND-HDA-00475-b38	SOD1	ALS non-TDP	ALS	Cerebellum	UNC13A_5prime_1_leaf_library_norm	0	0	Short Novel Acceptor	FALSE	6	ALS non-TDP ( 6 )
CGND-HRA-00111	CGND-HDA-00476-b38	None	ALS-TDP	ALS	Cerebellum	UNC13A_5prime_1_leaf_library_norm	0	0	Short Novel Acceptor	FALSE	155	ALS-TDP ( 155 )
CGND-HRA-00115	CGND-HDA-00480-b38	C9orf72	ALS-TDP	ALS	Frontal Cortex	UNC13A_5prime_1_leaf_library_norm	0	0	Short Novel Acceptor	FALSE	173	ALS-TDP ( 173 )
CGND-HRA-00121	CGND-HDA-00486-b38	OPTN	ALS-TDP	ALS	Cerebellum	UNC13A_5prime_1_leaf_library_norm	0	0	Short Novel Acceptor	FALSE	155	ALS-TDP ( 155 )
CGND-HRA-00126	CGND-HDA-00491-b38	None	ALS-TDP	ALS	Cerebellum	UNC13A_5prime_1_leaf_library_norm	0	0	Short Novel Acceptor	FALSE	155	ALS-TDP ( 155 )
CGND-HRA-00128	CGND-HDA-00493-b38	None	ALS-TDP	ALS	Cerebellum	UNC13A_5prime_1_leaf_library_norm	0	0	Short Novel Acceptor	FALSE	155	ALS-TDP ( 155 )
CGND-HRA-00129	CGND-HDA-00494-b38	MATR3	ALS-TDP	ALS	Frontal Cortex	UNC13A_5prime_1_leaf_library_norm	0	0	Short Novel Acceptor	FALSE	173	ALS-TDP ( 173 )
CGND-HRA-00130	CGND-HDA-00495-b38	None	ALS-TDP	ALS	Cerebellum	UNC13A_5prime_1_leaf_library_norm	0	0	Short Novel Acceptor	FALSE	155	ALS-TDP ( 155 )
CGND-HRA-00132	CGND-HDA-00497-b38	C9orf72	ALS-TDP	ALS	Cervical Spinal Cord	UNC13A_5prime_1_leaf_library_norm	0	0	Short Novel Acceptor	TRUE	134	ALS-TDP ( 134 )
CGND-HRA-00134	CGND-HDA-00499-b38	C9orf72	ALS-TDP	ALS	Motor Cortex	UNC13A_5prime_1_leaf_library_norm	0	2.64595e-08	Short Novel Acceptor	TRUE	223	ALS-TDP ( 223 )
CGND-HRA-00139	CGND-HDA-00504-b38	SOD1	ALS non-TDP	ALS	Frontal Cortex	UNC13A_5prime_1_leaf_library_norm	0	0	Short Novel Acceptor	FALSE	4	ALS non-TDP ( 4 )
CGND-HRA-00141	CGND-HDA-00506-b38	None	ALS-TDP	ALS	Cerebellum	UNC13A_5prime_1_leaf_library_norm	0	0	Short Novel Acceptor	FALSE	155	ALS-TDP ( 155 )
CGND-HRA-00142	CGND-HDA-00507-b38	None	ALS-TDP	ALS	Cerebellum	UNC13A_5prime_1_leaf_library_norm	0	0	Short Novel Acceptor	FALSE	155	ALS-TDP ( 155 )
CGND-HRA-00143	CGND-HDA-00508-b38	None	ALS-TDP	ALS	Cerebellum	UNC13A_5prime_1_leaf_library_norm	0	0	Short Novel Acceptor	FALSE	155	ALS-TDP ( 155 )
CGND-HRA-00146	CGND-HDA-00511-b38	None	ALS-TDP	ALS	Cerebellum	UNC13A_5prime_1_leaf_library_norm	0	0	Short Novel Acceptor	FALSE	155	ALS-TDP ( 155 )
CGND-HRA-00147	CGND-HDA-00512-b38	None	ALS-TDP	ALS	Motor Cortex	UNC13A_5prime_1_leaf_library_norm	1.70806e-08	5.12418e-08	Short Novel Acceptor	TRUE	223	ALS-TDP ( 223 )
CGND-HRA-00148	CGND-HDA-00513-b38	C9orf72	ALS-TDP	ALS	Frontal Cortex	UNC13A_5prime_1_leaf_library_norm	0	0	Short Novel Acceptor	FALSE	173	ALS-TDP ( 173 )
CGND-HRA-00149	CGND-HDA-00514-b38	OPTN	ALS-TDP	ALS	Frontal Cortex	UNC13A_5prime_1_leaf_library_norm	0	0	Short Novel Acceptor	FALSE	173	ALS-TDP ( 173 )
CGND-HRA-00151	CGND-HDA-00516-b38	None	ALS-TDP	ALS	Cerebellum	UNC13A_5prime_1_leaf_library_norm	0	0	Short Novel Acceptor	FALSE	155	ALS-TDP ( 155 )
CGND-HRA-00154	CGND-HDA-00519-b38	None	ALS-TDP	ALS	Cerebellum	UNC13A_5prime_1_leaf_library_norm	0	0	Short Novel Acceptor	FALSE	155	ALS-TDP ( 155 )
CGND-HRA-00159	CGND-HDA-00524-b38	None	ALS-TDP	ALS	Cerebellum	UNC13A_5prime_1_leaf_library_norm	0	0	Short Novel Acceptor	FALSE	155	ALS-TDP ( 155 )
CGND-HRA-00160	CGND-HDA-00525-b38	None	ALS-TDP	ALS-FTD	Frontal Cortex	UNC13A_5prime_1_leaf_library_norm	3.24365e-08	3.24365e-08	Short Novel Acceptor	FALSE	173	ALS-TDP ( 173 )
CGND-HRA-00166	CGND-HDA-00531-b38	OPTN	ALS-TDP	ALS	Cerebellum	UNC13A_5prime_1_leaf_library_norm	0	0	Short Novel Acceptor	FALSE	155	ALS-TDP ( 155 )
CGND-HRA-00168	CGND-HDA-00533-b38	None	ALS-TDP	ALS	Cerebellum	UNC13A_5prime_1_leaf_library_norm	0	0	Short Novel Acceptor	FALSE	155	ALS-TDP ( 155 )
CGND-HRA-00169	CGND-HDA-00534-b38	None	ALS-TDP	ALS	Cerebellum	UNC13A_5prime_1_leaf_library_norm	0	0	Short Novel Acceptor	FALSE	155	ALS-TDP ( 155 )
CGND-HRA-00170	CGND-HDA-00535-b38	SOD1	ALS non-TDP	ALS	Cerebellum	UNC13A_5prime_1_leaf_library_norm	0	0	Short Novel Acceptor	FALSE	6	ALS non-TDP ( 6 )
CGND-HRA-00174	CGND-HDA-00539-b38	None	ALS-TDP	ALS	Cervical Spinal Cord	UNC13A_5prime_1_leaf_library_norm	0	0	Short Novel Acceptor	TRUE	134	ALS-TDP ( 134 )
CGND-HRA-00175	CGND-HDA-00540-b38	None	ALS-TDP	ALS	Cerebellum	UNC13A_5prime_1_leaf_library_norm	0	0	Short Novel Acceptor	FALSE	155	ALS-TDP ( 155 )
CGND-HRA-00178	CGND-HDA-00543-b38	None	ALS-TDP	ALS	Cerebellum	UNC13A_5prime_1_leaf_library_norm	0	0	Short Novel Acceptor	FALSE	155	ALS-TDP ( 155 )
CGND-HRA-00183	CGND-HDA-00548-b38	None	ALS-TDP	ALS	Cerebellum	UNC13A_5prime_1_leaf_library_norm	0	0	Short Novel Acceptor	FALSE	155	ALS-TDP ( 155 )
CGND-HRA-00193	CGND-HDA-00558-b38	None	ALS-TDP	ALS	Motor Cortex	UNC13A_5prime_1_leaf_library_norm	0	0	Short Novel Acceptor	TRUE	223	ALS-TDP ( 223 )
CGND-HRA-00194	CGND-HDA-00559-b38	None	ALS-TDP	Other	Cerebellum	UNC13A_5prime_1_leaf_library_norm	0	0	Short Novel Acceptor	FALSE	155	ALS-TDP ( 155 )
CGND-HRA-00202	CGND-HDA-00567-b38	None	ALS-TDP	ALS	Cerebellum	UNC13A_5prime_1_leaf_library_norm	0	0	Short Novel Acceptor	FALSE	155	ALS-TDP ( 155 )
CGND-HRA-00208	CGND-HDA-00595-b38	None	ALS-TDP	ALS	Cerebellum	UNC13A_5prime_1_leaf_library_norm	0	0	Short Novel Acceptor	FALSE	155	ALS-TDP ( 155 )
CGND-HRA-00209	CGND-HDA-00590-b38	ANG	ALS-TDP	ALS	Frontal Cortex	UNC13A_5prime_1_leaf_library_norm	0	0	Short Novel Acceptor	FALSE	173	ALS-TDP ( 173 )
CGND-HRA-00214	CGND-HDA-00595-b38	None	ALS-TDP	ALS	Frontal Cortex	UNC13A_5prime_1_leaf_library_norm	0	0	Short Novel Acceptor	FALSE	173	ALS-TDP ( 173 )
CGND-HRA-00215	CGND-HDA-00590-b38	ANG	ALS-TDP	ALS	Motor Cortex	UNC13A_5prime_1_leaf_library_norm	0	0	Short Novel Acceptor	TRUE	223	ALS-TDP ( 223 )
CGND-HRA-00220	CGND-HDA-00595-b38	None	ALS-TDP	ALS	Motor Cortex	UNC13A_5prime_1_leaf_library_norm	0	0	Short Novel Acceptor	TRUE	223	ALS-TDP ( 223 )
CGND-HRA-00221	CGND-HDA-00590-b38	ANG	ALS-TDP	ALS	Motor Cortex	UNC13A_5prime_1_leaf_library_norm	0	0	Short Novel Acceptor	TRUE	223	ALS-TDP ( 223 )
CGND-HRA-00226	CGND-HDA-00595-b38	None	ALS-TDP	ALS	Motor Cortex	UNC13A_5prime_1_leaf_library_norm	0	0	Short Novel Acceptor	TRUE	223	ALS-TDP ( 223 )
CGND-HRA-00227	CGND-HDA-00590-b38	ANG	ALS-TDP	ALS	Cervical Spinal Cord	UNC13A_5prime_1_leaf_library_norm	0	0	Short Novel Acceptor	TRUE	134	ALS-TDP ( 134 )
CGND-HRA-00232	CGND-HDA-00595-b38	None	ALS-TDP	ALS	Cervical Spinal Cord	UNC13A_5prime_1_leaf_library_norm	2.65976e-08	2.65976e-08	Short Novel Acceptor	TRUE	134	ALS-TDP ( 134 )
CGND-HRA-00233	CGND-HDA-00590-b38	ANG	ALS-TDP	ALS	Lumbar Spinal Cord	UNC13A_5prime_1_leaf_library_norm	0	0	Short Novel Acceptor	TRUE	136	ALS-TDP ( 136 )
CGND-HRA-00238	CGND-HDA-00595-b38	None	ALS-TDP	ALS	Lumbar Spinal Cord	UNC13A_5prime_1_leaf_library_norm	0	0	Short Novel Acceptor	TRUE	136	ALS-TDP ( 136 )
CGND-HRA-00239	CGND-HDA-00946-b38	C9orf72	ALS-TDP	ALS	Frontal Cortex	UNC13A_5prime_1_leaf_library_norm	0	0	Short Novel Acceptor	FALSE	173	ALS-TDP ( 173 )
CGND-HRA-00240	NEUYY221HZA-b38	None	ALS-TDP	ALS	Frontal Cortex	UNC13A_5prime_1_leaf_library_norm	0	0	Short Novel Acceptor	FALSE	173	ALS-TDP ( 173 )
CGND-HRA-00241	NEUUE532LFF-b38	None	ALS-TDP	ALS	Frontal Cortex	UNC13A_5prime_1_leaf_library_norm	0	0	Short Novel Acceptor	FALSE	173	ALS-TDP ( 173 )
CGND-HRA-00243	NEUCV649UJK-b38	None	ALS-TDP	ALS	Frontal Cortex	UNC13A_5prime_1_leaf_library_norm	0	0	Short Novel Acceptor	FALSE	173	ALS-TDP ( 173 )
CGND-HRA-00245	CGND-HDA-00955-b38	C9orf72	ALS-TDP	ALS	Frontal Cortex	UNC13A_5prime_1_leaf_library_norm	0	0	Short Novel Acceptor	FALSE	173	ALS-TDP ( 173 )
CGND-HRA-00249	NEUYY221HZA-b38	None	ALS-TDP	ALS	Motor Cortex	UNC13A_5prime_1_leaf_library_norm	0	0	Short Novel Acceptor	TRUE	223	ALS-TDP ( 223 )
CGND-HRA-00250	NEUUE532LFF-b38	None	ALS-TDP	ALS	Motor Cortex	UNC13A_5prime_1_leaf_library_norm	4.56752e-08	4.56752e-08	Short Novel Acceptor	TRUE	223	ALS-TDP ( 223 )
CGND-HRA-00252	NEUCV649UJK-b38	None	ALS-TDP	ALS	Motor Cortex	UNC13A_5prime_1_leaf_library_norm	0	0	Short Novel Acceptor	TRUE	223	ALS-TDP ( 223 )
CGND-HRA-00254	CGND-HDA-00955-b38	C9orf72	ALS-TDP	ALS	Motor Cortex	UNC13A_5prime_1_leaf_library_norm	0	0	Short Novel Acceptor	TRUE	223	ALS-TDP ( 223 )
CGND-HRA-00260	NEUUE532LFF-b38	None	ALS-TDP	ALS	Cervical Spinal Cord	UNC13A_5prime_1_leaf_library_norm	0	0	Short Novel Acceptor	TRUE	134	ALS-TDP ( 134 )
CGND-HRA-00262	NEUCV649UJK-b38	None	ALS-TDP	ALS	Cervical Spinal Cord	UNC13A_5prime_1_leaf_library_norm	0	2.10238e-08	Short Novel Acceptor	TRUE	134	ALS-TDP ( 134 )
CGND-HRA-00271	CGND-HDA-00599-b38	None	Control	control	Cervical Spinal Cord	UNC13A_5prime_1_leaf_library_norm	0	0	Short Novel Acceptor	TRUE	32	Control ( 32 )
CGND-HRA-00272	NEUYY221HZA-b38	None	ALS-TDP	ALS	Lumbar Spinal Cord	UNC13A_5prime_1_leaf_library_norm	0	0	Short Novel Acceptor	TRUE	136	ALS-TDP ( 136 )
CGND-HRA-00273	NEUUE532LFF-b38	None	ALS-TDP	ALS	Lumbar Spinal Cord	UNC13A_5prime_1_leaf_library_norm	2.59069e-08	2.59069e-08	Short Novel Acceptor	TRUE	136	ALS-TDP ( 136 )
CGND-HRA-00275	NEUCV649UJK-b38	None	ALS-TDP	ALS	Lumbar Spinal Cord	UNC13A_5prime_1_leaf_library_norm	0	0	Short Novel Acceptor	TRUE	136	ALS-TDP ( 136 )
CGND-HRA-00284	NEUYY221HZA-b38	None	ALS-TDP	ALS	Motor Cortex	UNC13A_5prime_1_leaf_library_norm	0	2.44918e-08	Short Novel Acceptor	TRUE	223	ALS-TDP ( 223 )
CGND-HRA-00285	NEUUE532LFF-b38	None	ALS-TDP	ALS	Motor Cortex	UNC13A_5prime_1_leaf_library_norm	0	0	Short Novel Acceptor	TRUE	223	ALS-TDP ( 223 )
CGND-HRA-00288	CGND-HDA-00946-b38	C9orf72	ALS-TDP	ALS	Motor Cortex	UNC13A_5prime_1_leaf_library_norm	0	0	Short Novel Acceptor	TRUE	223	ALS-TDP ( 223 )
CGND-HRA-00295	CGND-HDA-01310-b38	C9orf72	FTLD-TDP		Cerebellum	UNC13A_5prime_1_leaf_library_norm	0	0	Short Novel Acceptor	FALSE	47	FTLD-TDP ( 47 )
CGND-HRA-00300	CGND-HDA-01310-b38	C9orf72	FTLD-TDP		Frontal Cortex	UNC13A_5prime_1_leaf_library_norm	0	2.46013e-08	Short Novel Acceptor	TRUE	33	FTLD-TDP ( 33 )
CGND-HRA-00303	CGND-HDA-01311-b38	None	ALS-TDP	ALS-AD	Cerebellum	UNC13A_5prime_1_leaf_library_norm	0	0	Short Novel Acceptor	FALSE	155	ALS-TDP ( 155 )
CGND-HRA-00304	CGND-HDA-01311-b38	None	ALS-TDP	ALS-AD	Motor Cortex	UNC13A_5prime_1_leaf_library_norm	0	0	Short Novel Acceptor	TRUE	223	ALS-TDP ( 223 )
CGND-HRA-00305	CGND-HDA-01311-b38	None	ALS-TDP	ALS-AD	Motor Cortex	UNC13A_5prime_1_leaf_library_norm	0	0	Short Novel Acceptor	TRUE	223	ALS-TDP ( 223 )
CGND-HRA-00306	CGND-HDA-01311-b38	None	ALS-TDP	ALS-AD	Cervical Spinal Cord	UNC13A_5prime_1_leaf_library_norm	0	0	Short Novel Acceptor	TRUE	134	ALS-TDP ( 134 )
CGND-HRA-00307	CGND-HDA-01311-b38	None	ALS-TDP	ALS-AD	Lumbar Spinal Cord	UNC13A_5prime_1_leaf_library_norm	0	0	Short Novel Acceptor	TRUE	136	ALS-TDP ( 136 )
CGND-HRA-00308	CGND-HDA-01311-b38	None	ALS-TDP	ALS-AD	Frontal Cortex	UNC13A_5prime_1_leaf_library_norm	0	0	Short Novel Acceptor	FALSE	173	ALS-TDP ( 173 )
CGND-HRA-00311	CGND-HDA-01312-b38	None	ALS-TDP	ALS	Cerebellum	UNC13A_5prime_1_leaf_library_norm	0	0	Short Novel Acceptor	FALSE	155	ALS-TDP ( 155 )
CGND-HRA-00312	CGND-HDA-01312-b38	None	ALS-TDP	ALS	Motor Cortex	UNC13A_5prime_1_leaf_library_norm	0	0	Short Novel Acceptor	TRUE	223	ALS-TDP ( 223 )
CGND-HRA-00313	CGND-HDA-01312-b38	None	ALS-TDP	ALS	Motor Cortex	UNC13A_5prime_1_leaf_library_norm	0	0	Short Novel Acceptor	TRUE	223	ALS-TDP ( 223 )
CGND-HRA-00314	CGND-HDA-01312-b38	None	ALS-TDP	ALS	Cervical Spinal Cord	UNC13A_5prime_1_leaf_library_norm	0	0	Short Novel Acceptor	TRUE	134	ALS-TDP ( 134 )
CGND-HRA-00315	CGND-HDA-01312-b38	None	ALS-TDP	ALS	Lumbar Spinal Cord	UNC13A_5prime_1_leaf_library_norm	0	0	Short Novel Acceptor	TRUE	136	ALS-TDP ( 136 )
CGND-HRA-00316	CGND-HDA-01312-b38	None	ALS-TDP	ALS	Frontal Cortex	UNC13A_5prime_1_leaf_library_norm	0	0	Short Novel Acceptor	FALSE	173	ALS-TDP ( 173 )
CGND-HRA-00319	CGND-HDA-01313-b38	C9orf72	ALS-TDP	ALS	Cerebellum	UNC13A_5prime_1_leaf_library_norm	0	0	Short Novel Acceptor	FALSE	155	ALS-TDP ( 155 )
CGND-HRA-00320	CGND-HDA-01313-b38	C9orf72	ALS-TDP	ALS	Motor Cortex	UNC13A_5prime_1_leaf_library_norm	0	0	Short Novel Acceptor	TRUE	223	ALS-TDP ( 223 )
CGND-HRA-00321	CGND-HDA-01313-b38	C9orf72	ALS-TDP	ALS	Motor Cortex	UNC13A_5prime_1_leaf_library_norm	0	0	Short Novel Acceptor	TRUE	223	ALS-TDP ( 223 )
CGND-HRA-00322	CGND-HDA-01313-b38	C9orf72	ALS-TDP	ALS	Cervical Spinal Cord	UNC13A_5prime_1_leaf_library_norm	0	0	Short Novel Acceptor	TRUE	134	ALS-TDP ( 134 )
CGND-HRA-00323	CGND-HDA-01313-b38	C9orf72	ALS-TDP	ALS	Frontal Cortex	UNC13A_5prime_1_leaf_library_norm	0	0	Short Novel Acceptor	FALSE	173	ALS-TDP ( 173 )
CGND-HRA-00326	CGND-HDA-01314-b38	None	ALS-TDP	ALS-AD	Cerebellum	UNC13A_5prime_1_leaf_library_norm	0	0	Short Novel Acceptor	FALSE	155	ALS-TDP ( 155 )
CGND-HRA-00328	CGND-HDA-01314-b38	None	ALS-TDP	ALS-AD	Motor Cortex	UNC13A_5prime_1_leaf_library_norm	0	0	Short Novel Acceptor	TRUE	223	ALS-TDP ( 223 )
CGND-HRA-00330	CGND-HDA-01314-b38	None	ALS-TDP	ALS-AD	Frontal Cortex	UNC13A_5prime_1_leaf_library_norm	0	0	Short Novel Acceptor	FALSE	173	ALS-TDP ( 173 )
CGND-HRA-00333	CGND-HDA-01315-b38	None	ALS-TDP	ALS	Cerebellum	UNC13A_5prime_1_leaf_library_norm	0	0	Short Novel Acceptor	FALSE	155	ALS-TDP ( 155 )
CGND-HRA-00334	CGND-HDA-01315-b38	None	ALS-TDP	ALS	Motor Cortex	UNC13A_5prime_1_leaf_library_norm	0	0	Short Novel Acceptor	TRUE	223	ALS-TDP ( 223 )
CGND-HRA-00335	CGND-HDA-01315-b38	None	ALS-TDP	ALS	Motor Cortex	UNC13A_5prime_1_leaf_library_norm	0	0	Short Novel Acceptor	TRUE	223	ALS-TDP ( 223 )
CGND-HRA-00336	CGND-HDA-01315-b38	None	ALS-TDP	ALS	Cervical Spinal Cord	UNC13A_5prime_1_leaf_library_norm	0	2.84479e-08	Short Novel Acceptor	TRUE	134	ALS-TDP ( 134 )
CGND-HRA-00337	CGND-HDA-01315-b38	None	ALS-TDP	ALS	Lumbar Spinal Cord	UNC13A_5prime_1_leaf_library_norm	0	0	Short Novel Acceptor	TRUE	136	ALS-TDP ( 136 )
CGND-HRA-00338	CGND-HDA-01315-b38	None	ALS-TDP	ALS	Frontal Cortex	UNC13A_5prime_1_leaf_library_norm	0	0	Short Novel Acceptor	FALSE	173	ALS-TDP ( 173 )
CGND-HRA-00341	CGND-HDA-01316-b38	None	ALS-TDP	ALS	Cerebellum	UNC13A_5prime_1_leaf_library_norm	0	0	Short Novel Acceptor	FALSE	155	ALS-TDP ( 155 )
CGND-HRA-00342	CGND-HDA-01316-b38	None	ALS-TDP	ALS	Motor Cortex	UNC13A_5prime_1_leaf_library_norm	0	2.90612e-08	Short Novel Acceptor	TRUE	223	ALS-TDP ( 223 )
CGND-HRA-00343	CGND-HDA-01316-b38	None	ALS-TDP	ALS	Motor Cortex	UNC13A_5prime_1_leaf_library_norm	4.54197e-08	6.81296e-08	Short Novel Acceptor	TRUE	223	ALS-TDP ( 223 )
CGND-HRA-00344	CGND-HDA-01316-b38	None	ALS-TDP	ALS	Cervical Spinal Cord	UNC13A_5prime_1_leaf_library_norm	0	0	Short Novel Acceptor	TRUE	134	ALS-TDP ( 134 )
CGND-HRA-00345	CGND-HDA-01316-b38	None	ALS-TDP	ALS	Lumbar Spinal Cord	UNC13A_5prime_1_leaf_library_norm	0	0	Short Novel Acceptor	TRUE	136	ALS-TDP ( 136 )
CGND-HRA-00346	CGND-HDA-01316-b38	None	ALS-TDP	ALS	Frontal Cortex	UNC13A_5prime_1_leaf_library_norm	0	0	Short Novel Acceptor	FALSE	173	ALS-TDP ( 173 )
CGND-HRA-00349	CGND-HDA-01317-b38	None	ALS-TDP	ALS	Cerebellum	UNC13A_5prime_1_leaf_library_norm	0	0	Short Novel Acceptor	FALSE	155	ALS-TDP ( 155 )
CGND-HRA-00350	CGND-HDA-01317-b38	None	ALS-TDP	ALS	Motor Cortex	UNC13A_5prime_1_leaf_library_norm	0	0	Short Novel Acceptor	TRUE	223	ALS-TDP ( 223 )
CGND-HRA-00351	CGND-HDA-01317-b38	None	ALS-TDP	ALS	Motor Cortex	UNC13A_5prime_1_leaf_library_norm	0	0	Short Novel Acceptor	TRUE	223	ALS-TDP ( 223 )
CGND-HRA-00352	CGND-HDA-01317-b38	None	ALS-TDP	ALS	Cervical Spinal Cord	UNC13A_5prime_1_leaf_library_norm	2.33471e-08	4.66942e-08	Short Novel Acceptor	TRUE	134	ALS-TDP ( 134 )
CGND-HRA-00354	CGND-HDA-01317-b38	None	ALS-TDP	ALS	Frontal Cortex	UNC13A_5prime_1_leaf_library_norm	0	0	Short Novel Acceptor	FALSE	173	ALS-TDP ( 173 )
CGND-HRA-00357	CGND-HDA-01318-b38	C9orf72	ALS-TDP	ALS	Cerebellum	UNC13A_5prime_1_leaf_library_norm	0	0	Short Novel Acceptor	FALSE	155	ALS-TDP ( 155 )
CGND-HRA-00358	CGND-HDA-01318-b38	C9orf72	ALS-TDP	ALS	Motor Cortex	UNC13A_5prime_1_leaf_library_norm	0	0	Short Novel Acceptor	TRUE	223	ALS-TDP ( 223 )
CGND-HRA-00359	CGND-HDA-01318-b38	C9orf72	ALS-TDP	ALS	Motor Cortex	UNC13A_5prime_1_leaf_library_norm	0	0	Short Novel Acceptor	TRUE	223	ALS-TDP ( 223 )
CGND-HRA-00360	CGND-HDA-01318-b38	C9orf72	ALS-TDP	ALS	Cervical Spinal Cord	UNC13A_5prime_1_leaf_library_norm	0	0	Short Novel Acceptor	TRUE	134	ALS-TDP ( 134 )
CGND-HRA-00361	CGND-HDA-01318-b38	C9orf72	ALS-TDP	ALS	Lumbar Spinal Cord	UNC13A_5prime_1_leaf_library_norm	0	0	Short Novel Acceptor	TRUE	136	ALS-TDP ( 136 )
CGND-HRA-00362	CGND-HDA-01318-b38	C9orf72	ALS-TDP	ALS	Frontal Cortex	UNC13A_5prime_1_leaf_library_norm	0	0	Short Novel Acceptor	FALSE	173	ALS-TDP ( 173 )
CGND-HRA-00365	CGND-HDA-01319-b38	None	ALS-TDP	ALS	Cerebellum	UNC13A_5prime_1_leaf_library_norm	0	0	Short Novel Acceptor	FALSE	155	ALS-TDP ( 155 )
CGND-HRA-00366	CGND-HDA-01319-b38	None	ALS-TDP	ALS	Motor Cortex	UNC13A_5prime_1_leaf_library_norm	0	0	Short Novel Acceptor	TRUE	223	ALS-TDP ( 223 )
CGND-HRA-00367	CGND-HDA-01319-b38	None	ALS-TDP	ALS	Motor Cortex	UNC13A_5prime_1_leaf_library_norm	0	2.83675e-08	Short Novel Acceptor	TRUE	223	ALS-TDP ( 223 )
CGND-HRA-00369	CGND-HDA-01319-b38	None	ALS-TDP	ALS	Frontal Cortex	UNC13A_5prime_1_leaf_library_norm	0	0	Short Novel Acceptor	FALSE	173	ALS-TDP ( 173 )
CGND-HRA-00372	CGND-HDA-01320-b38	None	ALS-TDP	ALS	Cerebellum	UNC13A_5prime_1_leaf_library_norm	0	0	Short Novel Acceptor	FALSE	155	ALS-TDP ( 155 )
CGND-HRA-00373	CGND-HDA-01320-b38	None	ALS-TDP	ALS	Motor Cortex	UNC13A_5prime_1_leaf_library_norm	0	0	Short Novel Acceptor	TRUE	223	ALS-TDP ( 223 )
CGND-HRA-00374	CGND-HDA-01320-b38	None	ALS-TDP	ALS	Motor Cortex	UNC13A_5prime_1_leaf_library_norm	0	0	Short Novel Acceptor	TRUE	223	ALS-TDP ( 223 )
CGND-HRA-00375	CGND-HDA-01320-b38	None	ALS-TDP	ALS	Cervical Spinal Cord	UNC13A_5prime_1_leaf_library_norm	0	0	Short Novel Acceptor	TRUE	134	ALS-TDP ( 134 )
CGND-HRA-00376	CGND-HDA-01320-b38	None	ALS-TDP	ALS	Lumbar Spinal Cord	UNC13A_5prime_1_leaf_library_norm	0	0	Short Novel Acceptor	TRUE	136	ALS-TDP ( 136 )
CGND-HRA-00377	CGND-HDA-01320-b38	None	ALS-TDP	ALS	Frontal Cortex	UNC13A_5prime_1_leaf_library_norm	0	0	Short Novel Acceptor	FALSE	173	ALS-TDP ( 173 )
CGND-HRA-00380	CGND-HDA-01321-b38	None	ALS-TDP	ALS-AD	Cerebellum	UNC13A_5prime_1_leaf_library_norm	0	0	Short Novel Acceptor	FALSE	155	ALS-TDP ( 155 )
CGND-HRA-00381	CGND-HDA-01321-b38	None	ALS-TDP	ALS-AD	Motor Cortex	UNC13A_5prime_1_leaf_library_norm	0	0	Short Novel Acceptor	TRUE	223	ALS-TDP ( 223 )
CGND-HRA-00382	CGND-HDA-01321-b38	None	ALS-TDP	ALS-AD	Motor Cortex	UNC13A_5prime_1_leaf_library_norm	0	2.43251e-08	Short Novel Acceptor	TRUE	223	ALS-TDP ( 223 )
CGND-HRA-00383	CGND-HDA-01321-b38	None	ALS-TDP	ALS-AD	Cervical Spinal Cord	UNC13A_5prime_1_leaf_library_norm	0	0	Short Novel Acceptor	TRUE	134	ALS-TDP ( 134 )
CGND-HRA-00384	CGND-HDA-01321-b38	None	ALS-TDP	ALS-AD	Lumbar Spinal Cord	UNC13A_5prime_1_leaf_library_norm	0	0	Short Novel Acceptor	TRUE	136	ALS-TDP ( 136 )
CGND-HRA-00385	CGND-HDA-01321-b38	None	ALS-TDP	ALS-AD	Frontal Cortex	UNC13A_5prime_1_leaf_library_norm	0	0	Short Novel Acceptor	FALSE	173	ALS-TDP ( 173 )
CGND-HRA-00386	CGND-HDA-01322-b38	None	ALS-TDP	ALS-AD	Cerebellum	UNC13A_5prime_1_leaf_library_norm	0	0	Short Novel Acceptor	FALSE	155	ALS-TDP ( 155 )
CGND-HRA-00387	CGND-HDA-01322-b38	None	ALS-TDP	ALS-AD	Motor Cortex	UNC13A_5prime_1_leaf_library_norm	0	0	Short Novel Acceptor	TRUE	223	ALS-TDP ( 223 )
CGND-HRA-00388	CGND-HDA-01322-b38	None	ALS-TDP	ALS-AD	Motor Cortex	UNC13A_5prime_1_leaf_library_norm	0	0	Short Novel Acceptor	TRUE	223	ALS-TDP ( 223 )
CGND-HRA-00389	CGND-HDA-01322-b38	None	ALS-TDP	ALS-AD	Cervical Spinal Cord	UNC13A_5prime_1_leaf_library_norm	0	0	Short Novel Acceptor	TRUE	134	ALS-TDP ( 134 )
CGND-HRA-00390	CGND-HDA-01322-b38	None	ALS-TDP	ALS-AD	Lumbar Spinal Cord	UNC13A_5prime_1_leaf_library_norm	0	0	Short Novel Acceptor	TRUE	136	ALS-TDP ( 136 )
CGND-HRA-00391	CGND-HDA-01322-b38	None	ALS-TDP	ALS-AD	Frontal Cortex	UNC13A_5prime_1_leaf_library_norm	0	0	Short Novel Acceptor	FALSE	173	ALS-TDP ( 173 )
CGND-HRA-00416	CGND-HDA-01327-b38	None	ALS-TDP	ALS-AD	Cerebellum	UNC13A_5prime_1_leaf_library_norm	0	0	Short Novel Acceptor	FALSE	155	ALS-TDP ( 155 )
CGND-HRA-00417	CGND-HDA-01327-b38	None	ALS-TDP	ALS-AD	Motor Cortex	UNC13A_5prime_1_leaf_library_norm	0	0	Short Novel Acceptor	TRUE	223	ALS-TDP ( 223 )
CGND-HRA-00418	CGND-HDA-01327-b38	None	ALS-TDP	ALS-AD	Motor Cortex	UNC13A_5prime_1_leaf_library_norm	0	1.64552e-08	Short Novel Acceptor	TRUE	223	ALS-TDP ( 223 )
CGND-HRA-00419	CGND-HDA-01327-b38	None	ALS-TDP	ALS-AD	Cervical Spinal Cord	UNC13A_5prime_1_leaf_library_norm	0	1.80215e-08	Short Novel Acceptor	TRUE	134	ALS-TDP ( 134 )
CGND-HRA-00420	CGND-HDA-01327-b38	None	ALS-TDP	ALS-AD	Lumbar Spinal Cord	UNC13A_5prime_1_leaf_library_norm	0	0	Short Novel Acceptor	TRUE	136	ALS-TDP ( 136 )
CGND-HRA-00421	CGND-HDA-01327-b38	None	ALS-TDP	ALS-AD	Frontal Cortex	UNC13A_5prime_1_leaf_library_norm	0	0	Short Novel Acceptor	FALSE	173	ALS-TDP ( 173 )
CGND-HRA-00422	CGND-HDA-01328-b38	None	ALS-TDP	ALS	Cerebellum	UNC13A_5prime_1_leaf_library_norm	0	0	Short Novel Acceptor	FALSE	155	ALS-TDP ( 155 )
CGND-HRA-00423	CGND-HDA-01328-b38	None	ALS-TDP	ALS	Motor Cortex	UNC13A_5prime_1_leaf_library_norm	0	0	Short Novel Acceptor	TRUE	223	ALS-TDP ( 223 )
CGND-HRA-00424	CGND-HDA-01328-b38	None	ALS-TDP	ALS	Motor Cortex	UNC13A_5prime_1_leaf_library_norm	0	0	Short Novel Acceptor	TRUE	223	ALS-TDP ( 223 )
CGND-HRA-00425	CGND-HDA-01328-b38	None	ALS-TDP	ALS	Cervical Spinal Cord	UNC13A_5prime_1_leaf_library_norm	0	0	Short Novel Acceptor	TRUE	134	ALS-TDP ( 134 )
CGND-HRA-00426	CGND-HDA-01328-b38	None	ALS-TDP	ALS	Lumbar Spinal Cord	UNC13A_5prime_1_leaf_library_norm	0	0	Short Novel Acceptor	TRUE	136	ALS-TDP ( 136 )
CGND-HRA-00427	CGND-HDA-01328-b38	None	ALS-TDP	ALS	Frontal Cortex	UNC13A_5prime_1_leaf_library_norm	0	0	Short Novel Acceptor	FALSE	173	ALS-TDP ( 173 )
CGND-HRA-00434	CGND-HDA-01330-b38	None	ALS-TDP	ALS	Cerebellum	UNC13A_5prime_1_leaf_library_norm	0	0	Short Novel Acceptor	FALSE	155	ALS-TDP ( 155 )
CGND-HRA-00435	CGND-HDA-01330-b38	None	ALS-TDP	ALS	Motor Cortex	UNC13A_5prime_1_leaf_library_norm	0	0	Short Novel Acceptor	TRUE	223	ALS-TDP ( 223 )
CGND-HRA-00436	CGND-HDA-01330-b38	None	ALS-TDP	ALS	Motor Cortex	UNC13A_5prime_1_leaf_library_norm	0	0	Short Novel Acceptor	TRUE	223	ALS-TDP ( 223 )
CGND-HRA-00437	CGND-HDA-01330-b38	None	ALS-TDP	ALS	Cervical Spinal Cord	UNC13A_5prime_1_leaf_library_norm	0	0	Short Novel Acceptor	TRUE	134	ALS-TDP ( 134 )
CGND-HRA-00439	CGND-HDA-01330-b38	None	ALS-TDP	ALS	Frontal Cortex	UNC13A_5prime_1_leaf_library_norm	0	0	Short Novel Acceptor	FALSE	173	ALS-TDP ( 173 )
CGND-HRA-00440	CGND-HDA-01290-b38	None	ALS-TDP	ALS	Cerebellum	UNC13A_5prime_1_leaf_library_norm	0	0	Short Novel Acceptor	FALSE	155	ALS-TDP ( 155 )
CGND-HRA-00441	CGND-HDA-01291-b38	None	ALS-TDP	ALS	Cerebellum	UNC13A_5prime_1_leaf_library_norm	0	0	Short Novel Acceptor	FALSE	155	ALS-TDP ( 155 )
CGND-HRA-00442	CGND-HDA-01292-b38	None	ALS-TDP	ALS	Cerebellum	UNC13A_5prime_1_leaf_library_norm	0	0	Short Novel Acceptor	FALSE	155	ALS-TDP ( 155 )
CGND-HRA-00443	CGND-HDA-01293-b38	None	ALS-TDP	ALS	Cerebellum	UNC13A_5prime_1_leaf_library_norm	0	0	Short Novel Acceptor	FALSE	155	ALS-TDP ( 155 )
CGND-HRA-00444	CGND-HDA-01294-b38	None	ALS-TDP	ALS	Cerebellum	UNC13A_5prime_1_leaf_library_norm	0	3.19168e-08	Short Novel Acceptor	FALSE	155	ALS-TDP ( 155 )
CGND-HRA-00447	CGND-HDA-01297-b38	None	FTLD-TDP		Cerebellum	UNC13A_5prime_1_leaf_library_norm	0	0	Short Novel Acceptor	FALSE	47	FTLD-TDP ( 47 )
CGND-HRA-00448	CGND-HDA-01298-b38	None	ALS-TDP	ALS	Cerebellum	UNC13A_5prime_1_leaf_library_norm	0	0	Short Novel Acceptor	FALSE	155	ALS-TDP ( 155 )
CGND-HRA-00449	CGND-HDA-01299-b38	None	ALS-TDP	ALS	Cerebellum	UNC13A_5prime_1_leaf_library_norm	0	0	Short Novel Acceptor	FALSE	155	ALS-TDP ( 155 )
CGND-HRA-00450	CGND-HDA-01300-b38	None	ALS-TDP	ALS	Cerebellum	UNC13A_5prime_1_leaf_library_norm	0	0	Short Novel Acceptor	FALSE	155	ALS-TDP ( 155 )
CGND-HRA-00451	CGND-HDA-00590-b38	ANG	ALS-TDP	ALS	Cerebellum	UNC13A_5prime_1_leaf_library_norm	0	0	Short Novel Acceptor	FALSE	155	ALS-TDP ( 155 )
CGND-HRA-00452	CGND-HDA-01302-b38	None	FTLD-TDP		Cerebellum	UNC13A_5prime_1_leaf_library_norm	0	0	Short Novel Acceptor	FALSE	47	FTLD-TDP ( 47 )
CGND-HRA-00454	CGND-HDA-01304-b38	None	FTLD-TDP		Cerebellum	UNC13A_5prime_1_leaf_library_norm	0	0	Short Novel Acceptor	FALSE	47	FTLD-TDP ( 47 )
CGND-HRA-00455	CGND-HDA-01305-b38	None	FTLD-TDP		Cerebellum	UNC13A_5prime_1_leaf_library_norm	0	0	Short Novel Acceptor	FALSE	47	FTLD-TDP ( 47 )
CGND-HRA-00456	CGND-HDA-01306-b38	None	FTLD-TDP		Cerebellum	UNC13A_5prime_1_leaf_library_norm	0	2.58032e-08	Short Novel Acceptor	FALSE	47	FTLD-TDP ( 47 )
CGND-HRA-00457	CGND-HDA-01307-b38	None	FTLD-TDP		Cerebellum	UNC13A_5prime_1_leaf_library_norm	0	2.14865e-08	Short Novel Acceptor	FALSE	47	FTLD-TDP ( 47 )
CGND-HRA-00458	CGND-HDA-01308-b38	None	FTLD-TDP		Cerebellum	UNC13A_5prime_1_leaf_library_norm	0	0	Short Novel Acceptor	FALSE	47	FTLD-TDP ( 47 )
CGND-HRA-00459	CGND-HDA-01309-b38	None	FTLD-TDP		Cerebellum	UNC13A_5prime_1_leaf_library_norm	0	0	Short Novel Acceptor	FALSE	47	FTLD-TDP ( 47 )
CGND-HRA-00460	CGND-HDA-01696	C9orf72	ALS-TDP	ALS	Frontal Cortex	UNC13A_5prime_1_leaf_library_norm	0	0	Short Novel Acceptor	FALSE	173	ALS-TDP ( 173 )
CGND-HRA-00461	CGND-HDA-01696	C9orf72	ALS-TDP	ALS	Motor Cortex	UNC13A_5prime_1_leaf_library_norm	0	0	Short Novel Acceptor	TRUE	223	ALS-TDP ( 223 )
CGND-HRA-00462	CGND-HDA-01696	C9orf72	ALS-TDP	ALS	Motor Cortex	UNC13A_5prime_1_leaf_library_norm	0	0	Short Novel Acceptor	TRUE	223	ALS-TDP ( 223 )
CGND-HRA-00463	CGND-HDA-01696	C9orf72	ALS-TDP	ALS	Cervical Spinal Cord	UNC13A_5prime_1_leaf_library_norm	0	0	Short Novel Acceptor	TRUE	134	ALS-TDP ( 134 )
CGND-HRA-00464	CGND-HDA-01696	C9orf72	ALS-TDP	ALS	Lumbar Spinal Cord	UNC13A_5prime_1_leaf_library_norm	0	0	Short Novel Acceptor	TRUE	136	ALS-TDP ( 136 )
CGND-HRA-00465	CGND-HDA-01696	C9orf72	ALS-TDP	ALS	Cerebellum	UNC13A_5prime_1_leaf_library_norm	0	0	Short Novel Acceptor	FALSE	155	ALS-TDP ( 155 )
CGND-HRA-00473	CGND-HDA-01699	None	ALS-TDP	ALS-AD	Cervical Spinal Cord	UNC13A_5prime_1_leaf_library_norm	0	0	Short Novel Acceptor	TRUE	134	ALS-TDP ( 134 )
CGND-HRA-00474	CGND-HDA-01699	None	ALS-TDP	ALS-AD	Lumbar Spinal Cord	UNC13A_5prime_1_leaf_library_norm	0	0	Short Novel Acceptor	TRUE	136	ALS-TDP ( 136 )
CGND-HRA-00475	CGND-HDA-01699	None	ALS-TDP	ALS-AD	Cerebellum	UNC13A_5prime_1_leaf_library_norm	0	0	Short Novel Acceptor	FALSE	155	ALS-TDP ( 155 )
CGND-HRA-00476	CGND-HDA-01700	None	Control	control	Frontal Cortex	UNC13A_5prime_1_leaf_library_norm	0	0	Short Novel Acceptor	TRUE	40	Control ( 40 )
CGND-HRA-00477	CGND-HDA-01700	None	Control	control	Motor Cortex	UNC13A_5prime_1_leaf_library_norm	0	0	Short Novel Acceptor	TRUE	23	Control ( 23 )
CGND-HRA-00478	CGND-HDA-01700	None	Control	control	Motor Cortex	UNC13A_5prime_1_leaf_library_norm	0	0	Short Novel Acceptor	TRUE	23	Control ( 23 )
CGND-HRA-00479	CGND-HDA-01700	None	Control	control	Cervical Spinal Cord	UNC13A_5prime_1_leaf_library_norm	0	0	Short Novel Acceptor	TRUE	32	Control ( 32 )
CGND-HRA-00480	CGND-HDA-01700	None	Control	control	Cerebellum	UNC13A_5prime_1_leaf_library_norm	0	0	Short Novel Acceptor	FALSE	28	Control ( 28 )
CGND-HRA-00481	CGND-HDA-01701	None	ALS-TDP	Other	Frontal Cortex	UNC13A_5prime_1_leaf_library_norm	0	0	Short Novel Acceptor	FALSE	173	ALS-TDP ( 173 )
CGND-HRA-00482	CGND-HDA-01701	None	ALS-TDP	Other	Motor Cortex	UNC13A_5prime_1_leaf_library_norm	0	0	Short Novel Acceptor	TRUE	223	ALS-TDP ( 223 )
CGND-HRA-00483	CGND-HDA-01701	None	ALS-TDP	Other	Motor Cortex	UNC13A_5prime_1_leaf_library_norm	0	0	Short Novel Acceptor	TRUE	223	ALS-TDP ( 223 )
CGND-HRA-00484	CGND-HDA-01701	None	ALS-TDP	Other	Cervical Spinal Cord	UNC13A_5prime_1_leaf_library_norm	0	0	Short Novel Acceptor	TRUE	134	ALS-TDP ( 134 )
CGND-HRA-00485	CGND-HDA-01701	None	ALS-TDP	Other	Lumbar Spinal Cord	UNC13A_5prime_1_leaf_library_norm	0	0	Short Novel Acceptor	TRUE	136	ALS-TDP ( 136 )
CGND-HRA-00486	CGND-HDA-01701	None	ALS-TDP	Other	Cerebellum	UNC13A_5prime_1_leaf_library_norm	0	0	Short Novel Acceptor	FALSE	155	ALS-TDP ( 155 )
CGND-HRA-00487	CGND-HDA-01702	None	ALS-TDP	ALS	Frontal Cortex	UNC13A_5prime_1_leaf_library_norm	0	0	Short Novel Acceptor	FALSE	173	ALS-TDP ( 173 )
CGND-HRA-00488	CGND-HDA-01702	None	ALS-TDP	ALS	Motor Cortex	UNC13A_5prime_1_leaf_library_norm	0	0	Short Novel Acceptor	TRUE	223	ALS-TDP ( 223 )
CGND-HRA-00489	CGND-HDA-01702	None	ALS-TDP	ALS	Motor Cortex	UNC13A_5prime_1_leaf_library_norm	0	0	Short Novel Acceptor	TRUE	223	ALS-TDP ( 223 )
CGND-HRA-00490	CGND-HDA-01702	None	ALS-TDP	ALS	Cervical Spinal Cord	UNC13A_5prime_1_leaf_library_norm	0	0	Short Novel Acceptor	TRUE	134	ALS-TDP ( 134 )
CGND-HRA-00492	CGND-HDA-01702	None	ALS-TDP	ALS	Cerebellum	UNC13A_5prime_1_leaf_library_norm	0	0	Short Novel Acceptor	FALSE	155	ALS-TDP ( 155 )
CGND-HRA-00526	CGND-HDA-00540-b38	None	ALS-TDP	ALS	Frontal Cortex	UNC13A_5prime_1_leaf_library_norm	0	0	Short Novel Acceptor	FALSE	173	ALS-TDP ( 173 )
CGND-HRA-00535	CGND-HDA-00548-b38	None	ALS-TDP	ALS	Frontal Cortex	UNC13A_5prime_1_leaf_library_norm	0	0	Short Novel Acceptor	FALSE	173	ALS-TDP ( 173 )
CGND-HRA-00538	CGND-HDA-00549-b38	C9orf72	ALS-TDP	ALS-FTD	Cerebellum	UNC13A_5prime_1_leaf_library_norm	0	0	Short Novel Acceptor	FALSE	155	ALS-TDP ( 155 )
CGND-HRA-00539	CGND-HDA-00549-b38	C9orf72	ALS-TDP	ALS-FTD	Frontal Cortex	UNC13A_5prime_1_leaf_library_norm	0	0	Short Novel Acceptor	FALSE	173	ALS-TDP ( 173 )
CGND-HRA-00542	CGND-HDA-00550-b38	None	ALS-TDP	ALS-AD	Cerebellum	UNC13A_5prime_1_leaf_library_norm	0	0	Short Novel Acceptor	FALSE	155	ALS-TDP ( 155 )
CGND-HRA-00543	CGND-HDA-00550-b38	None	ALS-TDP	ALS-AD	Frontal Cortex	UNC13A_5prime_1_leaf_library_norm	0	0	Short Novel Acceptor	FALSE	173	ALS-TDP ( 173 )
CGND-HRA-00546	CGND-HDA-00551-b38	None	ALS-TDP	ALS	Frontal Cortex	UNC13A_5prime_1_leaf_library_norm	0	0	Short Novel Acceptor	FALSE	173	ALS-TDP ( 173 )
CGND-HRA-00549	CGND-HDA-00553-b38	C9orf72	ALS-TDP	ALS	Cerebellum	UNC13A_5prime_1_leaf_library_norm	0	0	Short Novel Acceptor	FALSE	155	ALS-TDP ( 155 )
CGND-HRA-00550	CGND-HDA-00553-b38	C9orf72	ALS-TDP	ALS	Frontal Cortex	UNC13A_5prime_1_leaf_library_norm	0	0	Short Novel Acceptor	FALSE	173	ALS-TDP ( 173 )
CGND-HRA-00553	CGND-HDA-00534-b38	None	ALS-TDP	ALS	Frontal Cortex	UNC13A_5prime_1_leaf_library_norm	0	0	Short Novel Acceptor	FALSE	173	ALS-TDP ( 173 )
CGND-HRA-00556	CGND-HDA-00534-b38	None	ALS-TDP	ALS	Motor Cortex	UNC13A_5prime_1_leaf_library_norm	0	2.42926e-08	Short Novel Acceptor	TRUE	223	ALS-TDP ( 223 )
CGND-HRA-00557	CGND-HDA-00534-b38	None	ALS-TDP	ALS	Motor Cortex	UNC13A_5prime_1_leaf_library_norm	1.99699e-08	1.99699e-08	Short Novel Acceptor	TRUE	223	ALS-TDP ( 223 )
CGND-HRA-00558	CGND-HDA-00534-b38	None	ALS-TDP	ALS	Lumbar Spinal Cord	UNC13A_5prime_1_leaf_library_norm	0	0	Short Novel Acceptor	TRUE	136	ALS-TDP ( 136 )
CGND-HRA-00559	CGND-HDA-00535-b38	SOD1	ALS non-TDP	ALS	Frontal Cortex	UNC13A_5prime_1_leaf_library_norm	0	0	Short Novel Acceptor	FALSE	4	ALS non-TDP ( 4 )
CGND-HRA-00561	CGND-HDA-00535-b38	SOD1	ALS non-TDP	ALS	Motor Cortex	UNC13A_5prime_1_leaf_library_norm	0	0	Short Novel Acceptor	TRUE	9	ALS non-TDP ( 9 )
CGND-HRA-00562	CGND-HDA-00535-b38	SOD1	ALS non-TDP	ALS	Motor Cortex	UNC13A_5prime_1_leaf_library_norm	0	0	Short Novel Acceptor	TRUE	9	ALS non-TDP ( 9 )
CGND-HRA-00563	CGND-HDA-00540-b38	None	ALS-TDP	ALS	Motor Cortex	UNC13A_5prime_1_leaf_library_norm	0	0	Short Novel Acceptor	TRUE	223	ALS-TDP ( 223 )
CGND-HRA-00564	CGND-HDA-00540-b38	None	ALS-TDP	ALS	Motor Cortex	UNC13A_5prime_1_leaf_library_norm	0	0	Short Novel Acceptor	TRUE	223	ALS-TDP ( 223 )
CGND-HRA-00571	CGND-HDA-00543-b38	None	ALS-TDP	ALS	Frontal Cortex	UNC13A_5prime_1_leaf_library_norm	0	0	Short Novel Acceptor	FALSE	173	ALS-TDP ( 173 )
CGND-HRA-00574	CGND-HDA-00543-b38	None	ALS-TDP	ALS	Motor Cortex	UNC13A_5prime_1_leaf_library_norm	2.66255e-08	1.59753e-07	Short Novel Acceptor	TRUE	223	ALS-TDP ( 223 )
CGND-HRA-00575	CGND-HDA-00543-b38	None	ALS-TDP	ALS	Motor Cortex	UNC13A_5prime_1_leaf_library_norm	0	2.63708e-08	Short Novel Acceptor	TRUE	223	ALS-TDP ( 223 )
CGND-HRA-00576	CGND-HDA-00543-b38	None	ALS-TDP	ALS	Cervical Spinal Cord	UNC13A_5prime_1_leaf_library_norm	0	0	Short Novel Acceptor	TRUE	134	ALS-TDP ( 134 )
CGND-HRA-00577	CGND-HDA-00543-b38	None	ALS-TDP	ALS	Lumbar Spinal Cord	UNC13A_5prime_1_leaf_library_norm	0	0	Short Novel Acceptor	TRUE	136	ALS-TDP ( 136 )
CGND-HRA-00585	CGND-HDA-02053	None	ALS-TDP	ALS	Cerebellum	UNC13A_5prime_1_leaf_library_norm	0	0	Short Novel Acceptor	FALSE	155	ALS-TDP ( 155 )
CGND-HRA-00586	CGND-HDA-02053	None	ALS-TDP	ALS	Motor Cortex	UNC13A_5prime_1_leaf_library_norm	0	2.09465e-08	Short Novel Acceptor	TRUE	223	ALS-TDP ( 223 )
CGND-HRA-00587	CGND-HDA-02053	None	ALS-TDP	ALS	Motor Cortex	UNC13A_5prime_1_leaf_library_norm	0	0	Short Novel Acceptor	TRUE	223	ALS-TDP ( 223 )
CGND-HRA-00589	CGND-HDA-02053	None	ALS-TDP	ALS	Lumbar Spinal Cord	UNC13A_5prime_1_leaf_library_norm	0	0	Short Novel Acceptor	TRUE	136	ALS-TDP ( 136 )
CGND-HRA-00598	CGND-HDA-02057	None	ALS-TDP	ALS	Cerebellum	UNC13A_5prime_1_leaf_library_norm	0	0	Short Novel Acceptor	FALSE	155	ALS-TDP ( 155 )
CGND-HRA-00599	CGND-HDA-02057	None	ALS-TDP	ALS	Motor Cortex	UNC13A_5prime_1_leaf_library_norm	0	0	Short Novel Acceptor	TRUE	223	ALS-TDP ( 223 )
CGND-HRA-00600	CGND-HDA-02057	None	ALS-TDP	ALS	Motor Cortex	UNC13A_5prime_1_leaf_library_norm	2.66896e-08	2.66896e-08	Short Novel Acceptor	TRUE	223	ALS-TDP ( 223 )
CGND-HRA-00601	CGND-HDA-02057	None	ALS-TDP	ALS	Cervical Spinal Cord	UNC13A_5prime_1_leaf_library_norm	0	0	Short Novel Acceptor	TRUE	134	ALS-TDP ( 134 )
CGND-HRA-00603	CGND-HDA-00548-b38	None	ALS-TDP	ALS	Motor Cortex	UNC13A_5prime_1_leaf_library_norm	0	0	Short Novel Acceptor	TRUE	223	ALS-TDP ( 223 )
CGND-HRA-00604	CGND-HDA-00548-b38	None	ALS-TDP	ALS	Motor Cortex	UNC13A_5prime_1_leaf_library_norm	0	0	Short Novel Acceptor	TRUE	223	ALS-TDP ( 223 )
CGND-HRA-00605	CGND-HDA-00548-b38	None	ALS-TDP	ALS	Cervical Spinal Cord	UNC13A_5prime_1_leaf_library_norm	0	0	Short Novel Acceptor	TRUE	134	ALS-TDP ( 134 )
CGND-HRA-00606	CGND-HDA-00548-b38	None	ALS-TDP	ALS	Lumbar Spinal Cord	UNC13A_5prime_1_leaf_library_norm	0	0	Short Novel Acceptor	TRUE	136	ALS-TDP ( 136 )
CGND-HRA-00607	CGND-HDA-00549-b38	C9orf72	ALS-TDP	ALS-FTD	Motor Cortex	UNC13A_5prime_1_leaf_library_norm	0	2.25622e-08	Short Novel Acceptor	TRUE	223	ALS-TDP ( 223 )
CGND-HRA-00608	CGND-HDA-00549-b38	C9orf72	ALS-TDP	ALS-FTD	Motor Cortex	UNC13A_5prime_1_leaf_library_norm	0	3.05991e-08	Short Novel Acceptor	TRUE	223	ALS-TDP ( 223 )
CGND-HRA-00609	CGND-HDA-00549-b38	C9orf72	ALS-TDP	ALS-FTD	Cervical Spinal Cord	UNC13A_5prime_1_leaf_library_norm	0	0	Short Novel Acceptor	TRUE	134	ALS-TDP ( 134 )
CGND-HRA-00610	CGND-HDA-00549-b38	C9orf72	ALS-TDP	ALS-FTD	Lumbar Spinal Cord	UNC13A_5prime_1_leaf_library_norm	0	0	Short Novel Acceptor	TRUE	136	ALS-TDP ( 136 )
CGND-HRA-00611	CGND-HDA-00550-b38	None	ALS-TDP	ALS-AD	Motor Cortex	UNC13A_5prime_1_leaf_library_norm	0	0	Short Novel Acceptor	TRUE	223	ALS-TDP ( 223 )
CGND-HRA-00612	CGND-HDA-00550-b38	None	ALS-TDP	ALS-AD	Motor Cortex	UNC13A_5prime_1_leaf_library_norm	3.58451e-08	7.16901e-08	Short Novel Acceptor	TRUE	223	ALS-TDP ( 223 )
CGND-HRA-00614	CGND-HDA-00550-b38	None	ALS-TDP	ALS-AD	Lumbar Spinal Cord	UNC13A_5prime_1_leaf_library_norm	0	0	Short Novel Acceptor	TRUE	136	ALS-TDP ( 136 )
CGND-HRA-00615	CGND-HDA-00551-b38	None	ALS-TDP	ALS	Motor Cortex	UNC13A_5prime_1_leaf_library_norm	0	0	Short Novel Acceptor	TRUE	223	ALS-TDP ( 223 )
CGND-HRA-00616	CGND-HDA-00551-b38	None	ALS-TDP	ALS	Motor Cortex	UNC13A_5prime_1_leaf_library_norm	1.06091e-07	1.8566e-07	Short Novel Acceptor	TRUE	223	ALS-TDP ( 223 )
CGND-HRA-00617	CGND-HDA-00551-b38	None	ALS-TDP	ALS	Cervical Spinal Cord	UNC13A_5prime_1_leaf_library_norm	5.83852e-08	8.75777e-08	Short Novel Acceptor	TRUE	134	ALS-TDP ( 134 )
CGND-HRA-00618	CGND-HDA-00551-b38	None	ALS-TDP	ALS	Cerebellum	UNC13A_5prime_1_leaf_library_norm	0	0	Short Novel Acceptor	FALSE	155	ALS-TDP ( 155 )
CGND-HRA-00620	CGND-HDA-00552-b38	None	ALS-TDP	ALS	Cerebellum	UNC13A_5prime_1_leaf_library_norm	0	0	Short Novel Acceptor	FALSE	155	ALS-TDP ( 155 )
CGND-HRA-00621	CGND-HDA-00552-b38	None	ALS-TDP	ALS	Frontal Cortex	UNC13A_5prime_1_leaf_library_norm	0	0	Short Novel Acceptor	FALSE	173	ALS-TDP ( 173 )
CGND-HRA-00624	CGND-HDA-00552-b38	None	ALS-TDP	ALS	Motor Cortex	UNC13A_5prime_1_leaf_library_norm	0	0	Short Novel Acceptor	TRUE	223	ALS-TDP ( 223 )
CGND-HRA-00625	CGND-HDA-00552-b38	None	ALS-TDP	ALS	Cervical Spinal Cord	UNC13A_5prime_1_leaf_library_norm	0	0	Short Novel Acceptor	TRUE	134	ALS-TDP ( 134 )
CGND-HRA-00626	CGND-HDA-00552-b38	None	ALS-TDP	ALS	Lumbar Spinal Cord	UNC13A_5prime_1_leaf_library_norm	0	0	Short Novel Acceptor	TRUE	136	ALS-TDP ( 136 )
CGND-HRA-00627	CGND-HDA-00553-b38	C9orf72	ALS-TDP	ALS	Motor Cortex	UNC13A_5prime_1_leaf_library_norm	0	0	Short Novel Acceptor	TRUE	223	ALS-TDP ( 223 )
CGND-HRA-00628	CGND-HDA-00553-b38	C9orf72	ALS-TDP	ALS	Motor Cortex	UNC13A_5prime_1_leaf_library_norm	0	0	Short Novel Acceptor	TRUE	223	ALS-TDP ( 223 )
CGND-HRA-00630	CGND-HDA-00553-b38	C9orf72	ALS-TDP	ALS	Lumbar Spinal Cord	UNC13A_5prime_1_leaf_library_norm	0	0	Short Novel Acceptor	TRUE	136	ALS-TDP ( 136 )
CGND-HRA-00631	CGND-HDA-00536-b38	C9orf72	ALS-TDP	ALS	Motor Cortex	UNC13A_5prime_1_leaf_library_norm	0	0	Short Novel Acceptor	TRUE	223	ALS-TDP ( 223 )
CGND-HRA-00633	CGND-HDA-00538-b38	None	ALS-TDP	ALS	Motor Cortex	UNC13A_5prime_1_leaf_library_norm	0	0	Short Novel Acceptor	TRUE	223	ALS-TDP ( 223 )
CGND-HRA-00634	CGND-HDA-00538-b38	None	ALS-TDP	ALS	Cervical Spinal Cord	UNC13A_5prime_1_leaf_library_norm	0	0	Short Novel Acceptor	TRUE	134	ALS-TDP ( 134 )
CGND-HRA-00636	CGND-HDA-02237	None	ALS-TDP	ALS	Cerebellum	UNC13A_5prime_1_leaf_library_norm	0	0	Short Novel Acceptor	FALSE	155	ALS-TDP ( 155 )
CGND-HRA-00637	CGND-HDA-02237	None	ALS-TDP	ALS	Motor Cortex	UNC13A_5prime_1_leaf_library_norm	0	0	Short Novel Acceptor	TRUE	223	ALS-TDP ( 223 )
CGND-HRA-00638	CGND-HDA-02237	None	ALS-TDP	ALS	Motor Cortex	UNC13A_5prime_1_leaf_library_norm	2.47319e-08	2.47319e-08	Short Novel Acceptor	TRUE	223	ALS-TDP ( 223 )
CGND-HRA-00640	CGND-HDA-00555-b38	None	ALS-TDP	ALS	Motor Cortex	UNC13A_5prime_1_leaf_library_norm	0	0	Short Novel Acceptor	TRUE	223	ALS-TDP ( 223 )
CGND-HRA-00641	CGND-HDA-00555-b38	None	ALS-TDP	ALS	Cervical Spinal Cord	UNC13A_5prime_1_leaf_library_norm	0	0	Short Novel Acceptor	TRUE	134	ALS-TDP ( 134 )
CGND-HRA-00642	CGND-HDA-00555-b38	None	ALS-TDP	ALS	Lumbar Spinal Cord	UNC13A_5prime_1_leaf_library_norm	0	0	Short Novel Acceptor	TRUE	136	ALS-TDP ( 136 )
CGND-HRA-00643	CGND-HDA-00556-b38	None	Control	control	Cerebellum	UNC13A_5prime_1_leaf_library_norm	0	0	Short Novel Acceptor	FALSE	28	Control ( 28 )
CGND-HRA-00644	CGND-HDA-00556-b38	None	Control	control	Motor Cortex	UNC13A_5prime_1_leaf_library_norm	0	0	Short Novel Acceptor	TRUE	23	Control ( 23 )
CGND-HRA-00645	CGND-HDA-00556-b38	None	Control	control	Cervical Spinal Cord	UNC13A_5prime_1_leaf_library_norm	0	0	Short Novel Acceptor	TRUE	32	Control ( 32 )
CGND-HRA-00648	CGND-HDA-00558-b38	None	ALS-TDP	ALS	Cervical Spinal Cord	UNC13A_5prime_1_leaf_library_norm	0	0	Short Novel Acceptor	TRUE	134	ALS-TDP ( 134 )
CGND-HRA-00649	CGND-HDA-00558-b38	None	ALS-TDP	ALS	Lumbar Spinal Cord	UNC13A_5prime_1_leaf_library_norm	0	0	Short Novel Acceptor	TRUE	136	ALS-TDP ( 136 )
CGND-HRA-00650	CGND-HDA-00559-b38	None	ALS-TDP	Other	Motor Cortex	UNC13A_5prime_1_leaf_library_norm	0	0	Short Novel Acceptor	TRUE	223	ALS-TDP ( 223 )
CGND-HRA-00651	CGND-HDA-00559-b38	None	ALS-TDP	Other	Motor Cortex	UNC13A_5prime_1_leaf_library_norm	0	0	Short Novel Acceptor	TRUE	223	ALS-TDP ( 223 )
CGND-HRA-00652	CGND-HDA-00559-b38	None	ALS-TDP	Other	Cervical Spinal Cord	UNC13A_5prime_1_leaf_library_norm	0	2.27099e-08	Short Novel Acceptor	TRUE	134	ALS-TDP ( 134 )
CGND-HRA-00667	CGND-HDA-00564-b38	None	Control	control	Cerebellum	UNC13A_5prime_1_leaf_library_norm	0	0	Short Novel Acceptor	FALSE	28	Control ( 28 )
CGND-HRA-00668	CGND-HDA-00564-b38	None	Control	control	Motor Cortex	UNC13A_5prime_1_leaf_library_norm	0	0	Short Novel Acceptor	TRUE	23	Control ( 23 )
CGND-HRA-00669	CGND-HDA-00564-b38	None	Control	control	Motor Cortex	UNC13A_5prime_1_leaf_library_norm	0	0	Short Novel Acceptor	TRUE	23	Control ( 23 )
CGND-HRA-00670	CGND-HDA-00564-b38	None	Control	control	Cervical Spinal Cord	UNC13A_5prime_1_leaf_library_norm	0	0	Short Novel Acceptor	TRUE	32	Control ( 32 )
CGND-HRA-00671	CGND-HDA-00565-b38	None	ALS-TDP	ALS	Cerebellum	UNC13A_5prime_1_leaf_library_norm	0	0	Short Novel Acceptor	FALSE	155	ALS-TDP ( 155 )
CGND-HRA-00672	CGND-HDA-00565-b38	None	ALS-TDP	ALS	Motor Cortex	UNC13A_5prime_1_leaf_library_norm	0	3.98538e-08	Short Novel Acceptor	TRUE	223	ALS-TDP ( 223 )
CGND-HRA-00673	CGND-HDA-00565-b38	None	ALS-TDP	ALS	Motor Cortex	UNC13A_5prime_1_leaf_library_norm	0	1.73894e-08	Short Novel Acceptor	TRUE	223	ALS-TDP ( 223 )
CGND-HRA-00674	CGND-HDA-00565-b38	None	ALS-TDP	ALS	Cervical Spinal Cord	UNC13A_5prime_1_leaf_library_norm	0	0	Short Novel Acceptor	TRUE	134	ALS-TDP ( 134 )
CGND-HRA-00675	CGND-HDA-00565-b38	None	ALS-TDP	ALS	Lumbar Spinal Cord	UNC13A_5prime_1_leaf_library_norm	0	0	Short Novel Acceptor	TRUE	136	ALS-TDP ( 136 )
CGND-HRA-00676	CGND-HDA-00566-b38	None	ALS-TDP	ALS	Cerebellum	UNC13A_5prime_1_leaf_library_norm	0	0	Short Novel Acceptor	FALSE	155	ALS-TDP ( 155 )
CGND-HRA-00677	CGND-HDA-00566-b38	None	ALS-TDP	ALS	Motor Cortex	UNC13A_5prime_1_leaf_library_norm	0	0	Short Novel Acceptor	TRUE	223	ALS-TDP ( 223 )
CGND-HRA-00678	CGND-HDA-00566-b38	None	ALS-TDP	ALS	Motor Cortex	UNC13A_5prime_1_leaf_library_norm	0	0	Short Novel Acceptor	TRUE	223	ALS-TDP ( 223 )
CGND-HRA-00679	CGND-HDA-00566-b38	None	ALS-TDP	ALS	Cervical Spinal Cord	UNC13A_5prime_1_leaf_library_norm	0	0	Short Novel Acceptor	TRUE	134	ALS-TDP ( 134 )
CGND-HRA-00680	CGND-HDA-00567-b38	None	ALS-TDP	ALS	Motor Cortex	UNC13A_5prime_1_leaf_library_norm	2.41444e-08	4.82889e-08	Short Novel Acceptor	TRUE	223	ALS-TDP ( 223 )
CGND-HRA-00681	CGND-HDA-00567-b38	None	ALS-TDP	ALS	Motor Cortex	UNC13A_5prime_1_leaf_library_norm	1.82298e-08	1.82298e-08	Short Novel Acceptor	TRUE	223	ALS-TDP ( 223 )
CGND-HRA-00682	CGND-HDA-00567-b38	None	ALS-TDP	ALS	Cervical Spinal Cord	UNC13A_5prime_1_leaf_library_norm	0	0	Short Novel Acceptor	TRUE	134	ALS-TDP ( 134 )
CGND-HRA-00683	CGND-HDA-00567-b38	None	ALS-TDP	ALS	Lumbar Spinal Cord	UNC13A_5prime_1_leaf_library_norm	0	0	Short Novel Acceptor	TRUE	136	ALS-TDP ( 136 )
CGND-HRA-00684	CGND-HDA-02023	None	ALS-TDP	ALS	Cerebellum	UNC13A_5prime_1_leaf_library_norm	0	0	Short Novel Acceptor	FALSE	155	ALS-TDP ( 155 )
CGND-HRA-00685	CGND-HDA-02024	None	ALS-TDP	ALS	Cerebellum	UNC13A_5prime_1_leaf_library_norm	0	0	Short Novel Acceptor	FALSE	155	ALS-TDP ( 155 )
CGND-HRA-00686	CGND-HDA-02025	None	ALS-TDP	ALS	Cerebellum	UNC13A_5prime_1_leaf_library_norm	0	0	Short Novel Acceptor	FALSE	155	ALS-TDP ( 155 )
CGND-HRA-00687	CGND-HDA-02026	None	ALS-TDP	ALS	Cerebellum	UNC13A_5prime_1_leaf_library_norm	0	0	Short Novel Acceptor	FALSE	155	ALS-TDP ( 155 )
CGND-HRA-00689	CGND-HDA-02028	None	ALS-TDP	ALS	Cerebellum	UNC13A_5prime_1_leaf_library_norm	0	0	Short Novel Acceptor	FALSE	155	ALS-TDP ( 155 )
CGND-HRA-00690	CGND-HDA-02029	None	ALS-TDP	ALS	Cerebellum	UNC13A_5prime_1_leaf_library_norm	0	0	Short Novel Acceptor	FALSE	155	ALS-TDP ( 155 )
CGND-HRA-00693	CGND-HDA-02032	None	ALS-TDP	ALS	Cerebellum	UNC13A_5prime_1_leaf_library_norm	0	0	Short Novel Acceptor	FALSE	155	ALS-TDP ( 155 )
CGND-HRA-00694	CGND-HDA-02033	None	ALS-TDP	ALS	Cerebellum	UNC13A_5prime_1_leaf_library_norm	0	0	Short Novel Acceptor	FALSE	155	ALS-TDP ( 155 )
CGND-HRA-00695	CGND-HDA-02034	None	ALS-TDP	ALS	Cerebellum	UNC13A_5prime_1_leaf_library_norm	0	0	Short Novel Acceptor	FALSE	155	ALS-TDP ( 155 )
CGND-HRA-00696	CGND-HDA-02035	SOD1	ALS non-TDP	ALS	Cerebellum	UNC13A_5prime_1_leaf_library_norm	0	0	Short Novel Acceptor	FALSE	6	ALS non-TDP ( 6 )
CGND-HRA-00697	CGND-HDA-02036	None	ALS-TDP	ALS	Cerebellum	UNC13A_5prime_1_leaf_library_norm	0	0	Short Novel Acceptor	FALSE	155	ALS-TDP ( 155 )
CGND-HRA-00706	CGND-HDA-02045	None	ALS-TDP	ALS	Cerebellum	UNC13A_5prime_1_leaf_library_norm	0	0	Short Novel Acceptor	FALSE	155	ALS-TDP ( 155 )
CGND-HRA-00707	CGND-HDA-02046	C9orf72	FTLD-TDP		Cerebellum	UNC13A_5prime_1_leaf_library_norm	0	0	Short Novel Acceptor	FALSE	47	FTLD-TDP ( 47 )
CGND-HRA-00708	CGND-HDA-02047	None	FTLD-TDP		Cerebellum	UNC13A_5prime_1_leaf_library_norm	0	0	Short Novel Acceptor	FALSE	47	FTLD-TDP ( 47 )
CGND-HRA-00709	CGND-HDA-02048	None	FTLD-TDP		Cerebellum	UNC13A_5prime_1_leaf_library_norm	0	0	Short Novel Acceptor	FALSE	47	FTLD-TDP ( 47 )
CGND-HRA-00710	CGND-HDA-02049	None	FTLD-TDP		Cerebellum	UNC13A_5prime_1_leaf_library_norm	0	0	Short Novel Acceptor	FALSE	47	FTLD-TDP ( 47 )
CGND-HRA-00713	CGND-HDA-02052	C9orf72	ALS-TDP	ALS-AD	Cerebellum	UNC13A_5prime_1_leaf_library_norm	0	0	Short Novel Acceptor	FALSE	155	ALS-TDP ( 155 )
CGND-HRA-00714	CGND-HDA-01468	C9orf72	ALS-TDP	ALS	Cerebellum	UNC13A_5prime_1_leaf_library_norm	0	0	Short Novel Acceptor	FALSE	155	ALS-TDP ( 155 )
CGND-HRA-00716	CGND-HDA-01473	C9orf72	ALS-TDP	ALS	Cerebellum	UNC13A_5prime_1_leaf_library_norm	0	0	Short Novel Acceptor	FALSE	155	ALS-TDP ( 155 )
CGND-HRA-00718	CGND-HDA-01476	C9orf72	ALS-TDP	ALS-FTD	Cerebellum	UNC13A_5prime_1_leaf_library_norm	0	0	Short Novel Acceptor	FALSE	155	ALS-TDP ( 155 )
CGND-HRA-00720	CGND-HDA-02061	C9orf72	ALS-TDP	ALS	Cerebellum	UNC13A_5prime_1_leaf_library_norm	0	0	Short Novel Acceptor	FALSE	155	ALS-TDP ( 155 )
CGND-HRA-00722	NEUCV649UJK-b38	None	ALS-TDP	ALS	Cerebellum	UNC13A_5prime_1_leaf_library_norm	0	0	Short Novel Acceptor	FALSE	155	ALS-TDP ( 155 )
CGND-HRA-00723	NEUUE532LFF-b38	None	ALS-TDP	ALS	Cerebellum	UNC13A_5prime_1_leaf_library_norm	0	0	Short Novel Acceptor	FALSE	155	ALS-TDP ( 155 )
CGND-HRA-00724	NEUYY221HZA-b38	None	ALS-TDP	ALS	Cerebellum	UNC13A_5prime_1_leaf_library_norm	0	0	Short Novel Acceptor	FALSE	155	ALS-TDP ( 155 )
CGND-HRA-00728	CGND-HDA-00946-b38	C9orf72	ALS-TDP	ALS	Cerebellum	UNC13A_5prime_1_leaf_library_norm	0	0	Short Novel Acceptor	FALSE	155	ALS-TDP ( 155 )
CGND-HRA-00729	CGND-HDA-00955-b38	C9orf72	ALS-TDP	ALS	Cerebellum	UNC13A_5prime_1_leaf_library_norm	0	0	Short Novel Acceptor	FALSE	155	ALS-TDP ( 155 )
CGND-HRA-00731	CGND-HDA-02063	None	ALS-TDP	ALS	Cerebellum	UNC13A_5prime_1_leaf_library_norm	0	0	Short Novel Acceptor	FALSE	155	ALS-TDP ( 155 )
CGND-HRA-00732	CGND-HDA-02063	None	ALS-TDP	ALS	Motor Cortex	UNC13A_5prime_1_leaf_library_norm	0	0	Short Novel Acceptor	TRUE	223	ALS-TDP ( 223 )
CGND-HRA-00733	CGND-HDA-02063	None	ALS-TDP	ALS	Motor Cortex	UNC13A_5prime_1_leaf_library_norm	0	0	Short Novel Acceptor	TRUE	223	ALS-TDP ( 223 )
CGND-HRA-00734	CGND-HDA-02063	None	ALS-TDP	ALS	Cervical Spinal Cord	UNC13A_5prime_1_leaf_library_norm	0	0	Short Novel Acceptor	TRUE	134	ALS-TDP ( 134 )
CGND-HRA-00735	CGND-HDA-02063	None	ALS-TDP	ALS	Lumbar Spinal Cord	UNC13A_5prime_1_leaf_library_norm	0	0	Short Novel Acceptor	TRUE	136	ALS-TDP ( 136 )
CGND-HRA-00751	CGND-HDA-02714	None	Control	control	Frontal Cortex	UNC13A_5prime_1_leaf_library_norm	0	0	Short Novel Acceptor	TRUE	40	Control ( 40 )
CGND-HRA-00752	CGND-HDA-02714	None	Control	control	Temporal Cortex	UNC13A_5prime_1_leaf_library_norm	0	0	Short Novel Acceptor	TRUE	23	Control ( 23 )
CGND-HRA-00753	CGND-HDA-02714	None	Control	control	Cerebellum	UNC13A_5prime_1_leaf_library_norm	0	0	Short Novel Acceptor	FALSE	28	Control ( 28 )
CGND-HRA-00754	CGND-HDA-02714	None	Control	control	Cervical Spinal Cord	UNC13A_5prime_1_leaf_library_norm	0	0	Short Novel Acceptor	TRUE	32	Control ( 32 )
CGND-HRA-00755	CGND-HDA-02714	None	Control	control	Lumbar Spinal Cord	UNC13A_5prime_1_leaf_library_norm	0	0	Short Novel Acceptor	TRUE	33	Control ( 33 )
CGND-HRA-00756	CGND-HDA-02715	None	ALS-TDP	ALS	Frontal Cortex	UNC13A_5prime_1_leaf_library_norm	0	0	Short Novel Acceptor	FALSE	173	ALS-TDP ( 173 )
CGND-HRA-00757	CGND-HDA-02715	None	ALS-TDP	ALS	Temporal Cortex	UNC13A_5prime_1_leaf_library_norm	0	0	Short Novel Acceptor	FALSE	23	ALS-TDP ( 23 )
CGND-HRA-00758	CGND-HDA-02715	None	ALS-TDP	ALS	Cerebellum	UNC13A_5prime_1_leaf_library_norm	0	0	Short Novel Acceptor	FALSE	155	ALS-TDP ( 155 )
CGND-HRA-00759	CGND-HDA-02715	None	ALS-TDP	ALS	Cervical Spinal Cord	UNC13A_5prime_1_leaf_library_norm	0	2.84449e-08	Short Novel Acceptor	TRUE	134	ALS-TDP ( 134 )
CGND-HRA-00760	CGND-HDA-02715	None	ALS-TDP	ALS	Lumbar Spinal Cord	UNC13A_5prime_1_leaf_library_norm	0	0	Short Novel Acceptor	TRUE	136	ALS-TDP ( 136 )
CGND-HRA-00761	CGND-HDA-02716	None	Control	control	Frontal Cortex	UNC13A_5prime_1_leaf_library_norm	0	0	Short Novel Acceptor	TRUE	40	Control ( 40 )
CGND-HRA-00763	CGND-HDA-02716	None	Control	control	Cerebellum	UNC13A_5prime_1_leaf_library_norm	0	0	Short Novel Acceptor	FALSE	28	Control ( 28 )
CGND-HRA-00764	CGND-HDA-02716	None	Control	control	Lumbar Spinal Cord	UNC13A_5prime_1_leaf_library_norm	0	0	Short Novel Acceptor	TRUE	33	Control ( 33 )
CGND-HRA-00765	CGND-HDA-02717	None	ALS-TDP	ALS	Frontal Cortex	UNC13A_5prime_1_leaf_library_norm	0	0	Short Novel Acceptor	FALSE	173	ALS-TDP ( 173 )
CGND-HRA-00766	CGND-HDA-02717	None	ALS-TDP	ALS	Temporal Cortex	UNC13A_5prime_1_leaf_library_norm	1.79636e-08	3.59272e-08	Short Novel Acceptor	FALSE	23	ALS-TDP ( 23 )
CGND-HRA-00767	CGND-HDA-02717	None	ALS-TDP	ALS	Cerebellum	UNC13A_5prime_1_leaf_library_norm	0	0	Short Novel Acceptor	FALSE	155	ALS-TDP ( 155 )
CGND-HRA-00769	CGND-HDA-02718	None	Control	control	Frontal Cortex	UNC13A_5prime_1_leaf_library_norm	0	0	Short Novel Acceptor	TRUE	40	Control ( 40 )
CGND-HRA-00770	CGND-HDA-02718	None	Control	control	Temporal Cortex	UNC13A_5prime_1_leaf_library_norm	0	0	Short Novel Acceptor	TRUE	23	Control ( 23 )
CGND-HRA-00771	CGND-HDA-02718	None	Control	control	Cervical Spinal Cord	UNC13A_5prime_1_leaf_library_norm	0	0	Short Novel Acceptor	TRUE	32	Control ( 32 )
CGND-HRA-00772	CGND-HDA-02718	None	Control	control	Lumbar Spinal Cord	UNC13A_5prime_1_leaf_library_norm	0	0	Short Novel Acceptor	TRUE	33	Control ( 33 )
CGND-HRA-00773	CGND-HDA-02719	None	ALS-TDP	ALS	Frontal Cortex	UNC13A_5prime_1_leaf_library_norm	0	0	Short Novel Acceptor	FALSE	173	ALS-TDP ( 173 )
CGND-HRA-00774	CGND-HDA-02719	None	ALS-TDP	ALS	Temporal Cortex	UNC13A_5prime_1_leaf_library_norm	0	0	Short Novel Acceptor	FALSE	23	ALS-TDP ( 23 )
CGND-HRA-00775	CGND-HDA-02719	None	ALS-TDP	ALS	Cerebellum	UNC13A_5prime_1_leaf_library_norm	0	0	Short Novel Acceptor	FALSE	155	ALS-TDP ( 155 )
CGND-HRA-00776	CGND-HDA-02719	None	ALS-TDP	ALS	Cervical Spinal Cord	UNC13A_5prime_1_leaf_library_norm	0	2.1039e-08	Short Novel Acceptor	TRUE	134	ALS-TDP ( 134 )
CGND-HRA-00777	CGND-HDA-02719	None	ALS-TDP	ALS	Lumbar Spinal Cord	UNC13A_5prime_1_leaf_library_norm	0	0	Short Novel Acceptor	TRUE	136	ALS-TDP ( 136 )
CGND-HRA-00779	CGND-HDA-02720	None	Control	control	Temporal Cortex	UNC13A_5prime_1_leaf_library_norm	0	0	Short Novel Acceptor	TRUE	23	Control ( 23 )
CGND-HRA-00781	CGND-HDA-02720	None	Control	control	Cervical Spinal Cord	UNC13A_5prime_1_leaf_library_norm	0	0	Short Novel Acceptor	TRUE	32	Control ( 32 )
CGND-HRA-00782	CGND-HDA-02720	None	Control	control	Lumbar Spinal Cord	UNC13A_5prime_1_leaf_library_norm	0	0	Short Novel Acceptor	TRUE	33	Control ( 33 )
CGND-HRA-00783	CGND-HDA-02721	None	ALS-TDP	ALS	Frontal Cortex	UNC13A_5prime_1_leaf_library_norm	0	0	Short Novel Acceptor	FALSE	173	ALS-TDP ( 173 )
CGND-HRA-00784	CGND-HDA-02721	None	ALS-TDP	ALS	Temporal Cortex	UNC13A_5prime_1_leaf_library_norm	0	0	Short Novel Acceptor	FALSE	23	ALS-TDP ( 23 )
CGND-HRA-00785	CGND-HDA-02721	None	ALS-TDP	ALS	Cerebellum	UNC13A_5prime_1_leaf_library_norm	0	0	Short Novel Acceptor	FALSE	155	ALS-TDP ( 155 )
CGND-HRA-00786	CGND-HDA-02721	None	ALS-TDP	ALS	Cervical Spinal Cord	UNC13A_5prime_1_leaf_library_norm	0	2.81628e-08	Short Novel Acceptor	TRUE	134	ALS-TDP ( 134 )
CGND-HRA-00787	CGND-HDA-02721	None	ALS-TDP	ALS	Lumbar Spinal Cord	UNC13A_5prime_1_leaf_library_norm	0	0	Short Novel Acceptor	TRUE	136	ALS-TDP ( 136 )
CGND-HRA-00788	CGND-HDA-02722	None	Control	control	Frontal Cortex	UNC13A_5prime_1_leaf_library_norm	0	0	Short Novel Acceptor	TRUE	40	Control ( 40 )
CGND-HRA-00789	CGND-HDA-02722	None	Control	control	Temporal Cortex	UNC13A_5prime_1_leaf_library_norm	0	0	Short Novel Acceptor	TRUE	23	Control ( 23 )
CGND-HRA-00790	CGND-HDA-02722	None	Control	control	Cervical Spinal Cord	UNC13A_5prime_1_leaf_library_norm	0	0	Short Novel Acceptor	TRUE	32	Control ( 32 )
CGND-HRA-00791	CGND-HDA-02722	None	Control	control	Lumbar Spinal Cord	UNC13A_5prime_1_leaf_library_norm	0	0	Short Novel Acceptor	TRUE	33	Control ( 33 )
CGND-HRA-00798	CGND-HDA-02724	None	Control	control	Cervical Spinal Cord	UNC13A_5prime_1_leaf_library_norm	0	0	Short Novel Acceptor	TRUE	32	Control ( 32 )
CGND-HRA-00799	CGND-HDA-02724	None	Control	control	Lumbar Spinal Cord	UNC13A_5prime_1_leaf_library_norm	0	0	Short Novel Acceptor	TRUE	33	Control ( 33 )
CGND-HRA-00802	CGND-HDA-02725	None	ALS-TDP	ALS	Lumbar Spinal Cord	UNC13A_5prime_1_leaf_library_norm	2.05509e-08	2.05509e-08	Short Novel Acceptor	TRUE	136	ALS-TDP ( 136 )
CGND-HRA-00803	CGND-HDA-02726	None	Control	control	Cerebellum	UNC13A_5prime_1_leaf_library_norm	0	0	Short Novel Acceptor	FALSE	28	Control ( 28 )
CGND-HRA-00804	CGND-HDA-02726	None	Control	control	Cervical Spinal Cord	UNC13A_5prime_1_leaf_library_norm	0	0	Short Novel Acceptor	TRUE	32	Control ( 32 )
CGND-HRA-00805	CGND-HDA-02726	None	Control	control	Lumbar Spinal Cord	UNC13A_5prime_1_leaf_library_norm	0	0	Short Novel Acceptor	TRUE	33	Control ( 33 )
CGND-HRA-00806	CGND-HDA-02727	None	ALS-TDP	ALS-FTD	Frontal Cortex	UNC13A_5prime_1_leaf_library_norm	2.24745e-08	4.4949e-08	Short Novel Acceptor	FALSE	173	ALS-TDP ( 173 )
CGND-HRA-00808	CGND-HDA-02727	None	ALS-TDP	ALS-FTD	Cerebellum	UNC13A_5prime_1_leaf_library_norm	0	0	Short Novel Acceptor	FALSE	155	ALS-TDP ( 155 )
CGND-HRA-00809	CGND-HDA-02727	None	ALS-TDP	ALS-FTD	Cervical Spinal Cord	UNC13A_5prime_1_leaf_library_norm	0	0	Short Novel Acceptor	TRUE	134	ALS-TDP ( 134 )
CGND-HRA-00810	CGND-HDA-02727	None	ALS-TDP	ALS-FTD	Lumbar Spinal Cord	UNC13A_5prime_1_leaf_library_norm	0	0	Short Novel Acceptor	TRUE	136	ALS-TDP ( 136 )
CGND-HRA-00811	CGND-HDA-02728	None	Control	control	Frontal Cortex	UNC13A_5prime_1_leaf_library_norm	0	0	Short Novel Acceptor	TRUE	40	Control ( 40 )
CGND-HRA-00812	CGND-HDA-02728	None	Control	control	Temporal Cortex	UNC13A_5prime_1_leaf_library_norm	0	0	Short Novel Acceptor	TRUE	23	Control ( 23 )
CGND-HRA-00813	CGND-HDA-02728	None	Control	control	Cerebellum	UNC13A_5prime_1_leaf_library_norm	0	0	Short Novel Acceptor	FALSE	28	Control ( 28 )
CGND-HRA-00814	CGND-HDA-02728	None	Control	control	Cervical Spinal Cord	UNC13A_5prime_1_leaf_library_norm	0	0	Short Novel Acceptor	TRUE	32	Control ( 32 )
CGND-HRA-00815	CGND-HDA-02729	None	ALS-TDP	ALS	Frontal Cortex	UNC13A_5prime_1_leaf_library_norm	0	0	Short Novel Acceptor	FALSE	173	ALS-TDP ( 173 )
CGND-HRA-00816	CGND-HDA-02729	None	ALS-TDP	ALS	Temporal Cortex	UNC13A_5prime_1_leaf_library_norm	0	0	Short Novel Acceptor	FALSE	23	ALS-TDP ( 23 )
CGND-HRA-00817	CGND-HDA-02729	None	ALS-TDP	ALS	Cerebellum	UNC13A_5prime_1_leaf_library_norm	0	0	Short Novel Acceptor	FALSE	155	ALS-TDP ( 155 )
CGND-HRA-00818	CGND-HDA-02729	None	ALS-TDP	ALS	Cervical Spinal Cord	UNC13A_5prime_1_leaf_library_norm	0	0	Short Novel Acceptor	TRUE	134	ALS-TDP ( 134 )
CGND-HRA-00819	CGND-HDA-02729	None	ALS-TDP	ALS	Lumbar Spinal Cord	UNC13A_5prime_1_leaf_library_norm	0	0	Short Novel Acceptor	TRUE	136	ALS-TDP ( 136 )
CGND-HRA-00820	CGND-HDA-02730	None	Control	control	Frontal Cortex	UNC13A_5prime_1_leaf_library_norm	0	0	Short Novel Acceptor	TRUE	40	Control ( 40 )
CGND-HRA-00821	CGND-HDA-02730	None	Control	control	Temporal Cortex	UNC13A_5prime_1_leaf_library_norm	0	0	Short Novel Acceptor	TRUE	23	Control ( 23 )
CGND-HRA-00822	CGND-HDA-02730	None	Control	control	Cerebellum	UNC13A_5prime_1_leaf_library_norm	0	0	Short Novel Acceptor	FALSE	28	Control ( 28 )
CGND-HRA-00823	CGND-HDA-02731	None	ALS-TDP	ALS	Frontal Cortex	UNC13A_5prime_1_leaf_library_norm	0	0	Short Novel Acceptor	FALSE	173	ALS-TDP ( 173 )
CGND-HRA-00824	CGND-HDA-02731	None	ALS-TDP	ALS	Temporal Cortex	UNC13A_5prime_1_leaf_library_norm	0	0	Short Novel Acceptor	FALSE	23	ALS-TDP ( 23 )
CGND-HRA-00825	CGND-HDA-02731	None	ALS-TDP	ALS	Cerebellum	UNC13A_5prime_1_leaf_library_norm	0	0	Short Novel Acceptor	FALSE	155	ALS-TDP ( 155 )
CGND-HRA-00826	CGND-HDA-02731	None	ALS-TDP	ALS	Cervical Spinal Cord	UNC13A_5prime_1_leaf_library_norm	0	0	Short Novel Acceptor	TRUE	134	ALS-TDP ( 134 )
CGND-HRA-00827	CGND-HDA-02731	None	ALS-TDP	ALS	Lumbar Spinal Cord	UNC13A_5prime_1_leaf_library_norm	0	0	Short Novel Acceptor	TRUE	136	ALS-TDP ( 136 )
CGND-HRA-00828	CGND-HDA-02732	None	Control	control	Cerebellum	UNC13A_5prime_1_leaf_library_norm	0	0	Short Novel Acceptor	FALSE	28	Control ( 28 )
CGND-HRA-00829	CGND-HDA-02732	None	Control	control	Cervical Spinal Cord	UNC13A_5prime_1_leaf_library_norm	0	0	Short Novel Acceptor	TRUE	32	Control ( 32 )
CGND-HRA-00830	CGND-HDA-02733	C9orf72	ALS-TDP	ALS-FTD	Frontal Cortex	UNC13A_5prime_1_leaf_library_norm	2.28887e-08	4.57774e-08	Short Novel Acceptor	FALSE	173	ALS-TDP ( 173 )
CGND-HRA-00832	CGND-HDA-02733	C9orf72	ALS-TDP	ALS-FTD	Cerebellum	UNC13A_5prime_1_leaf_library_norm	0	0	Short Novel Acceptor	FALSE	155	ALS-TDP ( 155 )
CGND-HRA-00833	CGND-HDA-02733	C9orf72	ALS-TDP	ALS-FTD	Cervical Spinal Cord	UNC13A_5prime_1_leaf_library_norm	0	0	Short Novel Acceptor	TRUE	134	ALS-TDP ( 134 )
CGND-HRA-00834	CGND-HDA-02733	C9orf72	ALS-TDP	ALS-FTD	Lumbar Spinal Cord	UNC13A_5prime_1_leaf_library_norm	0	0	Short Novel Acceptor	TRUE	136	ALS-TDP ( 136 )
CGND-HRA-00835	CGND-HDA-02734	None	Control	control	Frontal Cortex	UNC13A_5prime_1_leaf_library_norm	0	0	Short Novel Acceptor	TRUE	40	Control ( 40 )
CGND-HRA-00836	CGND-HDA-02734	None	Control	control	Temporal Cortex	UNC13A_5prime_1_leaf_library_norm	0	0	Short Novel Acceptor	TRUE	23	Control ( 23 )
CGND-HRA-00837	CGND-HDA-02734	None	Control	control	Cervical Spinal Cord	UNC13A_5prime_1_leaf_library_norm	0	0	Short Novel Acceptor	TRUE	32	Control ( 32 )
CGND-HRA-00838	CGND-HDA-02734	None	Control	control	Lumbar Spinal Cord	UNC13A_5prime_1_leaf_library_norm	0	0	Short Novel Acceptor	TRUE	33	Control ( 33 )
CGND-HRA-00845	CGND-HDA-02736	None	Control	control	Temporal Cortex	UNC13A_5prime_1_leaf_library_norm	0	0	Short Novel Acceptor	TRUE	23	Control ( 23 )
CGND-HRA-00846	CGND-HDA-02736	None	Control	control	Cerebellum	UNC13A_5prime_1_leaf_library_norm	0	0	Short Novel Acceptor	FALSE	28	Control ( 28 )
CGND-HRA-00847	CGND-HDA-02736	None	Control	control	Cervical Spinal Cord	UNC13A_5prime_1_leaf_library_norm	0	0	Short Novel Acceptor	TRUE	32	Control ( 32 )
CGND-HRA-00848	CGND-HDA-02736	None	Control	control	Lumbar Spinal Cord	UNC13A_5prime_1_leaf_library_norm	0	0	Short Novel Acceptor	TRUE	33	Control ( 33 )
CGND-HRA-00849	CGND-HDA-02737	None	ALS-TDP	ALS-AD	Frontal Cortex	UNC13A_5prime_1_leaf_library_norm	0	0	Short Novel Acceptor	FALSE	173	ALS-TDP ( 173 )
CGND-HRA-00851	CGND-HDA-02737	None	ALS-TDP	ALS-AD	Cerebellum	UNC13A_5prime_1_leaf_library_norm	0	0	Short Novel Acceptor	FALSE	155	ALS-TDP ( 155 )
CGND-HRA-00852	CGND-HDA-02737	None	ALS-TDP	ALS-AD	Cervical Spinal Cord	UNC13A_5prime_1_leaf_library_norm	0	0	Short Novel Acceptor	TRUE	134	ALS-TDP ( 134 )
CGND-HRA-00853	CGND-HDA-02737	None	ALS-TDP	ALS-AD	Lumbar Spinal Cord	UNC13A_5prime_1_leaf_library_norm	0	0	Short Novel Acceptor	TRUE	136	ALS-TDP ( 136 )
CGND-HRA-00854	CGND-HDA-02738	None	Control	control	Lumbar Spinal Cord	UNC13A_5prime_1_leaf_library_norm	0	0	Short Novel Acceptor	TRUE	33	Control ( 33 )
CGND-HRA-00855	CGND-HDA-02739	None	ALS-TDP	ALS	Frontal Cortex	UNC13A_5prime_1_leaf_library_norm	0	0	Short Novel Acceptor	FALSE	173	ALS-TDP ( 173 )
CGND-HRA-00856	CGND-HDA-02739	None	ALS-TDP	ALS	Temporal Cortex	UNC13A_5prime_1_leaf_library_norm	0	0	Short Novel Acceptor	FALSE	23	ALS-TDP ( 23 )
CGND-HRA-00857	CGND-HDA-02739	None	ALS-TDP	ALS	Cerebellum	UNC13A_5prime_1_leaf_library_norm	0	0	Short Novel Acceptor	FALSE	155	ALS-TDP ( 155 )
CGND-HRA-00858	CGND-HDA-02739	None	ALS-TDP	ALS	Lumbar Spinal Cord	UNC13A_5prime_1_leaf_library_norm	0	0	Short Novel Acceptor	TRUE	136	ALS-TDP ( 136 )
CGND-HRA-00859	CGND-HDA-02740	None	Control	control	Temporal Cortex	UNC13A_5prime_1_leaf_library_norm	0	0	Short Novel Acceptor	TRUE	23	Control ( 23 )
CGND-HRA-00861	CGND-HDA-02741	None	ALS-TDP	ALS	Temporal Cortex	UNC13A_5prime_1_leaf_library_norm	5.03206e-08	5.03206e-08	Short Novel Acceptor	FALSE	23	ALS-TDP ( 23 )
CGND-HRA-00862	CGND-HDA-02741	None	ALS-TDP	ALS	Cerebellum	UNC13A_5prime_1_leaf_library_norm	0	0	Short Novel Acceptor	FALSE	155	ALS-TDP ( 155 )
CGND-HRA-00863	CGND-HDA-02741	None	ALS-TDP	ALS	Cervical Spinal Cord	UNC13A_5prime_1_leaf_library_norm	0	0	Short Novel Acceptor	TRUE	134	ALS-TDP ( 134 )
CGND-HRA-00864	CGND-HDA-02741	None	ALS-TDP	ALS	Lumbar Spinal Cord	UNC13A_5prime_1_leaf_library_norm	0	0	Short Novel Acceptor	TRUE	136	ALS-TDP ( 136 )
CGND-HRA-00865	CGND-HDA-02742	None	Control	control	Lumbar Spinal Cord	UNC13A_5prime_1_leaf_library_norm	0	0	Short Novel Acceptor	TRUE	33	Control ( 33 )
CGND-HRA-00866	CGND-HDA-02743	None	ALS-TDP	ALS	Frontal Cortex	UNC13A_5prime_1_leaf_library_norm	0	0	Short Novel Acceptor	FALSE	173	ALS-TDP ( 173 )
CGND-HRA-00867	CGND-HDA-02743	None	ALS-TDP	ALS	Temporal Cortex	UNC13A_5prime_1_leaf_library_norm	0	0	Short Novel Acceptor	FALSE	23	ALS-TDP ( 23 )
CGND-HRA-00868	CGND-HDA-02743	None	ALS-TDP	ALS	Cerebellum	UNC13A_5prime_1_leaf_library_norm	0	0	Short Novel Acceptor	FALSE	155	ALS-TDP ( 155 )
CGND-HRA-00869	CGND-HDA-02743	None	ALS-TDP	ALS	Cervical Spinal Cord	UNC13A_5prime_1_leaf_library_norm	0	0	Short Novel Acceptor	TRUE	134	ALS-TDP ( 134 )
CGND-HRA-00870	CGND-HDA-02743	None	ALS-TDP	ALS	Lumbar Spinal Cord	UNC13A_5prime_1_leaf_library_norm	2.28366e-08	2.28366e-08	Short Novel Acceptor	TRUE	136	ALS-TDP ( 136 )
CGND-HRA-00876	CGND-HDA-02745	None	ALS-TDP	ALS-FTD	Frontal Cortex	UNC13A_5prime_1_leaf_library_norm	0	0	Short Novel Acceptor	FALSE	173	ALS-TDP ( 173 )
CGND-HRA-00878	CGND-HDA-02745	None	ALS-TDP	ALS-FTD	Cerebellum	UNC13A_5prime_1_leaf_library_norm	0	0	Short Novel Acceptor	FALSE	155	ALS-TDP ( 155 )
CGND-HRA-00881	CGND-HDA-02746	None	Control	control	Cervical Spinal Cord	UNC13A_5prime_1_leaf_library_norm	0	0	Short Novel Acceptor	TRUE	32	Control ( 32 )
CGND-HRA-00882	CGND-HDA-02746	None	Control	control	Lumbar Spinal Cord	UNC13A_5prime_1_leaf_library_norm	0	0	Short Novel Acceptor	TRUE	33	Control ( 33 )
CGND-HRA-00883	CGND-HDA-02747	None	ALS-TDP	ALS-AD	Frontal Cortex	UNC13A_5prime_1_leaf_library_norm	0	0	Short Novel Acceptor	FALSE	173	ALS-TDP ( 173 )
CGND-HRA-00885	CGND-HDA-02747	None	ALS-TDP	ALS-AD	Cerebellum	UNC13A_5prime_1_leaf_library_norm	0	0	Short Novel Acceptor	FALSE	155	ALS-TDP ( 155 )
CGND-HRA-00886	CGND-HDA-02747	None	ALS-TDP	ALS-AD	Cervical Spinal Cord	UNC13A_5prime_1_leaf_library_norm	0	0	Short Novel Acceptor	TRUE	134	ALS-TDP ( 134 )
CGND-HRA-00887	CGND-HDA-02747	None	ALS-TDP	ALS-AD	Lumbar Spinal Cord	UNC13A_5prime_1_leaf_library_norm	0	0	Short Novel Acceptor	TRUE	136	ALS-TDP ( 136 )
CGND-HRA-00891	CGND-HDA-02749	None	ALS-TDP	ALS-AD	Frontal Cortex	UNC13A_5prime_1_leaf_library_norm	0	0	Short Novel Acceptor	FALSE	173	ALS-TDP ( 173 )
CGND-HRA-00893	CGND-HDA-02749	None	ALS-TDP	ALS-AD	Cerebellum	UNC13A_5prime_1_leaf_library_norm	0	0	Short Novel Acceptor	FALSE	155	ALS-TDP ( 155 )
CGND-HRA-00894	CGND-HDA-02749	None	ALS-TDP	ALS-AD	Cervical Spinal Cord	UNC13A_5prime_1_leaf_library_norm	0	0	Short Novel Acceptor	TRUE	134	ALS-TDP ( 134 )
CGND-HRA-00895	CGND-HDA-02749	None	ALS-TDP	ALS-AD	Lumbar Spinal Cord	UNC13A_5prime_1_leaf_library_norm	0	0	Short Novel Acceptor	TRUE	136	ALS-TDP ( 136 )
CGND-HRA-00896	CGND-HDA-02750	None	Control	control	Lumbar Spinal Cord	UNC13A_5prime_1_leaf_library_norm	0	0	Short Novel Acceptor	TRUE	33	Control ( 33 )
CGND-HRA-00897	CGND-HDA-02751	None	ALS-TDP	ALS	Frontal Cortex	UNC13A_5prime_1_leaf_library_norm	0	0	Short Novel Acceptor	FALSE	173	ALS-TDP ( 173 )
CGND-HRA-00898	CGND-HDA-02751	None	ALS-TDP	ALS	Temporal Cortex	UNC13A_5prime_1_leaf_library_norm	0	0	Short Novel Acceptor	FALSE	23	ALS-TDP ( 23 )
CGND-HRA-00899	CGND-HDA-02751	None	ALS-TDP	ALS	Cerebellum	UNC13A_5prime_1_leaf_library_norm	0	0	Short Novel Acceptor	FALSE	155	ALS-TDP ( 155 )
CGND-HRA-00900	CGND-HDA-02751	None	ALS-TDP	ALS	Lumbar Spinal Cord	UNC13A_5prime_1_leaf_library_norm	0	0	Short Novel Acceptor	TRUE	136	ALS-TDP ( 136 )
CGND-HRA-00901	CGND-HDA-02752	None	Control	control	Temporal Cortex	UNC13A_5prime_1_leaf_library_norm	0	0	Short Novel Acceptor	TRUE	23	Control ( 23 )
CGND-HRA-00902	CGND-HDA-02752	None	Control	control	Cerebellum	UNC13A_5prime_1_leaf_library_norm	0	0	Short Novel Acceptor	FALSE	28	Control ( 28 )
CGND-HRA-00903	CGND-HDA-02753	None	ALS-TDP	ALS	Frontal Cortex	UNC13A_5prime_1_leaf_library_norm	0	0	Short Novel Acceptor	FALSE	173	ALS-TDP ( 173 )
CGND-HRA-00904	CGND-HDA-02753	None	ALS-TDP	ALS	Temporal Cortex	UNC13A_5prime_1_leaf_library_norm	0	0	Short Novel Acceptor	FALSE	23	ALS-TDP ( 23 )
CGND-HRA-00905	CGND-HDA-02753	None	ALS-TDP	ALS	Cervical Spinal Cord	UNC13A_5prime_1_leaf_library_norm	0	0	Short Novel Acceptor	TRUE	134	ALS-TDP ( 134 )
CGND-HRA-00906	CGND-HDA-02753	None	ALS-TDP	ALS	Lumbar Spinal Cord	UNC13A_5prime_1_leaf_library_norm	0	0	Short Novel Acceptor	TRUE	136	ALS-TDP ( 136 )
CGND-HRA-00907	CGND-HDA-02754	None	Control	control	Cervical Spinal Cord	UNC13A_5prime_1_leaf_library_norm	0	0	Short Novel Acceptor	TRUE	32	Control ( 32 )
CGND-HRA-00908	CGND-HDA-02754	None	Control	control	Lumbar Spinal Cord	UNC13A_5prime_1_leaf_library_norm	0	0	Short Novel Acceptor	TRUE	33	Control ( 33 )
CGND-HRA-00909	CGND-HDA-02755	None	ALS-TDP	ALS	Frontal Cortex	UNC13A_5prime_1_leaf_library_norm	0	0	Short Novel Acceptor	FALSE	173	ALS-TDP ( 173 )
CGND-HRA-00910	CGND-HDA-02755	None	ALS-TDP	ALS	Temporal Cortex	UNC13A_5prime_1_leaf_library_norm	0	0	Short Novel Acceptor	FALSE	23	ALS-TDP ( 23 )
CGND-HRA-00911	CGND-HDA-02755	None	ALS-TDP	ALS	Cerebellum	UNC13A_5prime_1_leaf_library_norm	0	0	Short Novel Acceptor	FALSE	155	ALS-TDP ( 155 )
CGND-HRA-00912	CGND-HDA-02755	None	ALS-TDP	ALS	Cervical Spinal Cord	UNC13A_5prime_1_leaf_library_norm	0	0	Short Novel Acceptor	TRUE	134	ALS-TDP ( 134 )
CGND-HRA-00913	CGND-HDA-02755	None	ALS-TDP	ALS	Lumbar Spinal Cord	UNC13A_5prime_1_leaf_library_norm	0	0	Short Novel Acceptor	TRUE	136	ALS-TDP ( 136 )
CGND-HRA-00914	CGND-HDA-02756	None	Control	control	Frontal Cortex	UNC13A_5prime_1_leaf_library_norm	0	0	Short Novel Acceptor	TRUE	40	Control ( 40 )
CGND-HRA-00915	CGND-HDA-02756	None	Control	control	Temporal Cortex	UNC13A_5prime_1_leaf_library_norm	0	0	Short Novel Acceptor	TRUE	23	Control ( 23 )
CGND-HRA-00916	CGND-HDA-02757	None	ALS-TDP	ALS	Frontal Cortex	UNC13A_5prime_1_leaf_library_norm	0	0	Short Novel Acceptor	FALSE	173	ALS-TDP ( 173 )
CGND-HRA-00917	CGND-HDA-02757	None	ALS-TDP	ALS	Temporal Cortex	UNC13A_5prime_1_leaf_library_norm	0	0	Short Novel Acceptor	FALSE	23	ALS-TDP ( 23 )
CGND-HRA-00918	CGND-HDA-02757	None	ALS-TDP	ALS	Cerebellum	UNC13A_5prime_1_leaf_library_norm	0	0	Short Novel Acceptor	FALSE	155	ALS-TDP ( 155 )
CGND-HRA-00919	CGND-HDA-02757	None	ALS-TDP	ALS	Cervical Spinal Cord	UNC13A_5prime_1_leaf_library_norm	0	0	Short Novel Acceptor	TRUE	134	ALS-TDP ( 134 )
CGND-HRA-00920	CGND-HDA-02757	None	ALS-TDP	ALS	Lumbar Spinal Cord	UNC13A_5prime_1_leaf_library_norm	8.26546e-09	8.26546e-09	Short Novel Acceptor	TRUE	136	ALS-TDP ( 136 )
CGND-HRA-00921	CGND-HDA-02758	None	Control	control	Frontal Cortex	UNC13A_5prime_1_leaf_library_norm	0	0	Short Novel Acceptor	TRUE	40	Control ( 40 )
CGND-HRA-00923	CGND-HDA-02758	None	Control	control	Cervical Spinal Cord	UNC13A_5prime_1_leaf_library_norm	0	0	Short Novel Acceptor	TRUE	32	Control ( 32 )
CGND-HRA-00924	CGND-HDA-02758	None	Control	control	Lumbar Spinal Cord	UNC13A_5prime_1_leaf_library_norm	0	0	Short Novel Acceptor	TRUE	33	Control ( 33 )
CGND-HRA-00925	CGND-HDA-02759	None	ALS-TDP	ALS	Frontal Cortex	UNC13A_5prime_1_leaf_library_norm	0	0	Short Novel Acceptor	FALSE	173	ALS-TDP ( 173 )
CGND-HRA-00926	CGND-HDA-02759	None	ALS-TDP	ALS	Temporal Cortex	UNC13A_5prime_1_leaf_library_norm	0	0	Short Novel Acceptor	FALSE	23	ALS-TDP ( 23 )
CGND-HRA-00927	CGND-HDA-02759	None	ALS-TDP	ALS	Cerebellum	UNC13A_5prime_1_leaf_library_norm	0	0	Short Novel Acceptor	FALSE	155	ALS-TDP ( 155 )
CGND-HRA-00928	CGND-HDA-02759	None	ALS-TDP	ALS	Cervical Spinal Cord	UNC13A_5prime_1_leaf_library_norm	0	0	Short Novel Acceptor	TRUE	134	ALS-TDP ( 134 )
CGND-HRA-00930	CGND-HDA-02760	None	Control	control	Frontal Cortex	UNC13A_5prime_1_leaf_library_norm	0	0	Short Novel Acceptor	TRUE	40	Control ( 40 )
CGND-HRA-00931	CGND-HDA-02760	None	Control	control	Temporal Cortex	UNC13A_5prime_1_leaf_library_norm	0	0	Short Novel Acceptor	TRUE	23	Control ( 23 )
CGND-HRA-00932	CGND-HDA-02760	None	Control	control	Cerebellum	UNC13A_5prime_1_leaf_library_norm	0	0	Short Novel Acceptor	FALSE	28	Control ( 28 )
CGND-HRA-00933	CGND-HDA-02760	None	Control	control	Cervical Spinal Cord	UNC13A_5prime_1_leaf_library_norm	0	0	Short Novel Acceptor	TRUE	32	Control ( 32 )
CGND-HRA-00934	CGND-HDA-02761	None	ALS-TDP	ALS	Frontal Cortex	UNC13A_5prime_1_leaf_library_norm	0	0	Short Novel Acceptor	FALSE	173	ALS-TDP ( 173 )
CGND-HRA-00936	CGND-HDA-02761	None	ALS-TDP	ALS	Cerebellum	UNC13A_5prime_1_leaf_library_norm	0	0	Short Novel Acceptor	FALSE	155	ALS-TDP ( 155 )
CGND-HRA-00937	CGND-HDA-02761	None	ALS-TDP	ALS	Cervical Spinal Cord	UNC13A_5prime_1_leaf_library_norm	0	0	Short Novel Acceptor	TRUE	134	ALS-TDP ( 134 )
CGND-HRA-00938	CGND-HDA-02761	None	ALS-TDP	ALS	Lumbar Spinal Cord	UNC13A_5prime_1_leaf_library_norm	0	8.27394e-09	Short Novel Acceptor	TRUE	136	ALS-TDP ( 136 )
CGND-HRA-00939	CGND-HDA-02762	None	Control	control	Frontal Cortex	UNC13A_5prime_1_leaf_library_norm	0	0	Short Novel Acceptor	TRUE	40	Control ( 40 )
CGND-HRA-00940	CGND-HDA-02762	None	Control	control	Cerebellum	UNC13A_5prime_1_leaf_library_norm	0	0	Short Novel Acceptor	FALSE	28	Control ( 28 )
CGND-HRA-00941	CGND-HDA-02762	None	Control	control	Cervical Spinal Cord	UNC13A_5prime_1_leaf_library_norm	0	0	Short Novel Acceptor	TRUE	32	Control ( 32 )
CGND-HRA-00942	CGND-HDA-02762	None	Control	control	Lumbar Spinal Cord	UNC13A_5prime_1_leaf_library_norm	0	0	Short Novel Acceptor	TRUE	33	Control ( 33 )
CGND-HRA-00943	CGND-HDA-02763	None	ALS-TDP	ALS	Frontal Cortex	UNC13A_5prime_1_leaf_library_norm	1.60474e-08	1.60474e-08	Short Novel Acceptor	FALSE	173	ALS-TDP ( 173 )
CGND-HRA-00944	CGND-HDA-02763	None	ALS-TDP	ALS	Temporal Cortex	UNC13A_5prime_1_leaf_library_norm	2.254e-08	2.254e-08	Short Novel Acceptor	FALSE	23	ALS-TDP ( 23 )
CGND-HRA-00945	CGND-HDA-02763	None	ALS-TDP	ALS	Lumbar Spinal Cord	UNC13A_5prime_1_leaf_library_norm	9.43683e-09	9.43683e-09	Short Novel Acceptor	TRUE	136	ALS-TDP ( 136 )
CGND-HRA-00946	CGND-HDA-02764	None	Control	control	Cervical Spinal Cord	UNC13A_5prime_1_leaf_library_norm	0	0	Short Novel Acceptor	TRUE	32	Control ( 32 )
CGND-HRA-00947	CGND-HDA-02764	None	Control	control	Lumbar Spinal Cord	UNC13A_5prime_1_leaf_library_norm	0	0	Short Novel Acceptor	TRUE	33	Control ( 33 )
CGND-HRA-00948	CGND-HDA-02765	None	ALS-TDP	ALS	Frontal Cortex	UNC13A_5prime_1_leaf_library_norm	0	0	Short Novel Acceptor	FALSE	173	ALS-TDP ( 173 )
CGND-HRA-00950	CGND-HDA-02765	None	ALS-TDP	ALS	Cerebellum	UNC13A_5prime_1_leaf_library_norm	0	0	Short Novel Acceptor	FALSE	155	ALS-TDP ( 155 )
CGND-HRA-00953	CGND-HDA-02766	None	Control	control	Temporal Cortex	UNC13A_5prime_1_leaf_library_norm	0	0	Short Novel Acceptor	TRUE	23	Control ( 23 )
CGND-HRA-00954	CGND-HDA-02766	None	Control	control	Lumbar Spinal Cord	UNC13A_5prime_1_leaf_library_norm	0	0	Short Novel Acceptor	TRUE	33	Control ( 33 )
CGND-HRA-00955	CGND-HDA-02767	C9orf72	ALS-TDP	ALS	Frontal Cortex	UNC13A_5prime_1_leaf_library_norm	0	0	Short Novel Acceptor	FALSE	173	ALS-TDP ( 173 )
CGND-HRA-00956	CGND-HDA-02767	C9orf72	ALS-TDP	ALS	Temporal Cortex	UNC13A_5prime_1_leaf_library_norm	0	0	Short Novel Acceptor	FALSE	23	ALS-TDP ( 23 )
CGND-HRA-00957	CGND-HDA-02767	C9orf72	ALS-TDP	ALS	Cerebellum	UNC13A_5prime_1_leaf_library_norm	0	0	Short Novel Acceptor	FALSE	155	ALS-TDP ( 155 )
CGND-HRA-00958	CGND-HDA-02767	C9orf72	ALS-TDP	ALS	Cervical Spinal Cord	UNC13A_5prime_1_leaf_library_norm	0	0	Short Novel Acceptor	TRUE	134	ALS-TDP ( 134 )
CGND-HRA-00959	CGND-HDA-02767	C9orf72	ALS-TDP	ALS	Lumbar Spinal Cord	UNC13A_5prime_1_leaf_library_norm	0	0	Short Novel Acceptor	TRUE	136	ALS-TDP ( 136 )
CGND-HRA-00960	CGND-HDA-02768	None	Control	control	Lumbar Spinal Cord	UNC13A_5prime_1_leaf_library_norm	0	0	Short Novel Acceptor	TRUE	33	Control ( 33 )
CGND-HRA-00961	CGND-HDA-02769	None	ALS-TDP	ALS	Frontal Cortex	UNC13A_5prime_1_leaf_library_norm	0	0	Short Novel Acceptor	FALSE	173	ALS-TDP ( 173 )
CGND-HRA-00962	CGND-HDA-02769	None	ALS-TDP	ALS	Temporal Cortex	UNC13A_5prime_1_leaf_library_norm	0	0	Short Novel Acceptor	FALSE	23	ALS-TDP ( 23 )
CGND-HRA-00963	CGND-HDA-02769	None	ALS-TDP	ALS	Cervical Spinal Cord	UNC13A_5prime_1_leaf_library_norm	0	0	Short Novel Acceptor	TRUE	134	ALS-TDP ( 134 )
CGND-HRA-00964	CGND-HDA-02770	None	Control	control	Frontal Cortex	UNC13A_5prime_1_leaf_library_norm	0	0	Short Novel Acceptor	TRUE	40	Control ( 40 )
CGND-HRA-00965	CGND-HDA-02770	None	Control	control	Temporal Cortex	UNC13A_5prime_1_leaf_library_norm	0	0	Short Novel Acceptor	TRUE	23	Control ( 23 )
CGND-HRA-00966	CGND-HDA-02770	None	Control	control	Cerebellum	UNC13A_5prime_1_leaf_library_norm	0	0	Short Novel Acceptor	FALSE	28	Control ( 28 )
CGND-HRA-00967	CGND-HDA-02770	None	Control	control	Cervical Spinal Cord	UNC13A_5prime_1_leaf_library_norm	0	0	Short Novel Acceptor	TRUE	32	Control ( 32 )
CGND-HRA-00968	CGND-HDA-02771	None	ALS-TDP	ALS	Frontal Cortex	UNC13A_5prime_1_leaf_library_norm	0	0	Short Novel Acceptor	FALSE	173	ALS-TDP ( 173 )
CGND-HRA-00969	CGND-HDA-02771	None	ALS-TDP	ALS	Temporal Cortex	UNC13A_5prime_1_leaf_library_norm	0	0	Short Novel Acceptor	FALSE	23	ALS-TDP ( 23 )
CGND-HRA-00970	CGND-HDA-02771	None	ALS-TDP	ALS	Cerebellum	UNC13A_5prime_1_leaf_library_norm	0	0	Short Novel Acceptor	FALSE	155	ALS-TDP ( 155 )
CGND-HRA-00971	CGND-HDA-02771	None	ALS-TDP	ALS	Cervical Spinal Cord	UNC13A_5prime_1_leaf_library_norm	0	0	Short Novel Acceptor	TRUE	134	ALS-TDP ( 134 )
CGND-HRA-00972	CGND-HDA-02771	None	ALS-TDP	ALS	Lumbar Spinal Cord	UNC13A_5prime_1_leaf_library_norm	0	0	Short Novel Acceptor	TRUE	136	ALS-TDP ( 136 )
CGND-HRA-00973	CGND-HDA-02772	None	Control	control	Frontal Cortex	UNC13A_5prime_1_leaf_library_norm	0	0	Short Novel Acceptor	TRUE	40	Control ( 40 )
CGND-HRA-00974	CGND-HDA-02772	None	Control	control	Temporal Cortex	UNC13A_5prime_1_leaf_library_norm	0	0	Short Novel Acceptor	TRUE	23	Control ( 23 )
CGND-HRA-00975	CGND-HDA-02773	None	ALS-TDP	ALS	Frontal Cortex	UNC13A_5prime_1_leaf_library_norm	0	0	Short Novel Acceptor	FALSE	173	ALS-TDP ( 173 )
CGND-HRA-00976	CGND-HDA-02773	None	ALS-TDP	ALS	Temporal Cortex	UNC13A_5prime_1_leaf_library_norm	0	0	Short Novel Acceptor	FALSE	23	ALS-TDP ( 23 )
CGND-HRA-00978	CGND-HDA-02773	None	ALS-TDP	ALS	Cervical Spinal Cord	UNC13A_5prime_1_leaf_library_norm	0	0	Short Novel Acceptor	TRUE	134	ALS-TDP ( 134 )
CGND-HRA-00979	CGND-HDA-02773	None	ALS-TDP	ALS	Lumbar Spinal Cord	UNC13A_5prime_1_leaf_library_norm	0	0	Short Novel Acceptor	TRUE	136	ALS-TDP ( 136 )
CGND-HRA-00980	CGND-HDA-02774	None	Control	control	Frontal Cortex	UNC13A_5prime_1_leaf_library_norm	0	0	Short Novel Acceptor	TRUE	40	Control ( 40 )
CGND-HRA-00981	CGND-HDA-02774	None	Control	control	Temporal Cortex	UNC13A_5prime_1_leaf_library_norm	0	0	Short Novel Acceptor	TRUE	23	Control ( 23 )
CGND-HRA-00982	CGND-HDA-02774	None	Control	control	Cerebellum	UNC13A_5prime_1_leaf_library_norm	0	0	Short Novel Acceptor	FALSE	28	Control ( 28 )
CGND-HRA-00983	CGND-HDA-02774	None	Control	control	Lumbar Spinal Cord	UNC13A_5prime_1_leaf_library_norm	0	0	Short Novel Acceptor	TRUE	33	Control ( 33 )
CGND-HRA-00985	CGND-HDA-02775	None	ALS-TDP	ALS	Temporal Cortex	UNC13A_5prime_1_leaf_library_norm	0	7.73551e-09	Short Novel Acceptor	FALSE	23	ALS-TDP ( 23 )
CGND-HRA-00986	CGND-HDA-02775	None	ALS-TDP	ALS	Cerebellum	UNC13A_5prime_1_leaf_library_norm	0	0	Short Novel Acceptor	FALSE	155	ALS-TDP ( 155 )
CGND-HRA-00987	CGND-HDA-02775	None	ALS-TDP	ALS	Cervical Spinal Cord	UNC13A_5prime_1_leaf_library_norm	0	0	Short Novel Acceptor	TRUE	134	ALS-TDP ( 134 )
CGND-HRA-00988	CGND-HDA-02775	None	ALS-TDP	ALS	Lumbar Spinal Cord	UNC13A_5prime_1_leaf_library_norm	0	0	Short Novel Acceptor	TRUE	136	ALS-TDP ( 136 )
CGND-HRA-00993	CGND-HDA-02777	None	ALS-TDP	ALS	Frontal Cortex	UNC13A_5prime_1_leaf_library_norm	0	0	Short Novel Acceptor	FALSE	173	ALS-TDP ( 173 )
CGND-HRA-00994	CGND-HDA-02777	None	ALS-TDP	ALS	Temporal Cortex	UNC13A_5prime_1_leaf_library_norm	0	0	Short Novel Acceptor	FALSE	23	ALS-TDP ( 23 )
CGND-HRA-00996	CGND-HDA-02777	None	ALS-TDP	ALS	Cervical Spinal Cord	UNC13A_5prime_1_leaf_library_norm	0	0	Short Novel Acceptor	TRUE	134	ALS-TDP ( 134 )
CGND-HRA-00997	CGND-HDA-02777	None	ALS-TDP	ALS	Lumbar Spinal Cord	UNC13A_5prime_1_leaf_library_norm	0	0	Short Novel Acceptor	TRUE	136	ALS-TDP ( 136 )
CGND-HRA-00998	CGND-HDA-02778	None	FTLD-TDP	FTD-TDP-A	Frontal Cortex	UNC13A_5prime_1_leaf_library_norm	2.40157e-08	4.80315e-08	Short Novel Acceptor	TRUE	33	FTLD-TDP ( 33 )
CGND-HRA-00999	CGND-HDA-02778	None	FTLD-TDP	FTD-TDP-A	Temporal Cortex	UNC13A_5prime_1_leaf_library_norm	0	0	Short Novel Acceptor	TRUE	30	FTLD-TDP ( 30 )
CGND-HRA-01000	CGND-HDA-02778	None	FTLD-TDP	FTD-TDP-A	Cerebellum	UNC13A_5prime_1_leaf_library_norm	0	0	Short Novel Acceptor	FALSE	47	FTLD-TDP ( 47 )
CGND-HRA-01001	CGND-HDA-02779	None	FTLD-TDP	FTD-TDP-A	Frontal Cortex	UNC13A_5prime_1_leaf_library_norm	2.14247e-08	4.28495e-08	Short Novel Acceptor	TRUE	33	FTLD-TDP ( 33 )
CGND-HRA-01003	CGND-HDA-02779	None	FTLD-TDP	FTD-TDP-A	Cerebellum	UNC13A_5prime_1_leaf_library_norm	0	0	Short Novel Acceptor	FALSE	47	FTLD-TDP ( 47 )
CGND-HRA-01004	CGND-HDA-02780	None	FTLD-TDP	FTD-TDP-A	Frontal Cortex	UNC13A_5prime_1_leaf_library_norm	3.8891e-08	7.7782e-08	Short Novel Acceptor	TRUE	33	FTLD-TDP ( 33 )
CGND-HRA-01007	CGND-HDA-02781	None	FTLD-TDP	FTD-TDP-A	Frontal Cortex	UNC13A_5prime_1_leaf_library_norm	0	2.23611e-08	Short Novel Acceptor	TRUE	33	FTLD-TDP ( 33 )
CGND-HRA-01008	CGND-HDA-02781	None	FTLD-TDP	FTD-TDP-A	Temporal Cortex	UNC13A_5prime_1_leaf_library_norm	0	0	Short Novel Acceptor	TRUE	30	FTLD-TDP ( 30 )
CGND-HRA-01009	CGND-HDA-02781	None	FTLD-TDP	FTD-TDP-A	Cerebellum	UNC13A_5prime_1_leaf_library_norm	0	0	Short Novel Acceptor	FALSE	47	FTLD-TDP ( 47 )
CGND-HRA-01010	CGND-HDA-02782	None	FTLD-TDP	FTD-TDP-A	Frontal Cortex	UNC13A_5prime_1_leaf_library_norm	2.15538e-08	2.15538e-08	Short Novel Acceptor	TRUE	33	FTLD-TDP ( 33 )
CGND-HRA-01011	CGND-HDA-02782	None	FTLD-TDP	FTD-TDP-A	Temporal Cortex	UNC13A_5prime_1_leaf_library_norm	0	2.70346e-08	Short Novel Acceptor	TRUE	30	FTLD-TDP ( 30 )
CGND-HRA-01012	CGND-HDA-02782	None	FTLD-TDP	FTD-TDP-A	Cerebellum	UNC13A_5prime_1_leaf_library_norm	0	0	Short Novel Acceptor	FALSE	47	FTLD-TDP ( 47 )
CGND-HRA-01013	CGND-HDA-02783	None	FTLD-TDP	FTD-TDP-A	Frontal Cortex	UNC13A_5prime_1_leaf_library_norm	5.34323e-08	1.06865e-07	Short Novel Acceptor	TRUE	33	FTLD-TDP ( 33 )
CGND-HRA-01014	CGND-HDA-02783	None	FTLD-TDP	FTD-TDP-A	Temporal Cortex	UNC13A_5prime_1_leaf_library_norm	0	2.65988e-08	Short Novel Acceptor	TRUE	30	FTLD-TDP ( 30 )
CGND-HRA-01015	CGND-HDA-02783	None	FTLD-TDP	FTD-TDP-A	Cerebellum	UNC13A_5prime_1_leaf_library_norm	0	0	Short Novel Acceptor	FALSE	47	FTLD-TDP ( 47 )
CGND-HRA-01016	CGND-HDA-02784	TBK1	FTLD-TDP	FTD-TDP-A	Frontal Cortex	UNC13A_5prime_1_leaf_library_norm	0	0	Short Novel Acceptor	TRUE	33	FTLD-TDP ( 33 )
CGND-HRA-01017	CGND-HDA-02784	TBK1	FTLD-TDP	FTD-TDP-A	Temporal Cortex	UNC13A_5prime_1_leaf_library_norm	0	2.17261e-08	Short Novel Acceptor	TRUE	30	FTLD-TDP ( 30 )
CGND-HRA-01018	CGND-HDA-02784	TBK1	FTLD-TDP	FTD-TDP-A	Cerebellum	UNC13A_5prime_1_leaf_library_norm	0	0	Short Novel Acceptor	FALSE	47	FTLD-TDP ( 47 )
CGND-HRA-01019	CGND-HDA-02785	None	FTLD-TDP	FTD-TDP-A	Frontal Cortex	UNC13A_5prime_1_leaf_library_norm	0	2.54236e-08	Short Novel Acceptor	TRUE	33	FTLD-TDP ( 33 )
CGND-HRA-01020	CGND-HDA-02785	None	FTLD-TDP	FTD-TDP-A	Cerebellum	UNC13A_5prime_1_leaf_library_norm	0	0	Short Novel Acceptor	FALSE	47	FTLD-TDP ( 47 )
CGND-HRA-01021	CGND-HDA-02786	None	FTLD-TDP	FTD-TDP-A	Frontal Cortex	UNC13A_5prime_1_leaf_library_norm	1.09577e-07	2.62986e-07	Short Novel Acceptor	TRUE	33	FTLD-TDP ( 33 )
CGND-HRA-01022	CGND-HDA-02786	None	FTLD-TDP	FTD-TDP-A	Temporal Cortex	UNC13A_5prime_1_leaf_library_norm	6.54481e-08	1.74528e-07	Short Novel Acceptor	TRUE	30	FTLD-TDP ( 30 )
CGND-HRA-01023	CGND-HDA-02786	None	FTLD-TDP	FTD-TDP-A	Cerebellum	UNC13A_5prime_1_leaf_library_norm	0	0	Short Novel Acceptor	FALSE	47	FTLD-TDP ( 47 )
CGND-HRA-01024	CGND-HDA-02787	TBK1	FTLD-TDP	FTD-TDP-A	Frontal Cortex	UNC13A_5prime_1_leaf_library_norm	0	4.37982e-08	Short Novel Acceptor	TRUE	33	FTLD-TDP ( 33 )
CGND-HRA-01025	CGND-HDA-02787	TBK1	FTLD-TDP	FTD-TDP-A	Cerebellum	UNC13A_5prime_1_leaf_library_norm	0	0	Short Novel Acceptor	FALSE	47	FTLD-TDP ( 47 )
CGND-HRA-01026	CGND-HDA-02788	None	FTLD-TDP	FTD-TDP-A	Frontal Cortex	UNC13A_5prime_1_leaf_library_norm	2.03602e-08	2.03602e-08	Short Novel Acceptor	TRUE	33	FTLD-TDP ( 33 )
CGND-HRA-01027	CGND-HDA-02788	None	FTLD-TDP	FTD-TDP-A	Temporal Cortex	UNC13A_5prime_1_leaf_library_norm	0	4.47889e-08	Short Novel Acceptor	TRUE	30	FTLD-TDP ( 30 )
CGND-HRA-01028	CGND-HDA-02788	None	FTLD-TDP	FTD-TDP-A	Cerebellum	UNC13A_5prime_1_leaf_library_norm	0	0	Short Novel Acceptor	FALSE	47	FTLD-TDP ( 47 )
CGND-HRA-01029	CGND-HDA-02789	None	FTLD-TDP	FTD-TDP-A	Frontal Cortex	UNC13A_5prime_1_leaf_library_norm	9.26731e-08	2.08514e-07	Short Novel Acceptor	TRUE	33	FTLD-TDP ( 33 )
CGND-HRA-01030	CGND-HDA-02789	None	FTLD-TDP	FTD-TDP-A	Temporal Cortex	UNC13A_5prime_1_leaf_library_norm	0	0	Short Novel Acceptor	TRUE	30	FTLD-TDP ( 30 )
CGND-HRA-01031	CGND-HDA-02789	None	FTLD-TDP	FTD-TDP-A	Cerebellum	UNC13A_5prime_1_leaf_library_norm	0	0	Short Novel Acceptor	FALSE	47	FTLD-TDP ( 47 )
CGND-HRA-01032	CGND-HDA-02790	None	FTLD-TDP	FTD-TDP-A	Frontal Cortex	UNC13A_5prime_1_leaf_library_norm	2.49139e-08	7.47417e-08	Short Novel Acceptor	TRUE	33	FTLD-TDP ( 33 )
CGND-HRA-01033	CGND-HDA-02790	None	FTLD-TDP	FTD-TDP-A	Temporal Cortex	UNC13A_5prime_1_leaf_library_norm	0	2.0315e-08	Short Novel Acceptor	TRUE	30	FTLD-TDP ( 30 )
CGND-HRA-01034	CGND-HDA-02790	None	FTLD-TDP	FTD-TDP-A	Cerebellum	UNC13A_5prime_1_leaf_library_norm	0	0	Short Novel Acceptor	FALSE	47	FTLD-TDP ( 47 )
CGND-HRA-01036	CGND-HDA-02791	None	FTLD-TDP	FTD-TDP-B	Temporal Cortex	UNC13A_5prime_1_leaf_library_norm	0	0	Short Novel Acceptor	TRUE	30	FTLD-TDP ( 30 )
CGND-HRA-01037	CGND-HDA-02791	None	FTLD-TDP	FTD-TDP-B	Cerebellum	UNC13A_5prime_1_leaf_library_norm	0	0	Short Novel Acceptor	FALSE	47	FTLD-TDP ( 47 )
CGND-HRA-01038	CGND-HDA-02792	None	FTLD-TDP	FTD-TDP-B	Frontal Cortex	UNC13A_5prime_1_leaf_library_norm	6.86284e-08	1.14381e-07	Short Novel Acceptor	TRUE	33	FTLD-TDP ( 33 )
CGND-HRA-01039	CGND-HDA-02792	None	FTLD-TDP	FTD-TDP-B	Temporal Cortex	UNC13A_5prime_1_leaf_library_norm	6.59443e-08	1.31889e-07	Short Novel Acceptor	TRUE	30	FTLD-TDP ( 30 )
CGND-HRA-01040	CGND-HDA-02792	None	FTLD-TDP	FTD-TDP-B	Cerebellum	UNC13A_5prime_1_leaf_library_norm	0	0	Short Novel Acceptor	FALSE	47	FTLD-TDP ( 47 )
CGND-HRA-01041	CGND-HDA-02793	None	FTLD-TDP	FTD-TDP-B	Temporal Cortex	UNC13A_5prime_1_leaf_library_norm	0	0	Short Novel Acceptor	TRUE	30	FTLD-TDP ( 30 )
CGND-HRA-01042	CGND-HDA-02793	None	FTLD-TDP	FTD-TDP-B	Cerebellum	UNC13A_5prime_1_leaf_library_norm	0	0	Short Novel Acceptor	FALSE	47	FTLD-TDP ( 47 )
CGND-HRA-01043	CGND-HDA-02794	None	FTLD-TDP	FTD-TDP-C	Frontal Cortex	UNC13A_5prime_1_leaf_library_norm	0	0	Short Novel Acceptor	TRUE	33	FTLD-TDP ( 33 )
CGND-HRA-01044	CGND-HDA-02794	None	FTLD-TDP	FTD-TDP-C	Temporal Cortex	UNC13A_5prime_1_leaf_library_norm	1.88733e-08	5.662e-08	Short Novel Acceptor	TRUE	30	FTLD-TDP ( 30 )
CGND-HRA-01045	CGND-HDA-02794	None	FTLD-TDP	FTD-TDP-C	Cerebellum	UNC13A_5prime_1_leaf_library_norm	0	0	Short Novel Acceptor	FALSE	47	FTLD-TDP ( 47 )
CGND-HRA-01046	CGND-HDA-02795	None	FTLD-TDP	FTD-TDP-C	Frontal Cortex	UNC13A_5prime_1_leaf_library_norm	2.22574e-08	2.22574e-08	Short Novel Acceptor	TRUE	33	FTLD-TDP ( 33 )
CGND-HRA-01047	CGND-HDA-02795	None	FTLD-TDP	FTD-TDP-C	Temporal Cortex	UNC13A_5prime_1_leaf_library_norm	0	0	Short Novel Acceptor	TRUE	30	FTLD-TDP ( 30 )
CGND-HRA-01048	CGND-HDA-02795	None	FTLD-TDP	FTD-TDP-C	Cerebellum	UNC13A_5prime_1_leaf_library_norm	0	0	Short Novel Acceptor	FALSE	47	FTLD-TDP ( 47 )
CGND-HRA-01049	CGND-HDA-02796	None	FTLD-TDP	FTD-TDP-C	Frontal Cortex	UNC13A_5prime_1_leaf_library_norm	0	5.32926e-08	Short Novel Acceptor	TRUE	33	FTLD-TDP ( 33 )
CGND-HRA-01050	CGND-HDA-02796	None	FTLD-TDP	FTD-TDP-C	Temporal Cortex	UNC13A_5prime_1_leaf_library_norm	0	0	Short Novel Acceptor	TRUE	30	FTLD-TDP ( 30 )
CGND-HRA-01051	CGND-HDA-02796	None	FTLD-TDP	FTD-TDP-C	Cerebellum	UNC13A_5prime_1_leaf_library_norm	0	0	Short Novel Acceptor	FALSE	47	FTLD-TDP ( 47 )
CGND-HRA-01052	CGND-HDA-02797	None	FTLD-TDP	FTD-TDP-C	Frontal Cortex	UNC13A_5prime_1_leaf_library_norm	0	0	Short Novel Acceptor	TRUE	33	FTLD-TDP ( 33 )
CGND-HRA-01053	CGND-HDA-02797	None	FTLD-TDP	FTD-TDP-C	Temporal Cortex	UNC13A_5prime_1_leaf_library_norm	0	2.19313e-08	Short Novel Acceptor	TRUE	30	FTLD-TDP ( 30 )
CGND-HRA-01054	CGND-HDA-02797	None	FTLD-TDP	FTD-TDP-C	Cerebellum	UNC13A_5prime_1_leaf_library_norm	0	0	Short Novel Acceptor	FALSE	47	FTLD-TDP ( 47 )
CGND-HRA-01055	CGND-HDA-02798	None	FTLD-TDP	FTD-TDP-C	Frontal Cortex	UNC13A_5prime_1_leaf_library_norm	1.92532e-08	5.77596e-08	Short Novel Acceptor	TRUE	33	FTLD-TDP ( 33 )
CGND-HRA-01056	CGND-HDA-02798	None	FTLD-TDP	FTD-TDP-C	Temporal Cortex	UNC13A_5prime_1_leaf_library_norm	0	0	Short Novel Acceptor	TRUE	30	FTLD-TDP ( 30 )
CGND-HRA-01057	CGND-HDA-02798	None	FTLD-TDP	FTD-TDP-C	Cerebellum	UNC13A_5prime_1_leaf_library_norm	0	0	Short Novel Acceptor	FALSE	47	FTLD-TDP ( 47 )
CGND-HRA-01058	CGND-HDA-02799	None	FTLD-TDP	FTD-TDP-C	Frontal Cortex	UNC13A_5prime_1_leaf_library_norm	0	0	Short Novel Acceptor	TRUE	33	FTLD-TDP ( 33 )
CGND-HRA-01059	CGND-HDA-02799	None	FTLD-TDP	FTD-TDP-C	Cerebellum	UNC13A_5prime_1_leaf_library_norm	0	0	Short Novel Acceptor	FALSE	47	FTLD-TDP ( 47 )
CGND-HRA-01060	CGND-HDA-02800	None	FTLD-TDP	FTD-TDP-C	Frontal Cortex	UNC13A_5prime_1_leaf_library_norm	0	0	Short Novel Acceptor	TRUE	33	FTLD-TDP ( 33 )
CGND-HRA-01061	CGND-HDA-02800	None	FTLD-TDP	FTD-TDP-C	Temporal Cortex	UNC13A_5prime_1_leaf_library_norm	4.77873e-08	4.77873e-08	Short Novel Acceptor	TRUE	30	FTLD-TDP ( 30 )
CGND-HRA-01062	CGND-HDA-02800	None	FTLD-TDP	FTD-TDP-C	Cerebellum	UNC13A_5prime_1_leaf_library_norm	0	0	Short Novel Acceptor	FALSE	47	FTLD-TDP ( 47 )
CGND-HRA-01063	CGND-HDA-02801	None	FTLD-TDP	FTD-TDP-C	Frontal Cortex	UNC13A_5prime_1_leaf_library_norm	0	1.75524e-08	Short Novel Acceptor	TRUE	33	FTLD-TDP ( 33 )
CGND-HRA-01064	CGND-HDA-02801	None	FTLD-TDP	FTD-TDP-C	Temporal Cortex	UNC13A_5prime_1_leaf_library_norm	2.04919e-08	8.19675e-08	Short Novel Acceptor	TRUE	30	FTLD-TDP ( 30 )
CGND-HRA-01065	CGND-HDA-02801	None	FTLD-TDP	FTD-TDP-C	Cerebellum	UNC13A_5prime_1_leaf_library_norm	0	0	Short Novel Acceptor	FALSE	47	FTLD-TDP ( 47 )
CGND-HRA-01066	CGND-HDA-02802	None	FTLD-TDP	FTD-TDP-C	Frontal Cortex	UNC13A_5prime_1_leaf_library_norm	0	0	Short Novel Acceptor	TRUE	33	FTLD-TDP ( 33 )
CGND-HRA-01067	CGND-HDA-02802	None	FTLD-TDP	FTD-TDP-C	Temporal Cortex	UNC13A_5prime_1_leaf_library_norm	0	0	Short Novel Acceptor	TRUE	30	FTLD-TDP ( 30 )
CGND-HRA-01068	CGND-HDA-02802	None	FTLD-TDP	FTD-TDP-C	Cerebellum	UNC13A_5prime_1_leaf_library_norm	0	0	Short Novel Acceptor	FALSE	47	FTLD-TDP ( 47 )
CGND-HRA-01073	CGND-HDA-02804	C9orf72	FTLD-TDP	FTD-TDP-A	Frontal Cortex	UNC13A_5prime_1_leaf_library_norm	5.1014e-08	6.80187e-08	Short Novel Acceptor	TRUE	33	FTLD-TDP ( 33 )
CGND-HRA-01074	CGND-HDA-02804	C9orf72	FTLD-TDP	FTD-TDP-A	Temporal Cortex	UNC13A_5prime_1_leaf_library_norm	0	0	Short Novel Acceptor	TRUE	30	FTLD-TDP ( 30 )
CGND-HRA-01075	CGND-HDA-02804	C9orf72	FTLD-TDP	FTD-TDP-A	Cerebellum	UNC13A_5prime_1_leaf_library_norm	0	0	Short Novel Acceptor	FALSE	47	FTLD-TDP ( 47 )
CGND-HRA-01076	CGND-HDA-02805	C9orf72	FTLD-TDP	FTD-TDP-A	Frontal Cortex	UNC13A_5prime_1_leaf_library_norm	0	1.67461e-08	Short Novel Acceptor	TRUE	33	FTLD-TDP ( 33 )
CGND-HRA-01077	CGND-HDA-02805	C9orf72	FTLD-TDP	FTD-TDP-A	Temporal Cortex	UNC13A_5prime_1_leaf_library_norm	0	2.18897e-08	Short Novel Acceptor	TRUE	30	FTLD-TDP ( 30 )
CGND-HRA-01078	CGND-HDA-02805	C9orf72	FTLD-TDP	FTD-TDP-A	Cerebellum	UNC13A_5prime_1_leaf_library_norm	0	0	Short Novel Acceptor	FALSE	47	FTLD-TDP ( 47 )
CGND-HRA-01079	CGND-HDA-02806	C9orf72	FTLD-TDP	FTD-TDP-A	Temporal Cortex	UNC13A_5prime_1_leaf_library_norm	5.62854e-08	1.50094e-07	Short Novel Acceptor	TRUE	30	FTLD-TDP ( 30 )
CGND-HRA-01080	CGND-HDA-02806	C9orf72	FTLD-TDP	FTD-TDP-A	Cerebellum	UNC13A_5prime_1_leaf_library_norm	0	0	Short Novel Acceptor	FALSE	47	FTLD-TDP ( 47 )
CGND-HRA-01081	CGND-HDA-02807	C9orf72	FTLD-TDP	FTD-TDP-A	Frontal Cortex	UNC13A_5prime_1_leaf_library_norm	2.30544e-08	6.91633e-08	Short Novel Acceptor	TRUE	33	FTLD-TDP ( 33 )
CGND-HRA-01082	CGND-HDA-02807	C9orf72	FTLD-TDP	FTD-TDP-A	Temporal Cortex	UNC13A_5prime_1_leaf_library_norm	2.53697e-08	5.07395e-08	Short Novel Acceptor	TRUE	30	FTLD-TDP ( 30 )
CGND-HRA-01083	CGND-HDA-02807	C9orf72	FTLD-TDP	FTD-TDP-A	Cerebellum	UNC13A_5prime_1_leaf_library_norm	0	0	Short Novel Acceptor	FALSE	47	FTLD-TDP ( 47 )
CGND-HRA-01084	CGND-HDA-02808	C9orf72	FTLD-TDP	FTD-TDP-A	Frontal Cortex	UNC13A_5prime_1_leaf_library_norm	0	0	Short Novel Acceptor	TRUE	33	FTLD-TDP ( 33 )
CGND-HRA-01085	CGND-HDA-02808	C9orf72	FTLD-TDP	FTD-TDP-A	Temporal Cortex	UNC13A_5prime_1_leaf_library_norm	0	0	Short Novel Acceptor	TRUE	30	FTLD-TDP ( 30 )
CGND-HRA-01086	CGND-HDA-02808	C9orf72	FTLD-TDP	FTD-TDP-A	Cerebellum	UNC13A_5prime_1_leaf_library_norm	0	0	Short Novel Acceptor	FALSE	47	FTLD-TDP ( 47 )
CGND-HRA-01089	CGND-HDA-02809	C9orf72	FTLD-TDP	FTD-TDP-A	Cerebellum	UNC13A_5prime_1_leaf_library_norm	0	0	Short Novel Acceptor	FALSE	47	FTLD-TDP ( 47 )
CGND-HRA-01090	CGND-HDA-02810	C9orf72	FTLD-TDP	FTD-TDP-A	Frontal Cortex	UNC13A_5prime_1_leaf_library_norm	0	0	Short Novel Acceptor	TRUE	33	FTLD-TDP ( 33 )
CGND-HRA-01091	CGND-HDA-02810	C9orf72	FTLD-TDP	FTD-TDP-A	Temporal Cortex	UNC13A_5prime_1_leaf_library_norm	2.57325e-08	7.71976e-08	Short Novel Acceptor	TRUE	30	FTLD-TDP ( 30 )
CGND-HRA-01092	CGND-HDA-02810	C9orf72	FTLD-TDP	FTD-TDP-A	Cerebellum	UNC13A_5prime_1_leaf_library_norm	0	0	Short Novel Acceptor	FALSE	47	FTLD-TDP ( 47 )
CGND-HRA-01093	CGND-HDA-02811	C9orf72	FTLD-TDP	FTD-TDP-A	Frontal Cortex	UNC13A_5prime_1_leaf_library_norm	0	1.84234e-08	Short Novel Acceptor	TRUE	33	FTLD-TDP ( 33 )
CGND-HRA-01094	CGND-HDA-02811	C9orf72	FTLD-TDP	FTD-TDP-A	Temporal Cortex	UNC13A_5prime_1_leaf_library_norm	4.61077e-08	6.91615e-08	Short Novel Acceptor	TRUE	30	FTLD-TDP ( 30 )
CGND-HRA-01095	CGND-HDA-02811	C9orf72	FTLD-TDP	FTD-TDP-A	Cerebellum	UNC13A_5prime_1_leaf_library_norm	0	0	Short Novel Acceptor	FALSE	47	FTLD-TDP ( 47 )
CGND-HRA-01096	CGND-HDA-02812	C9orf72	FTLD-TDP	FTD-TDP-A	Frontal Cortex	UNC13A_5prime_1_leaf_library_norm	1.8414e-08	5.5242e-08	Short Novel Acceptor	TRUE	33	FTLD-TDP ( 33 )
CGND-HRA-01097	CGND-HDA-02812	C9orf72	FTLD-TDP	FTD-TDP-A	Temporal Cortex	UNC13A_5prime_1_leaf_library_norm	0	0	Short Novel Acceptor	TRUE	30	FTLD-TDP ( 30 )
CGND-HRA-01098	CGND-HDA-02812	C9orf72	FTLD-TDP	FTD-TDP-A	Cerebellum	UNC13A_5prime_1_leaf_library_norm	0	0	Short Novel Acceptor	FALSE	47	FTLD-TDP ( 47 )
CGND-HRA-01099	CGND-HDA-02813	C9orf72	FTLD-TDP	FTD-TDP-A	Frontal Cortex	UNC13A_5prime_1_leaf_library_norm	0	0	Short Novel Acceptor	TRUE	33	FTLD-TDP ( 33 )
CGND-HRA-01100	CGND-HDA-02813	C9orf72	FTLD-TDP	FTD-TDP-A	Temporal Cortex	UNC13A_5prime_1_leaf_library_norm	0	0	Short Novel Acceptor	TRUE	30	FTLD-TDP ( 30 )
CGND-HRA-01101	CGND-HDA-02813	C9orf72	FTLD-TDP	FTD-TDP-A	Cerebellum	UNC13A_5prime_1_leaf_library_norm	0	0	Short Novel Acceptor	FALSE	47	FTLD-TDP ( 47 )
CGND-HRA-01102	CGND-HDA-02814	None	FTLD-TDP	FTD-TDP-A	Frontal Cortex	UNC13A_5prime_1_leaf_library_norm	0	1.19221e-07	Short Novel Acceptor	TRUE	33	FTLD-TDP ( 33 )
CGND-HRA-01103	CGND-HDA-02814	None	FTLD-TDP	FTD-TDP-A	Temporal Cortex	UNC13A_5prime_1_leaf_library_norm	7.40898e-08	1.23483e-07	Short Novel Acceptor	TRUE	30	FTLD-TDP ( 30 )
CGND-HRA-01108	CGND-HDA-02816	None	FTLD non-TDP	FTD-TAU	Frontal Cortex	UNC13A_5prime_1_leaf_library_norm	0	0	Short Novel Acceptor	TRUE	12	FTLD non-TDP ( 12 )
CGND-HRA-01110	CGND-HDA-02816	None	FTLD non-TDP	FTD-TAU	Cerebellum	UNC13A_5prime_1_leaf_library_norm	0	0	Short Novel Acceptor	FALSE	11	FTLD non-TDP ( 11 )
CGND-HRA-01111	CGND-HDA-02817	MAPT	FTLD non-TDP	FTD-TAU	Frontal Cortex	UNC13A_5prime_1_leaf_library_norm	0	0	Short Novel Acceptor	TRUE	12	FTLD non-TDP ( 12 )
CGND-HRA-01112	CGND-HDA-02817	MAPT	FTLD non-TDP	FTD-TAU	Temporal Cortex	UNC13A_5prime_1_leaf_library_norm	0	0	Short Novel Acceptor	TRUE	5	FTLD non-TDP ( 5 )
CGND-HRA-01113	CGND-HDA-02817	MAPT	FTLD non-TDP	FTD-TAU	Cerebellum	UNC13A_5prime_1_leaf_library_norm	0	0	Short Novel Acceptor	FALSE	11	FTLD non-TDP ( 11 )
CGND-HRA-01117	CGND-HDA-02819	MAPT	FTLD non-TDP	FTD-TAU	Frontal Cortex	UNC13A_5prime_1_leaf_library_norm	0	0	Short Novel Acceptor	TRUE	12	FTLD non-TDP ( 12 )
CGND-HRA-01118	CGND-HDA-02819	MAPT	FTLD non-TDP	FTD-TAU	Temporal Cortex	UNC13A_5prime_1_leaf_library_norm	0	0	Short Novel Acceptor	TRUE	5	FTLD non-TDP ( 5 )
CGND-HRA-01119	CGND-HDA-02819	MAPT	FTLD non-TDP	FTD-TAU	Cerebellum	UNC13A_5prime_1_leaf_library_norm	0	0	Short Novel Acceptor	FALSE	11	FTLD non-TDP ( 11 )
CGND-HRA-01120	CGND-HDA-02820	MAPT	FTLD non-TDP	FTD-TAU	Frontal Cortex	UNC13A_5prime_1_leaf_library_norm	0	0	Short Novel Acceptor	TRUE	12	FTLD non-TDP ( 12 )
CGND-HRA-01121	CGND-HDA-02820	MAPT	FTLD non-TDP	FTD-TAU	Temporal Cortex	UNC13A_5prime_1_leaf_library_norm	0	0	Short Novel Acceptor	TRUE	5	FTLD non-TDP ( 5 )
CGND-HRA-01122	CGND-HDA-02820	MAPT	FTLD non-TDP	FTD-TAU	Cerebellum	UNC13A_5prime_1_leaf_library_norm	0	0	Short Novel Acceptor	FALSE	11	FTLD non-TDP ( 11 )
CGND-HRA-01123	CGND-HDA-02821	MAPT	FTLD non-TDP	FTD-TAU	Frontal Cortex	UNC13A_5prime_1_leaf_library_norm	0	0	Short Novel Acceptor	TRUE	12	FTLD non-TDP ( 12 )
CGND-HRA-01124	CGND-HDA-02821	MAPT	FTLD non-TDP	FTD-TAU	Cerebellum	UNC13A_5prime_1_leaf_library_norm	0	0	Short Novel Acceptor	FALSE	11	FTLD non-TDP ( 11 )
CGND-HRA-01125	CGND-HDA-02822	MAPT	FTLD non-TDP	FTD-TAU	Frontal Cortex	UNC13A_5prime_1_leaf_library_norm	0	0	Short Novel Acceptor	TRUE	12	FTLD non-TDP ( 12 )
CGND-HRA-01126	CGND-HDA-02822	MAPT	FTLD non-TDP	FTD-TAU	Temporal Cortex	UNC13A_5prime_1_leaf_library_norm	0	0	Short Novel Acceptor	TRUE	5	FTLD non-TDP ( 5 )
CGND-HRA-01127	CGND-HDA-02822	MAPT	FTLD non-TDP	FTD-TAU	Cerebellum	UNC13A_5prime_1_leaf_library_norm	0	0	Short Novel Acceptor	FALSE	11	FTLD non-TDP ( 11 )
CGND-HRA-01128	CGND-HDA-02823	None	FTLD non-TDP	FTD-TAU	Frontal Cortex	UNC13A_5prime_1_leaf_library_norm	0	0	Short Novel Acceptor	TRUE	12	FTLD non-TDP ( 12 )
CGND-HRA-01129	CGND-HDA-02823	None	FTLD non-TDP	FTD-TAU	Temporal Cortex	UNC13A_5prime_1_leaf_library_norm	0	0	Short Novel Acceptor	TRUE	5	FTLD non-TDP ( 5 )
CGND-HRA-01130	CGND-HDA-02823	None	FTLD non-TDP	FTD-TAU	Cerebellum	UNC13A_5prime_1_leaf_library_norm	0	0	Short Novel Acceptor	FALSE	11	FTLD non-TDP ( 11 )
CGND-HRA-01131	CGND-HDA-02824	None	FTLD non-TDP	FTD-FUS	Frontal Cortex	UNC13A_5prime_1_leaf_library_norm	0	0	Short Novel Acceptor	TRUE	12	FTLD non-TDP ( 12 )
CGND-HRA-01133	CGND-HDA-02824	None	FTLD non-TDP	FTD-FUS	Cerebellum	UNC13A_5prime_1_leaf_library_norm	0	0	Short Novel Acceptor	FALSE	11	FTLD non-TDP ( 11 )
CGND-HRA-01134	CGND-HDA-02825	None	FTLD non-TDP	FTD-FUS	Frontal Cortex	UNC13A_5prime_1_leaf_library_norm	0	0	Short Novel Acceptor	TRUE	12	FTLD non-TDP ( 12 )
CGND-HRA-01136	CGND-HDA-02826	None	FTLD non-TDP	FTD-FUS	Frontal Cortex	UNC13A_5prime_1_leaf_library_norm	0	0	Short Novel Acceptor	TRUE	12	FTLD non-TDP ( 12 )
CGND-HRA-01138	CGND-HDA-02826	None	FTLD non-TDP	FTD-FUS	Cerebellum	UNC13A_5prime_1_leaf_library_norm	0	0	Short Novel Acceptor	FALSE	11	FTLD non-TDP ( 11 )
CGND-HRA-01139	CGND-HDA-02827	None	FTLD non-TDP	FTD-FUS	Frontal Cortex	UNC13A_5prime_1_leaf_library_norm	0	0	Short Novel Acceptor	TRUE	12	FTLD non-TDP ( 12 )
CGND-HRA-01140	CGND-HDA-02827	None	FTLD non-TDP	FTD-FUS	Cerebellum	UNC13A_5prime_1_leaf_library_norm	0	0	Short Novel Acceptor	FALSE	11	FTLD non-TDP ( 11 )
CGND-HRA-01141	CGND-HDA-02828	None	FTLD non-TDP	FTD-FUS	Frontal Cortex	UNC13A_5prime_1_leaf_library_norm	0	0	Short Novel Acceptor	TRUE	12	FTLD non-TDP ( 12 )
CGND-HRA-01143	CGND-HDA-02828	None	FTLD non-TDP	FTD-FUS	Cerebellum	UNC13A_5prime_1_leaf_library_norm	0	0	Short Novel Acceptor	FALSE	11	FTLD non-TDP ( 11 )
CGND-HRA-01145	CGND-HDA-02829	None	Control	control	Temporal Cortex	UNC13A_5prime_1_leaf_library_norm	0	0	Short Novel Acceptor	TRUE	23	Control ( 23 )
CGND-HRA-01146	CGND-HDA-02829	None	Control	control	Cerebellum	UNC13A_5prime_1_leaf_library_norm	0	0	Short Novel Acceptor	FALSE	28	Control ( 28 )
CGND-HRA-01147	CGND-HDA-02830	None	Control	control	Frontal Cortex	UNC13A_5prime_1_leaf_library_norm	0	0	Short Novel Acceptor	TRUE	40	Control ( 40 )
CGND-HRA-01149	CGND-HDA-02830	None	Control	control	Cerebellum	UNC13A_5prime_1_leaf_library_norm	0	0	Short Novel Acceptor	FALSE	28	Control ( 28 )
CGND-HRA-01150	CGND-HDA-02831	None	Control	control	Frontal Cortex	UNC13A_5prime_1_leaf_library_norm	0	0	Short Novel Acceptor	TRUE	40	Control ( 40 )
CGND-HRA-01151	CGND-HDA-02831	None	Control	control	Temporal Cortex	UNC13A_5prime_1_leaf_library_norm	0	0	Short Novel Acceptor	TRUE	23	Control ( 23 )
CGND-HRA-01153	CGND-HDA-02832	None	Control	control	Frontal Cortex	UNC13A_5prime_1_leaf_library_norm	0	0	Short Novel Acceptor	TRUE	40	Control ( 40 )
CGND-HRA-01154	CGND-HDA-02832	None	Control	control	Temporal Cortex	UNC13A_5prime_1_leaf_library_norm	0	0	Short Novel Acceptor	TRUE	23	Control ( 23 )
CGND-HRA-01155	CGND-HDA-02832	None	Control	control	Cerebellum	UNC13A_5prime_1_leaf_library_norm	0	0	Short Novel Acceptor	FALSE	28	Control ( 28 )
CGND-HRA-01156	CGND-HDA-02833	None	Control	control	Frontal Cortex	UNC13A_5prime_1_leaf_library_norm	0	0	Short Novel Acceptor	TRUE	40	Control ( 40 )
CGND-HRA-01157	CGND-HDA-02833	None	Control	control	Cerebellum	UNC13A_5prime_1_leaf_library_norm	0	0	Short Novel Acceptor	FALSE	28	Control ( 28 )
CGND-HRA-01158	CGND-HDA-02834	None	Control	control	Frontal Cortex	UNC13A_5prime_1_leaf_library_norm	0	0	Short Novel Acceptor	TRUE	40	Control ( 40 )
CGND-HRA-01159	CGND-HDA-02834	None	Control	control	Temporal Cortex	UNC13A_5prime_1_leaf_library_norm	0	0	Short Novel Acceptor	TRUE	23	Control ( 23 )
CGND-HRA-01160	CGND-HDA-02834	None	Control	control	Cerebellum	UNC13A_5prime_1_leaf_library_norm	0	0	Short Novel Acceptor	FALSE	28	Control ( 28 )
CGND-HRA-01161	CGND-HDA-02835	None	Control	control	Frontal Cortex	UNC13A_5prime_1_leaf_library_norm	0	0	Short Novel Acceptor	TRUE	40	Control ( 40 )
CGND-HRA-01162	CGND-HDA-02835	None	Control	control	Temporal Cortex	UNC13A_5prime_1_leaf_library_norm	0	0	Short Novel Acceptor	TRUE	23	Control ( 23 )
CGND-HRA-01163	CGND-HDA-02835	None	Control	control	Cerebellum	UNC13A_5prime_1_leaf_library_norm	0	0	Short Novel Acceptor	FALSE	28	Control ( 28 )
CGND-HRA-01164	CGND-HDA-02836	None	Control	control	Frontal Cortex	UNC13A_5prime_1_leaf_library_norm	0	0	Short Novel Acceptor	TRUE	40	Control ( 40 )
CGND-HRA-01165	CGND-HDA-02836	None	Control	control	Temporal Cortex	UNC13A_5prime_1_leaf_library_norm	0	0	Short Novel Acceptor	TRUE	23	Control ( 23 )
CGND-HRA-01167	CGND-HDA-02837	None	Control	control	Frontal Cortex	UNC13A_5prime_1_leaf_library_norm	0	0	Short Novel Acceptor	TRUE	40	Control ( 40 )
CGND-HRA-01169	CGND-HDA-02837	None	Control	control	Cerebellum	UNC13A_5prime_1_leaf_library_norm	0	0	Short Novel Acceptor	FALSE	28	Control ( 28 )
CGND-HRA-01170	CGND-HDA-02838	None	Control	control	Frontal Cortex	UNC13A_5prime_1_leaf_library_norm	0	0	Short Novel Acceptor	TRUE	40	Control ( 40 )
CGND-HRA-01171	CGND-HDA-02838	None	Control	control	Temporal Cortex	UNC13A_5prime_1_leaf_library_norm	0	0	Short Novel Acceptor	TRUE	23	Control ( 23 )
CGND-HRA-01172	CGND-HDA-02838	None	Control	control	Cerebellum	UNC13A_5prime_1_leaf_library_norm	0	0	Short Novel Acceptor	FALSE	28	Control ( 28 )
CGND-HRA-01173	CGND-HDA-02478	None	ALS-TDP	ALS	Cerebellum	UNC13A_5prime_1_leaf_library_norm	0	0	Short Novel Acceptor	FALSE	155	ALS-TDP ( 155 )
CGND-HRA-01174	CGND-HDA-02478	None	ALS-TDP	ALS	Motor Cortex	UNC13A_5prime_1_leaf_library_norm	0	0	Short Novel Acceptor	TRUE	223	ALS-TDP ( 223 )
CGND-HRA-01175	CGND-HDA-02478	None	ALS-TDP	ALS	Motor Cortex	UNC13A_5prime_1_leaf_library_norm	0	0	Short Novel Acceptor	TRUE	223	ALS-TDP ( 223 )
CGND-HRA-01176	CGND-HDA-02478	None	ALS-TDP	ALS	Cervical Spinal Cord	UNC13A_5prime_1_leaf_library_norm	0	0	Short Novel Acceptor	TRUE	134	ALS-TDP ( 134 )
CGND-HRA-01177	CGND-HDA-02478	None	ALS-TDP	ALS	Lumbar Spinal Cord	UNC13A_5prime_1_leaf_library_norm	0	0	Short Novel Acceptor	TRUE	136	ALS-TDP ( 136 )
CGND-HRA-01212	CGND-HDA-01699	None	ALS-TDP	ALS-AD	Frontal Cortex	UNC13A_5prime_1_leaf_library_norm	0	0	Short Novel Acceptor	FALSE	173	ALS-TDP ( 173 )
CGND-HRA-01219	CGND-HDA-02237	None	ALS-TDP	ALS	Frontal Cortex	UNC13A_5prime_1_leaf_library_norm	0	0	Short Novel Acceptor	FALSE	173	ALS-TDP ( 173 )
CGND-HRA-01222	CGND-HDA-00555-b38	None	ALS-TDP	ALS	Frontal Cortex	UNC13A_5prime_1_leaf_library_norm	0	0	Short Novel Acceptor	FALSE	173	ALS-TDP ( 173 )
CGND-HRA-01225	CGND-HDA-00556-b38	None	Control	control	Frontal Cortex	UNC13A_5prime_1_leaf_library_norm	0	0	Short Novel Acceptor	TRUE	40	Control ( 40 )
CGND-HRA-01231	CGND-HDA-00559-b38	None	ALS-TDP	Other	Frontal Cortex	UNC13A_5prime_1_leaf_library_norm	0	0	Short Novel Acceptor	FALSE	173	ALS-TDP ( 173 )
CGND-HRA-01242	CGND-HDA-00564-b38	None	Control	control	Frontal Cortex	UNC13A_5prime_1_leaf_library_norm	0	0	Short Novel Acceptor	TRUE	40	Control ( 40 )
CGND-HRA-01245	CGND-HDA-00565-b38	None	ALS-TDP	ALS	Frontal Cortex	UNC13A_5prime_1_leaf_library_norm	0	0	Short Novel Acceptor	FALSE	173	ALS-TDP ( 173 )
CGND-HRA-01248	CGND-HDA-00566-b38	None	ALS-TDP	ALS	Frontal Cortex	UNC13A_5prime_1_leaf_library_norm	0	0	Short Novel Acceptor	FALSE	173	ALS-TDP ( 173 )
CGND-HRA-01251	CGND-HDA-00567-b38	None	ALS-TDP	ALS	Frontal Cortex	UNC13A_5prime_1_leaf_library_norm	0	0	Short Novel Acceptor	FALSE	173	ALS-TDP ( 173 )
CGND-HRA-01254	CGND-HDA-02053	None	ALS-TDP	ALS	Frontal Cortex	UNC13A_5prime_1_leaf_library_norm	0	0	Short Novel Acceptor	FALSE	173	ALS-TDP ( 173 )
CGND-HRA-01263	CGND-HDA-02057	None	ALS-TDP	ALS	Frontal Cortex	UNC13A_5prime_1_leaf_library_norm	0	0	Short Novel Acceptor	FALSE	173	ALS-TDP ( 173 )
CGND-HRA-01266	CGND-HDA-02063	None	ALS-TDP	ALS	Frontal Cortex	UNC13A_5prime_1_leaf_library_norm	0	0	Short Novel Acceptor	FALSE	173	ALS-TDP ( 173 )
CGND-HRA-01272	CGND-HDA-02478	None	ALS-TDP	ALS	Frontal Cortex	UNC13A_5prime_1_leaf_library_norm	0	0	Short Novel Acceptor	FALSE	173	ALS-TDP ( 173 )
CGND-HRA-01278	CGND-HDA-02580	None	ALS-TDP	ALS	Cerebellum	UNC13A_5prime_1_leaf_library_norm	0	0	Short Novel Acceptor	FALSE	155	ALS-TDP ( 155 )
CGND-HRA-01279	CGND-HDA-02580	None	ALS-TDP	ALS	Motor Cortex	UNC13A_5prime_1_leaf_library_norm	1.4785e-08	1.4785e-08	Short Novel Acceptor	TRUE	223	ALS-TDP ( 223 )
CGND-HRA-01280	CGND-HDA-02580	None	ALS-TDP	ALS	Motor Cortex	UNC13A_5prime_1_leaf_library_norm	3.12444e-08	3.12444e-08	Short Novel Acceptor	TRUE	223	ALS-TDP ( 223 )
CGND-HRA-01281	CGND-HDA-02580	None	ALS-TDP	ALS	Cervical Spinal Cord	UNC13A_5prime_1_leaf_library_norm	0	0	Short Novel Acceptor	TRUE	134	ALS-TDP ( 134 )
CGND-HRA-01282	CGND-HDA-02580	None	ALS-TDP	ALS	Lumbar Spinal Cord	UNC13A_5prime_1_leaf_library_norm	0	0	Short Novel Acceptor	TRUE	136	ALS-TDP ( 136 )
CGND-HRA-01303	CGND-HDA-02856	None	ALS-TDP	ALS-FTD	Cerebellum	UNC13A_5prime_1_leaf_library_norm	0	0	Short Novel Acceptor	FALSE	155	ALS-TDP ( 155 )
CGND-HRA-01304	CGND-HDA-02856	None	ALS-TDP	ALS-FTD	Motor Cortex	UNC13A_5prime_1_leaf_library_norm	0	0	Short Novel Acceptor	TRUE	223	ALS-TDP ( 223 )
CGND-HRA-01305	CGND-HDA-02856	None	ALS-TDP	ALS-FTD	Motor Cortex	UNC13A_5prime_1_leaf_library_norm	0	0	Short Novel Acceptor	TRUE	223	ALS-TDP ( 223 )
CGND-HRA-01306	CGND-HDA-02856	None	ALS-TDP	ALS-FTD	Cervical Spinal Cord	UNC13A_5prime_1_leaf_library_norm	0	2.32185e-08	Short Novel Acceptor	TRUE	134	ALS-TDP ( 134 )
CGND-HRA-01307	CGND-HDA-02856	None	ALS-TDP	ALS-FTD	Lumbar Spinal Cord	UNC13A_5prime_1_leaf_library_norm	0	0	Short Novel Acceptor	TRUE	136	ALS-TDP ( 136 )
CGND-HRA-01308	CGND-HDA-02856	None	ALS-TDP	ALS-FTD	Frontal Cortex	UNC13A_5prime_1_leaf_library_norm	0	0	Short Novel Acceptor	FALSE	173	ALS-TDP ( 173 )
CGND-HRA-01311	CGND-HDA-02857	None	Control	control	Cerebellum	UNC13A_5prime_1_leaf_library_norm	0	0	Short Novel Acceptor	FALSE	28	Control ( 28 )
CGND-HRA-01312	CGND-HDA-02857	None	Control	control	Motor Cortex	UNC13A_5prime_1_leaf_library_norm	0	0	Short Novel Acceptor	TRUE	23	Control ( 23 )
CGND-HRA-01313	CGND-HDA-02857	None	Control	control	Motor Cortex	UNC13A_5prime_1_leaf_library_norm	0	0	Short Novel Acceptor	TRUE	23	Control ( 23 )
CGND-HRA-01314	CGND-HDA-02857	None	Control	control	Cervical Spinal Cord	UNC13A_5prime_1_leaf_library_norm	0	0	Short Novel Acceptor	TRUE	32	Control ( 32 )
CGND-HRA-01315	CGND-HDA-02857	None	Control	control	Lumbar Spinal Cord	UNC13A_5prime_1_leaf_library_norm	0	0	Short Novel Acceptor	TRUE	33	Control ( 33 )
CGND-HRA-01316	CGND-HDA-02857	None	Control	control	Frontal Cortex	UNC13A_5prime_1_leaf_library_norm	0	0	Short Novel Acceptor	TRUE	40	Control ( 40 )
CGND-HRA-01319	CGND-HDA-02858	C9orf72	ALS-TDP	ALS	Cerebellum	UNC13A_5prime_1_leaf_library_norm	0	0	Short Novel Acceptor	FALSE	155	ALS-TDP ( 155 )
CGND-HRA-01320	CGND-HDA-02858	C9orf72	ALS-TDP	ALS	Motor Cortex	UNC13A_5prime_1_leaf_library_norm	0	0	Short Novel Acceptor	TRUE	223	ALS-TDP ( 223 )
CGND-HRA-01321	CGND-HDA-02858	C9orf72	ALS-TDP	ALS	Motor Cortex	UNC13A_5prime_1_leaf_library_norm	0	0	Short Novel Acceptor	TRUE	223	ALS-TDP ( 223 )
CGND-HRA-01322	CGND-HDA-02858	C9orf72	ALS-TDP	ALS	Cervical Spinal Cord	UNC13A_5prime_1_leaf_library_norm	0	0	Short Novel Acceptor	TRUE	134	ALS-TDP ( 134 )
CGND-HRA-01323	CGND-HDA-02858	C9orf72	ALS-TDP	ALS	Lumbar Spinal Cord	UNC13A_5prime_1_leaf_library_norm	0	0	Short Novel Acceptor	TRUE	136	ALS-TDP ( 136 )
CGND-HRA-01324	CGND-HDA-02858	C9orf72	ALS-TDP	ALS	Frontal Cortex	UNC13A_5prime_1_leaf_library_norm	0	0	Short Novel Acceptor	FALSE	173	ALS-TDP ( 173 )
CGND-HRA-01349	CGND-HDA-02574	None	ALS-TDP	ALS	Frontal Cortex	UNC13A_5prime_1_leaf_library_norm	0	0	Short Novel Acceptor	FALSE	173	ALS-TDP ( 173 )
CGND-HRA-01350	CGND-HDA-02574	None	ALS-TDP	ALS	Cerebellum	UNC13A_5prime_1_leaf_library_norm	0	0	Short Novel Acceptor	FALSE	155	ALS-TDP ( 155 )
CGND-HRA-01353	CGND-HDA-02575	None	ALS-TDP	ALS	Frontal Cortex	UNC13A_5prime_1_leaf_library_norm	0	0	Short Novel Acceptor	FALSE	173	ALS-TDP ( 173 )
CGND-HRA-01354	CGND-HDA-02575	None	ALS-TDP	ALS	Cerebellum	UNC13A_5prime_1_leaf_library_norm	0	0	Short Novel Acceptor	FALSE	155	ALS-TDP ( 155 )
CGND-HRA-01357	CGND-HDA-02576	None	ALS-TDP	ALS-FTD	Frontal Cortex	UNC13A_5prime_1_leaf_library_norm	0	0	Short Novel Acceptor	FALSE	173	ALS-TDP ( 173 )
CGND-HRA-01358	CGND-HDA-02576	None	ALS-TDP	ALS-FTD	Cerebellum	UNC13A_5prime_1_leaf_library_norm	0	0	Short Novel Acceptor	FALSE	155	ALS-TDP ( 155 )
CGND-HRA-01361	CGND-HDA-02577	SOD1	ALS non-TDP	ALS	Frontal Cortex	UNC13A_5prime_1_leaf_library_norm	0	0	Short Novel Acceptor	FALSE	4	ALS non-TDP ( 4 )
CGND-HRA-01362	CGND-HDA-02577	SOD1	ALS non-TDP	ALS	Cerebellum	UNC13A_5prime_1_leaf_library_norm	0	0	Short Novel Acceptor	FALSE	6	ALS non-TDP ( 6 )
CGND-HRA-01365	CGND-HDA-02578	None	ALS-TDP	ALS	Frontal Cortex	UNC13A_5prime_1_leaf_library_norm	0	0	Short Novel Acceptor	FALSE	173	ALS-TDP ( 173 )
CGND-HRA-01366	CGND-HDA-02578	None	ALS-TDP	ALS	Cerebellum	UNC13A_5prime_1_leaf_library_norm	0	0	Short Novel Acceptor	FALSE	155	ALS-TDP ( 155 )
CGND-HRA-01369	CGND-HDA-02579	C9orf72	ALS-TDP	ALS	Frontal Cortex	UNC13A_5prime_1_leaf_library_norm	0	0	Short Novel Acceptor	FALSE	173	ALS-TDP ( 173 )
CGND-HRA-01370	CGND-HDA-02579	C9orf72	ALS-TDP	ALS	Cerebellum	UNC13A_5prime_1_leaf_library_norm	0	0	Short Novel Acceptor	FALSE	155	ALS-TDP ( 155 )
CGND-HRA-01372	CGND-HDA-02591	None	ALS-TDP	Other	Cerebellum	UNC13A_5prime_1_leaf_library_norm	0	0	Short Novel Acceptor	FALSE	155	ALS-TDP ( 155 )
CGND-HRA-01373	CGND-HDA-02591	None	ALS-TDP	Other	Frontal Cortex	UNC13A_5prime_1_leaf_library_norm	4.41482e-08	4.41482e-08	Short Novel Acceptor	FALSE	173	ALS-TDP ( 173 )
CGND-HRA-01374	CGND-HDA-02591	None	ALS-TDP	Other	Motor Cortex	UNC13A_5prime_1_leaf_library_norm	0	0	Short Novel Acceptor	TRUE	223	ALS-TDP ( 223 )
CGND-HRA-01375	CGND-HDA-02591	None	ALS-TDP	Other	Motor Cortex	UNC13A_5prime_1_leaf_library_norm	0	2.17219e-08	Short Novel Acceptor	TRUE	223	ALS-TDP ( 223 )
CGND-HRA-01376	CGND-HDA-02591	None	ALS-TDP	Other	Cervical Spinal Cord	UNC13A_5prime_1_leaf_library_norm	0	0	Short Novel Acceptor	TRUE	134	ALS-TDP ( 134 )
CGND-HRA-01377	CGND-HDA-02591	None	ALS-TDP	Other	Lumbar Spinal Cord	UNC13A_5prime_1_leaf_library_norm	0	0	Short Novel Acceptor	TRUE	136	ALS-TDP ( 136 )
CGND-HRA-01384	CGND-HDA-02574	None	ALS-TDP	ALS	Motor Cortex	UNC13A_5prime_1_leaf_library_norm	0	0	Short Novel Acceptor	TRUE	223	ALS-TDP ( 223 )
CGND-HRA-01386	CGND-HDA-02575	None	ALS-TDP	ALS	Motor Cortex	UNC13A_5prime_1_leaf_library_norm	0	0	Short Novel Acceptor	TRUE	223	ALS-TDP ( 223 )
CGND-HRA-01387	CGND-HDA-02575	None	ALS-TDP	ALS	Motor Cortex	UNC13A_5prime_1_leaf_library_norm	0	0	Short Novel Acceptor	TRUE	223	ALS-TDP ( 223 )
CGND-HRA-01388	CGND-HDA-02575	None	ALS-TDP	ALS	Lumbar Spinal Cord	UNC13A_5prime_1_leaf_library_norm	0	0	Short Novel Acceptor	TRUE	136	ALS-TDP ( 136 )
CGND-HRA-01390	CGND-HDA-02576	None	ALS-TDP	ALS-FTD	Motor Cortex	UNC13A_5prime_1_leaf_library_norm	0	0	Short Novel Acceptor	TRUE	223	ALS-TDP ( 223 )
CGND-HRA-01392	CGND-HDA-02576	None	ALS-TDP	ALS-FTD	Lumbar Spinal Cord	UNC13A_5prime_1_leaf_library_norm	3.0921e-08	3.0921e-08	Short Novel Acceptor	TRUE	136	ALS-TDP ( 136 )
CGND-HRA-01393	CGND-HDA-02576	None	ALS-TDP	ALS-FTD	Cervical Spinal Cord	UNC13A_5prime_1_leaf_library_norm	0	0	Short Novel Acceptor	TRUE	134	ALS-TDP ( 134 )
CGND-HRA-01394	CGND-HDA-02577	SOD1	ALS non-TDP	ALS	Motor Cortex	UNC13A_5prime_1_leaf_library_norm	0	0	Short Novel Acceptor	TRUE	9	ALS non-TDP ( 9 )
CGND-HRA-01396	CGND-HDA-02577	SOD1	ALS non-TDP	ALS	Lumbar Spinal Cord	UNC13A_5prime_1_leaf_library_norm	0	0	Short Novel Acceptor	TRUE	4	ALS non-TDP ( 4 )
CGND-HRA-01398	CGND-HDA-02578	None	ALS-TDP	ALS	Motor Cortex	UNC13A_5prime_1_leaf_library_norm	0	0	Short Novel Acceptor	TRUE	223	ALS-TDP ( 223 )
CGND-HRA-01399	CGND-HDA-02578	None	ALS-TDP	ALS	Motor Cortex	UNC13A_5prime_1_leaf_library_norm	0	0	Short Novel Acceptor	TRUE	223	ALS-TDP ( 223 )
CGND-HRA-01400	CGND-HDA-02578	None	ALS-TDP	ALS	Lumbar Spinal Cord	UNC13A_5prime_1_leaf_library_norm	0	0	Short Novel Acceptor	TRUE	136	ALS-TDP ( 136 )
CGND-HRA-01401	CGND-HDA-02578	None	ALS-TDP	ALS	Cervical Spinal Cord	UNC13A_5prime_1_leaf_library_norm	0	0	Short Novel Acceptor	TRUE	134	ALS-TDP ( 134 )
CGND-HRA-01403	CGND-HDA-02579	C9orf72	ALS-TDP	ALS	Motor Cortex	UNC13A_5prime_1_leaf_library_norm	0	0	Short Novel Acceptor	TRUE	223	ALS-TDP ( 223 )
CGND-HRA-01414	CGND-HDA-02860	C9orf72	ALS-TDP	ALS	Motor Cortex	UNC13A_5prime_1_leaf_library_norm	0	0	Short Novel Acceptor	TRUE	223	ALS-TDP ( 223 )
CGND-HRA-01415	CGND-HDA-02860	C9orf72	ALS-TDP	ALS	Motor Cortex	UNC13A_5prime_1_leaf_library_norm	0	0	Short Novel Acceptor	TRUE	223	ALS-TDP ( 223 )
CGND-HRA-01416	CGND-HDA-02860	C9orf72	ALS-TDP	ALS	Lumbar Spinal Cord	UNC13A_5prime_1_leaf_library_norm	3.01172e-08	3.01172e-08	Short Novel Acceptor	TRUE	136	ALS-TDP ( 136 )
CGND-HRA-01417	CGND-HDA-02860	C9orf72	ALS-TDP	ALS	Cervical Spinal Cord	UNC13A_5prime_1_leaf_library_norm	0	0	Short Novel Acceptor	TRUE	134	ALS-TDP ( 134 )
CGND-HRA-01420	CGND-HDA-02860	C9orf72	ALS-TDP	ALS	Frontal Cortex	UNC13A_5prime_1_leaf_library_norm	0	0	Short Novel Acceptor	FALSE	173	ALS-TDP ( 173 )
CGND-HRA-01421	CGND-HDA-02860	C9orf72	ALS-TDP	ALS	Cerebellum	UNC13A_5prime_1_leaf_library_norm	0	0	Short Novel Acceptor	FALSE	155	ALS-TDP ( 155 )
CGND-HRA-01422	CGND-HDA-03066	C9orf72	ALS-TDP	ALS	Cerebellum	UNC13A_5prime_1_leaf_library_norm	0	0	Short Novel Acceptor	FALSE	155	ALS-TDP ( 155 )
CGND-HRA-01423	CGND-HDA-03066	C9orf72	ALS-TDP	ALS	Frontal Cortex	UNC13A_5prime_1_leaf_library_norm	0	0	Short Novel Acceptor	FALSE	173	ALS-TDP ( 173 )
CGND-HRA-01424	CGND-HDA-03066	C9orf72	ALS-TDP	ALS	Motor Cortex	UNC13A_5prime_1_leaf_library_norm	3.2842e-08	6.56839e-08	Short Novel Acceptor	TRUE	223	ALS-TDP ( 223 )
[truncated: 375 more rows]

## Sheet: fig3c_unc_and_stmn2psi
sample	disease_group2	tissue_clean	variable	value	n_samples	plot_name
CGND-HRA-00014	ALS-TDP	Frontal Cortex	STMN2	0	206	Frontal Cortex n(206)
CGND-HRA-00015	ALS-TDP	Frontal Cortex	STMN2	0.00265957	206	Frontal Cortex n(206)
CGND-HRA-00016	ALS-TDP	Frontal Cortex	STMN2	0.0113636	206	Frontal Cortex n(206)
CGND-HRA-00017	ALS-TDP	Frontal Cortex	STMN2	0	206	Frontal Cortex n(206)
CGND-HRA-00018	ALS-TDP	Frontal Cortex	STMN2	0.00649351	206	Frontal Cortex n(206)
CGND-HRA-00019	ALS-TDP	Frontal Cortex	STMN2	0	206	Frontal Cortex n(206)
CGND-HRA-00020	ALS-TDP	Frontal Cortex	STMN2	0	206	Frontal Cortex n(206)
CGND-HRA-00022	ALS-TDP	Frontal Cortex	STMN2	0	206	Frontal Cortex n(206)
CGND-HRA-00023	ALS-TDP	Frontal Cortex	STMN2	0.00538358	206	Frontal Cortex n(206)
CGND-HRA-00024	ALS-TDP	Frontal Cortex	STMN2	0	206	Frontal Cortex n(206)
CGND-HRA-00025	ALS-TDP	Frontal Cortex	STMN2	0	206	Frontal Cortex n(206)
CGND-HRA-00026	ALS-TDP	Frontal Cortex	STMN2	0	206	Frontal Cortex n(206)
CGND-HRA-00028	ALS-TDP	Lumbar Spinal Cord	STMN2	0.0967742	136	Lumbar Spinal Cord n(136)
CGND-HRA-00029	ALS-TDP	Lumbar Spinal Cord	STMN2	0.0123457	136	Lumbar Spinal Cord n(136)
CGND-HRA-00031	ALS-TDP	Lumbar Spinal Cord	STMN2	0.0625	136	Lumbar Spinal Cord n(136)
CGND-HRA-00032	ALS-TDP	Lumbar Spinal Cord	STMN2	0.030303	136	Lumbar Spinal Cord n(136)
CGND-HRA-00034	ALS-TDP	Lumbar Spinal Cord	STMN2	0	136	Lumbar Spinal Cord n(136)
CGND-HRA-00036	ALS-TDP	Lumbar Spinal Cord	STMN2	0.0939597	136	Lumbar Spinal Cord n(136)
CGND-HRA-00039	ALS-TDP	Lumbar Spinal Cord	STMN2	0	136	Lumbar Spinal Cord n(136)
CGND-HRA-00040	ALS-TDP	Lumbar Spinal Cord	STMN2	0	136	Lumbar Spinal Cord n(136)
CGND-HRA-00042	ALS-TDP	Cervical Spinal Cord	STMN2	0.0526316	134	Cervical Spinal Cord n(134)
CGND-HRA-00043	ALS-TDP	Cervical Spinal Cord	STMN2	0	134	Cervical Spinal Cord n(134)
CGND-HRA-00045	ALS-TDP	Cervical Spinal Cord	STMN2	0	134	Cervical Spinal Cord n(134)
CGND-HRA-00046	ALS-TDP	Cervical Spinal Cord	STMN2	0.0755814	134	Cervical Spinal Cord n(134)
CGND-HRA-00047	ALS-TDP	Cervical Spinal Cord	STMN2	0.333333	134	Cervical Spinal Cord n(134)
CGND-HRA-00048	ALS-TDP	Cervical Spinal Cord	STMN2	0	134	Cervical Spinal Cord n(134)
CGND-HRA-00050	ALS-TDP	Cervical Spinal Cord	STMN2	0.038835	134	Cervical Spinal Cord n(134)
CGND-HRA-00051	ALS-TDP	Cervical Spinal Cord	STMN2	0.3125	134	Cervical Spinal Cord n(134)
CGND-HRA-00052	ALS-TDP	Cervical Spinal Cord	STMN2	0	134	Cervical Spinal Cord n(134)
CGND-HRA-00053	ALS-TDP	Cervical Spinal Cord	STMN2	0.075	134	Cervical Spinal Cord n(134)
CGND-HRA-00054	ALS-TDP	Cervical Spinal Cord	STMN2	0.0526316	134	Cervical Spinal Cord n(134)
CGND-HRA-00056	ALS-TDP	Motor Cortex	STMN2	0	223	Motor Cortex n(223)
CGND-HRA-00057	ALS-TDP	Motor Cortex	STMN2	0.0121317	223	Motor Cortex n(223)
CGND-HRA-00058	ALS-TDP	Motor Cortex	STMN2	0.0243902	223	Motor Cortex n(223)
CGND-HRA-00059	ALS-TDP	Motor Cortex	STMN2	0	223	Motor Cortex n(223)
CGND-HRA-00060	ALS-TDP	Motor Cortex	STMN2	0.00952381	223	Motor Cortex n(223)
CGND-HRA-00061	ALS-TDP	Motor Cortex	STMN2	0	223	Motor Cortex n(223)
CGND-HRA-00062	ALS-TDP	Motor Cortex	STMN2	0	223	Motor Cortex n(223)
CGND-HRA-00064	ALS-TDP	Motor Cortex	STMN2	0	223	Motor Cortex n(223)
CGND-HRA-00065	ALS-TDP	Motor Cortex	STMN2	0.0154639	223	Motor Cortex n(223)
CGND-HRA-00066	ALS-TDP	Motor Cortex	STMN2	0	223	Motor Cortex n(223)
CGND-HRA-00068	ALS-TDP	Motor Cortex	STMN2	0	223	Motor Cortex n(223)
CGND-HRA-00070	ALS-TDP	Cerebellum	STMN2	0	202	Cerebellum n(202)
CGND-HRA-00071	ALS-TDP	Cerebellum	STMN2	0	202	Cerebellum n(202)
CGND-HRA-00072	ALS-TDP	Cerebellum	STMN2	0	202	Cerebellum n(202)
CGND-HRA-00073	ALS-TDP	Cerebellum	STMN2	0	202	Cerebellum n(202)
CGND-HRA-00074	ALS-TDP	Cerebellum	STMN2	0	202	Cerebellum n(202)
CGND-HRA-00075	ALS-TDP	Cerebellum	STMN2	0	202	Cerebellum n(202)
CGND-HRA-00076	ALS-TDP	Cerebellum	STMN2	0	202	Cerebellum n(202)
CGND-HRA-00078	ALS-TDP	Cerebellum	STMN2	0	202	Cerebellum n(202)
CGND-HRA-00079	ALS-TDP	Cerebellum	STMN2	0	202	Cerebellum n(202)
CGND-HRA-00081	ALS-TDP	Cerebellum	STMN2	0	202	Cerebellum n(202)
CGND-HRA-00082	ALS-TDP	Cerebellum	STMN2	0	202	Cerebellum n(202)
CGND-HRA-00084	ALS-TDP	Motor Cortex	STMN2	0.00164204	223	Motor Cortex n(223)
CGND-HRA-00085	ALS-TDP	Motor Cortex	STMN2	0.0123457	223	Motor Cortex n(223)
CGND-HRA-00086	ALS-TDP	Motor Cortex	STMN2	0	223	Motor Cortex n(223)
CGND-HRA-00087	ALS-TDP	Motor Cortex	STMN2	0	223	Motor Cortex n(223)
CGND-HRA-00088	ALS-TDP	Motor Cortex	STMN2	0.00630418	223	Motor Cortex n(223)
CGND-HRA-00089	ALS-TDP	Motor Cortex	STMN2	0.00142857	223	Motor Cortex n(223)
CGND-HRA-00090	ALS-TDP	Motor Cortex	STMN2	0	223	Motor Cortex n(223)
CGND-HRA-00092	ALS-TDP	Motor Cortex	STMN2	0	223	Motor Cortex n(223)
CGND-HRA-00093	ALS-TDP	Motor Cortex	STMN2	0.00814332	223	Motor Cortex n(223)
CGND-HRA-00095	ALS-TDP	Motor Cortex	STMN2	0	223	Motor Cortex n(223)
CGND-HRA-00096	ALS-TDP	Motor Cortex	STMN2	0.000795545	223	Motor Cortex n(223)
CGND-HRA-00099	ALS-TDP	Cerebellum	STMN2	0	202	Cerebellum n(202)
CGND-HRA-00100	ALS-TDP	Cerebellum	STMN2	0	202	Cerebellum n(202)
CGND-HRA-00101	ALS-TDP	Cerebellum	STMN2	0	202	Cerebellum n(202)
CGND-HRA-00106	ALS-TDP	Cerebellum	STMN2	0	202	Cerebellum n(202)
CGND-HRA-00108	ALS-TDP	Cerebellum	STMN2	0	202	Cerebellum n(202)
CGND-HRA-00111	ALS-TDP	Cerebellum	STMN2	0	202	Cerebellum n(202)
CGND-HRA-00115	ALS-TDP	Frontal Cortex	STMN2	0	206	Frontal Cortex n(206)
CGND-HRA-00121	ALS-TDP	Cerebellum	STMN2	0	202	Cerebellum n(202)
CGND-HRA-00126	ALS-TDP	Cerebellum	STMN2	0	202	Cerebellum n(202)
CGND-HRA-00128	ALS-TDP	Cerebellum	STMN2	0.000839631	202	Cerebellum n(202)
CGND-HRA-00129	ALS-TDP	Frontal Cortex	STMN2	0	206	Frontal Cortex n(206)
CGND-HRA-00130	ALS-TDP	Cerebellum	STMN2	0	202	Cerebellum n(202)
CGND-HRA-00132	ALS-TDP	Cervical Spinal Cord	STMN2	0	134	Cervical Spinal Cord n(134)
CGND-HRA-00134	ALS-TDP	Motor Cortex	STMN2	0.00162602	223	Motor Cortex n(223)
CGND-HRA-00141	ALS-TDP	Cerebellum	STMN2	0	202	Cerebellum n(202)
CGND-HRA-00142	ALS-TDP	Cerebellum	STMN2	0	202	Cerebellum n(202)
CGND-HRA-00143	ALS-TDP	Cerebellum	STMN2	0	202	Cerebellum n(202)
CGND-HRA-00146	ALS-TDP	Cerebellum	STMN2	0	202	Cerebellum n(202)
CGND-HRA-00147	ALS-TDP	Motor Cortex	STMN2	0	223	Motor Cortex n(223)
CGND-HRA-00148	ALS-TDP	Frontal Cortex	STMN2	0.00301432	206	Frontal Cortex n(206)
CGND-HRA-00149	ALS-TDP	Frontal Cortex	STMN2	0	206	Frontal Cortex n(206)
CGND-HRA-00151	ALS-TDP	Cerebellum	STMN2	0	202	Cerebellum n(202)
CGND-HRA-00154	ALS-TDP	Cerebellum	STMN2	0.00114679	202	Cerebellum n(202)
CGND-HRA-00159	ALS-TDP	Cerebellum	STMN2	0	202	Cerebellum n(202)
CGND-HRA-00160	ALS-TDP	Frontal Cortex	STMN2	0.0341151	206	Frontal Cortex n(206)
CGND-HRA-00166	ALS-TDP	Cerebellum	STMN2	0	202	Cerebellum n(202)
CGND-HRA-00168	ALS-TDP	Cerebellum	STMN2	0	202	Cerebellum n(202)
CGND-HRA-00169	ALS-TDP	Cerebellum	STMN2	0	202	Cerebellum n(202)
CGND-HRA-00174	ALS-TDP	Cervical Spinal Cord	STMN2	0	134	Cervical Spinal Cord n(134)
CGND-HRA-00175	ALS-TDP	Cerebellum	STMN2	0	202	Cerebellum n(202)
CGND-HRA-00178	ALS-TDP	Cerebellum	STMN2	0	202	Cerebellum n(202)
CGND-HRA-00183	ALS-TDP	Cerebellum	STMN2	0	202	Cerebellum n(202)
CGND-HRA-00193	ALS-TDP	Motor Cortex	STMN2	0	223	Motor Cortex n(223)
CGND-HRA-00194	ALS-TDP	Cerebellum	STMN2	0	202	Cerebellum n(202)
CGND-HRA-00202	ALS-TDP	Cerebellum	STMN2	0	202	Cerebellum n(202)
CGND-HRA-00208	ALS-TDP	Cerebellum	STMN2	0	202	Cerebellum n(202)
CGND-HRA-00209	ALS-TDP	Frontal Cortex	STMN2	0	206	Frontal Cortex n(206)
CGND-HRA-00214	ALS-TDP	Frontal Cortex	STMN2	0	206	Frontal Cortex n(206)
CGND-HRA-00215	ALS-TDP	Motor Cortex	STMN2	0.00273598	223	Motor Cortex n(223)
CGND-HRA-00220	ALS-TDP	Motor Cortex	STMN2	0	223	Motor Cortex n(223)
CGND-HRA-00221	ALS-TDP	Motor Cortex	STMN2	0	223	Motor Cortex n(223)
CGND-HRA-00226	ALS-TDP	Motor Cortex	STMN2	0.000967118	223	Motor Cortex n(223)
CGND-HRA-00227	ALS-TDP	Cervical Spinal Cord	STMN2	0.167832	134	Cervical Spinal Cord n(134)
CGND-HRA-00232	ALS-TDP	Cervical Spinal Cord	STMN2	0.0528634	134	Cervical Spinal Cord n(134)
CGND-HRA-00233	ALS-TDP	Lumbar Spinal Cord	STMN2	0.0138889	136	Lumbar Spinal Cord n(136)
CGND-HRA-00238	ALS-TDP	Lumbar Spinal Cord	STMN2	0.156682	136	Lumbar Spinal Cord n(136)
CGND-HRA-00239	ALS-TDP	Frontal Cortex	STMN2	0	206	Frontal Cortex n(206)
CGND-HRA-00240	ALS-TDP	Frontal Cortex	STMN2	0	206	Frontal Cortex n(206)
CGND-HRA-00241	ALS-TDP	Frontal Cortex	STMN2	0	206	Frontal Cortex n(206)
CGND-HRA-00243	ALS-TDP	Frontal Cortex	STMN2	0	206	Frontal Cortex n(206)
CGND-HRA-00245	ALS-TDP	Frontal Cortex	STMN2	0	206	Frontal Cortex n(206)
CGND-HRA-00249	ALS-TDP	Motor Cortex	STMN2	0	223	Motor Cortex n(223)
CGND-HRA-00250	ALS-TDP	Motor Cortex	STMN2	0.00509165	223	Motor Cortex n(223)
CGND-HRA-00252	ALS-TDP	Motor Cortex	STMN2	0	223	Motor Cortex n(223)
CGND-HRA-00254	ALS-TDP	Motor Cortex	STMN2	0.0517241	223	Motor Cortex n(223)
CGND-HRA-00260	ALS-TDP	Cervical Spinal Cord	STMN2	0.0377358	134	Cervical Spinal Cord n(134)
CGND-HRA-00262	ALS-TDP	Cervical Spinal Cord	STMN2	0.0358974	134	Cervical Spinal Cord n(134)
CGND-HRA-00272	ALS-TDP	Lumbar Spinal Cord	STMN2	0.015873	136	Lumbar Spinal Cord n(136)
CGND-HRA-00273	ALS-TDP	Lumbar Spinal Cord	STMN2	0.03125	136	Lumbar Spinal Cord n(136)
CGND-HRA-00275	ALS-TDP	Lumbar Spinal Cord	STMN2	0.0358974	136	Lumbar Spinal Cord n(136)
CGND-HRA-00284	ALS-TDP	Motor Cortex	STMN2	0	223	Motor Cortex n(223)
CGND-HRA-00285	ALS-TDP	Motor Cortex	STMN2	0.0010395	223	Motor Cortex n(223)
CGND-HRA-00288	ALS-TDP	Motor Cortex	STMN2	0.00263158	223	Motor Cortex n(223)
CGND-HRA-00295	FTLD-TDP	Cerebellum	STMN2	0	202	Cerebellum n(202)
CGND-HRA-00300	FTLD-TDP	Frontal Cortex	STMN2	0.00576369	206	Frontal Cortex n(206)
CGND-HRA-00303	ALS-TDP	Cerebellum	STMN2	0	202	Cerebellum n(202)
CGND-HRA-00304	ALS-TDP	Motor Cortex	STMN2	0	223	Motor Cortex n(223)
CGND-HRA-00305	ALS-TDP	Motor Cortex	STMN2	0	223	Motor Cortex n(223)
CGND-HRA-00306	ALS-TDP	Cervical Spinal Cord	STMN2	0	134	Cervical Spinal Cord n(134)
CGND-HRA-00307	ALS-TDP	Lumbar Spinal Cord	STMN2	0	136	Lumbar Spinal Cord n(136)
CGND-HRA-00308	ALS-TDP	Frontal Cortex	STMN2	0	206	Frontal Cortex n(206)
CGND-HRA-00311	ALS-TDP	Cerebellum	STMN2	0	202	Cerebellum n(202)
CGND-HRA-00312	ALS-TDP	Motor Cortex	STMN2	0	223	Motor Cortex n(223)
CGND-HRA-00313	ALS-TDP	Motor Cortex	STMN2	0.0026087	223	Motor Cortex n(223)
CGND-HRA-00314	ALS-TDP	Cervical Spinal Cord	STMN2	0.0128205	134	Cervical Spinal Cord n(134)
CGND-HRA-00315	ALS-TDP	Lumbar Spinal Cord	STMN2	0	136	Lumbar Spinal Cord n(136)
CGND-HRA-00316	ALS-TDP	Frontal Cortex	STMN2	0	206	Frontal Cortex n(206)
CGND-HRA-00319	ALS-TDP	Cerebellum	STMN2	0.0108108	202	Cerebellum n(202)
CGND-HRA-00320	ALS-TDP	Motor Cortex	STMN2	0	223	Motor Cortex n(223)
CGND-HRA-00321	ALS-TDP	Motor Cortex	STMN2	0	223	Motor Cortex n(223)
CGND-HRA-00322	ALS-TDP	Cervical Spinal Cord	STMN2	0.0588235	134	Cervical Spinal Cord n(134)
CGND-HRA-00323	ALS-TDP	Frontal Cortex	STMN2	0	206	Frontal Cortex n(206)
CGND-HRA-00326	ALS-TDP	Cerebellum	STMN2	0	202	Cerebellum n(202)
CGND-HRA-00328	ALS-TDP	Motor Cortex	STMN2	0	223	Motor Cortex n(223)
CGND-HRA-00330	ALS-TDP	Frontal Cortex	STMN2	0	206	Frontal Cortex n(206)
CGND-HRA-00333	ALS-TDP	Cerebellum	STMN2	0	202	Cerebellum n(202)
CGND-HRA-00334	ALS-TDP	Motor Cortex	STMN2	0	223	Motor Cortex n(223)
CGND-HRA-00335	ALS-TDP	Motor Cortex	STMN2	0	223	Motor Cortex n(223)
CGND-HRA-00336	ALS-TDP	Cervical Spinal Cord	STMN2	0.0070922	134	Cervical Spinal Cord n(134)
CGND-HRA-00337	ALS-TDP	Lumbar Spinal Cord	STMN2	0.0174672	136	Lumbar Spinal Cord n(136)
CGND-HRA-00338	ALS-TDP	Frontal Cortex	STMN2	0	206	Frontal Cortex n(206)
CGND-HRA-00341	ALS-TDP	Cerebellum	STMN2	0	202	Cerebellum n(202)
CGND-HRA-00342	ALS-TDP	Motor Cortex	STMN2	0	223	Motor Cortex n(223)
CGND-HRA-00343	ALS-TDP	Motor Cortex	STMN2	0.0122699	223	Motor Cortex n(223)
CGND-HRA-00344	ALS-TDP	Cervical Spinal Cord	STMN2	0	134	Cervical Spinal Cord n(134)
CGND-HRA-00345	ALS-TDP	Lumbar Spinal Cord	STMN2	0	136	Lumbar Spinal Cord n(136)
CGND-HRA-00346	ALS-TDP	Frontal Cortex	STMN2	0	206	Frontal Cortex n(206)
CGND-HRA-00349	ALS-TDP	Cerebellum	STMN2	0	202	Cerebellum n(202)
CGND-HRA-00350	ALS-TDP	Motor Cortex	STMN2	0.000779423	223	Motor Cortex n(223)
CGND-HRA-00351	ALS-TDP	Motor Cortex	STMN2	0.00781861	223	Motor Cortex n(223)
CGND-HRA-00352	ALS-TDP	Cervical Spinal Cord	STMN2	0.0300752	134	Cervical Spinal Cord n(134)
CGND-HRA-00354	ALS-TDP	Frontal Cortex	STMN2	0	206	Frontal Cortex n(206)
CGND-HRA-00357	ALS-TDP	Cerebellum	STMN2	0	202	Cerebellum n(202)
CGND-HRA-00358	ALS-TDP	Motor Cortex	STMN2	0.0013245	223	Motor Cortex n(223)
CGND-HRA-00359	ALS-TDP	Motor Cortex	STMN2	0	223	Motor Cortex n(223)
CGND-HRA-00360	ALS-TDP	Cervical Spinal Cord	STMN2	0.0588235	134	Cervical Spinal Cord n(134)
CGND-HRA-00361	ALS-TDP	Lumbar Spinal Cord	STMN2	0.548387	136	Lumbar Spinal Cord n(136)
CGND-HRA-00362	ALS-TDP	Frontal Cortex	STMN2	0	206	Frontal Cortex n(206)
CGND-HRA-00365	ALS-TDP	Cerebellum	STMN2	0	202	Cerebellum n(202)
CGND-HRA-00366	ALS-TDP	Motor Cortex	STMN2	0	223	Motor Cortex n(223)
CGND-HRA-00367	ALS-TDP	Motor Cortex	STMN2	0.00892857	223	Motor Cortex n(223)
CGND-HRA-00369	ALS-TDP	Frontal Cortex	STMN2	0.0104167	206	Frontal Cortex n(206)
CGND-HRA-00372	ALS-TDP	Cerebellum	STMN2	0	202	Cerebellum n(202)
CGND-HRA-00373	ALS-TDP	Motor Cortex	STMN2	0	223	Motor Cortex n(223)
CGND-HRA-00374	ALS-TDP	Motor Cortex	STMN2	0	223	Motor Cortex n(223)
CGND-HRA-00375	ALS-TDP	Cervical Spinal Cord	STMN2	0.0107527	134	Cervical Spinal Cord n(134)
CGND-HRA-00376	ALS-TDP	Lumbar Spinal Cord	STMN2	0.0602837	136	Lumbar Spinal Cord n(136)
CGND-HRA-00377	ALS-TDP	Frontal Cortex	STMN2	0	206	Frontal Cortex n(206)
CGND-HRA-00380	ALS-TDP	Cerebellum	STMN2	0	202	Cerebellum n(202)
CGND-HRA-00381	ALS-TDP	Motor Cortex	STMN2	0.00223214	223	Motor Cortex n(223)
CGND-HRA-00382	ALS-TDP	Motor Cortex	STMN2	0	223	Motor Cortex n(223)
CGND-HRA-00383	ALS-TDP	Cervical Spinal Cord	STMN2	0.122449	134	Cervical Spinal Cord n(134)
CGND-HRA-00384	ALS-TDP	Lumbar Spinal Cord	STMN2	0.0597015	136	Lumbar Spinal Cord n(136)
CGND-HRA-00385	ALS-TDP	Frontal Cortex	STMN2	0	206	Frontal Cortex n(206)
CGND-HRA-00386	ALS-TDP	Cerebellum	STMN2	0	202	Cerebellum n(202)
CGND-HRA-00387	ALS-TDP	Motor Cortex	STMN2	0	223	Motor Cortex n(223)
CGND-HRA-00388	ALS-TDP	Motor Cortex	STMN2	0	223	Motor Cortex n(223)
CGND-HRA-00389	ALS-TDP	Cervical Spinal Cord	STMN2	0	134	Cervical Spinal Cord n(134)
CGND-HRA-00390	ALS-TDP	Lumbar Spinal Cord	STMN2	0	136	Lumbar Spinal Cord n(136)
CGND-HRA-00391	ALS-TDP	Frontal Cortex	STMN2	0	206	Frontal Cortex n(206)
CGND-HRA-00416	ALS-TDP	Cerebellum	STMN2	0	202	Cerebellum n(202)
CGND-HRA-00417	ALS-TDP	Motor Cortex	STMN2	0.00104384	223	Motor Cortex n(223)
CGND-HRA-00418	ALS-TDP	Motor Cortex	STMN2	0	223	Motor Cortex n(223)
CGND-HRA-00419	ALS-TDP	Cervical Spinal Cord	STMN2	0.0192308	134	Cervical Spinal Cord n(134)
CGND-HRA-00420	ALS-TDP	Lumbar Spinal Cord	STMN2	0.0294118	136	Lumbar Spinal Cord n(136)
CGND-HRA-00421	ALS-TDP	Frontal Cortex	STMN2	0	206	Frontal Cortex n(206)
CGND-HRA-00422	ALS-TDP	Cerebellum	STMN2	0	202	Cerebellum n(202)
CGND-HRA-00423	ALS-TDP	Motor Cortex	STMN2	0	223	Motor Cortex n(223)
CGND-HRA-00424	ALS-TDP	Motor Cortex	STMN2	0	223	Motor Cortex n(223)
CGND-HRA-00425	ALS-TDP	Cervical Spinal Cord	STMN2	0	134	Cervical Spinal Cord n(134)
CGND-HRA-00426	ALS-TDP	Lumbar Spinal Cord	STMN2	0	136	Lumbar Spinal Cord n(136)
CGND-HRA-00427	ALS-TDP	Frontal Cortex	STMN2	0	206	Frontal Cortex n(206)
CGND-HRA-00434	ALS-TDP	Cerebellum	STMN2	0	202	Cerebellum n(202)
CGND-HRA-00435	ALS-TDP	Motor Cortex	STMN2	0	223	Motor Cortex n(223)
CGND-HRA-00436	ALS-TDP	Motor Cortex	STMN2	0	223	Motor Cortex n(223)
CGND-HRA-00437	ALS-TDP	Cervical Spinal Cord	STMN2	0	134	Cervical Spinal Cord n(134)
CGND-HRA-00439	ALS-TDP	Frontal Cortex	STMN2	0	206	Frontal Cortex n(206)
CGND-HRA-00440	ALS-TDP	Cerebellum	STMN2	0	202	Cerebellum n(202)
CGND-HRA-00441	ALS-TDP	Cerebellum	STMN2	0	202	Cerebellum n(202)
CGND-HRA-00442	ALS-TDP	Cerebellum	STMN2	0	202	Cerebellum n(202)
CGND-HRA-00443	ALS-TDP	Cerebellum	STMN2	0	202	Cerebellum n(202)
CGND-HRA-00444	ALS-TDP	Cerebellum	STMN2	0	202	Cerebellum n(202)
CGND-HRA-00447	FTLD-TDP	Cerebellum	STMN2	0	202	Cerebellum n(202)
CGND-HRA-00448	ALS-TDP	Cerebellum	STMN2	0	202	Cerebellum n(202)
CGND-HRA-00449	ALS-TDP	Cerebellum	STMN2	0	202	Cerebellum n(202)
CGND-HRA-00450	ALS-TDP	Cerebellum	STMN2	0	202	Cerebellum n(202)
CGND-HRA-00451	ALS-TDP	Cerebellum	STMN2	0	202	Cerebellum n(202)
CGND-HRA-00452	FTLD-TDP	Cerebellum	STMN2	0	202	Cerebellum n(202)
CGND-HRA-00454	FTLD-TDP	Cerebellum	STMN2	0	202	Cerebellum n(202)
CGND-HRA-00455	FTLD-TDP	Cerebellum	STMN2	0	202	Cerebellum n(202)
CGND-HRA-00456	FTLD-TDP	Cerebellum	STMN2	0	202	Cerebellum n(202)
CGND-HRA-00457	FTLD-TDP	Cerebellum	STMN2	0	202	Cerebellum n(202)
CGND-HRA-00458	FTLD-TDP	Cerebellum	STMN2	0	202	Cerebellum n(202)
CGND-HRA-00459	FTLD-TDP	Cerebellum	STMN2	0	202	Cerebellum n(202)
CGND-HRA-00460	ALS-TDP	Frontal Cortex	STMN2	0	206	Frontal Cortex n(206)
CGND-HRA-00461	ALS-TDP	Motor Cortex	STMN2	0	223	Motor Cortex n(223)
CGND-HRA-00462	ALS-TDP	Motor Cortex	STMN2	0	223	Motor Cortex n(223)
CGND-HRA-00463	ALS-TDP	Cervical Spinal Cord	STMN2	0.015625	134	Cervical Spinal Cord n(134)
CGND-HRA-00464	ALS-TDP	Lumbar Spinal Cord	STMN2	0.0457317	136	Lumbar Spinal Cord n(136)
CGND-HRA-00465	ALS-TDP	Cerebellum	STMN2	0	202	Cerebellum n(202)
CGND-HRA-00473	ALS-TDP	Cervical Spinal Cord	STMN2	0.144444	134	Cervical Spinal Cord n(134)
CGND-HRA-00474	ALS-TDP	Lumbar Spinal Cord	STMN2	0.0719424	136	Lumbar Spinal Cord n(136)
CGND-HRA-00475	ALS-TDP	Cerebellum	STMN2	0	202	Cerebellum n(202)
CGND-HRA-00481	ALS-TDP	Frontal Cortex	STMN2	0	206	Frontal Cortex n(206)
CGND-HRA-00482	ALS-TDP	Motor Cortex	STMN2	0	223	Motor Cortex n(223)
CGND-HRA-00483	ALS-TDP	Motor Cortex	STMN2	0	223	Motor Cortex n(223)
CGND-HRA-00484	ALS-TDP	Cervical Spinal Cord	STMN2	0	134	Cervical Spinal Cord n(134)
CGND-HRA-00485	ALS-TDP	Lumbar Spinal Cord	STMN2	0	136	Lumbar Spinal Cord n(136)
CGND-HRA-00486	ALS-TDP	Cerebellum	STMN2	0	202	Cerebellum n(202)
CGND-HRA-00487	ALS-TDP	Frontal Cortex	STMN2	0	206	Frontal Cortex n(206)
CGND-HRA-00488	ALS-TDP	Motor Cortex	STMN2	0	223	Motor Cortex n(223)
CGND-HRA-00489	ALS-TDP	Motor Cortex	STMN2	0	223	Motor Cortex n(223)
CGND-HRA-00490	ALS-TDP	Cervical Spinal Cord	STMN2	0.00232019	134	Cervical Spinal Cord n(134)
CGND-HRA-00492	ALS-TDP	Cerebellum	STMN2	0	202	Cerebellum n(202)
CGND-HRA-00526	ALS-TDP	Frontal Cortex	STMN2	0	206	Frontal Cortex n(206)
CGND-HRA-00535	ALS-TDP	Frontal Cortex	STMN2	0	206	Frontal Cortex n(206)
CGND-HRA-00538	ALS-TDP	Cerebellum	STMN2	0	202	Cerebellum n(202)
CGND-HRA-00539	ALS-TDP	Frontal Cortex	STMN2	0.0697674	206	Frontal Cortex n(206)
CGND-HRA-00542	ALS-TDP	Cerebellum	STMN2	0	202	Cerebellum n(202)
CGND-HRA-00543	ALS-TDP	Frontal Cortex	STMN2	0	206	Frontal Cortex n(206)
CGND-HRA-00546	ALS-TDP	Frontal Cortex	STMN2	0	206	Frontal Cortex n(206)
CGND-HRA-00549	ALS-TDP	Cerebellum	STMN2	0	202	Cerebellum n(202)
CGND-HRA-00550	ALS-TDP	Frontal Cortex	STMN2	0	206	Frontal Cortex n(206)
CGND-HRA-00553	ALS-TDP	Frontal Cortex	STMN2	0	206	Frontal Cortex n(206)
CGND-HRA-00556	ALS-TDP	Motor Cortex	STMN2	0.00221484	223	Motor Cortex n(223)
CGND-HRA-00557	ALS-TDP	Motor Cortex	STMN2	0	223	Motor Cortex n(223)
CGND-HRA-00558	ALS-TDP	Lumbar Spinal Cord	STMN2	0	136	Lumbar Spinal Cord n(136)
CGND-HRA-00563	ALS-TDP	Motor Cortex	STMN2	0.0192308	223	Motor Cortex n(223)
CGND-HRA-00564	ALS-TDP	Motor Cortex	STMN2	0	223	Motor Cortex n(223)
CGND-HRA-00571	ALS-TDP	Frontal Cortex	STMN2	0	206	Frontal Cortex n(206)
CGND-HRA-00574	ALS-TDP	Motor Cortex	STMN2	0.0153846	223	Motor Cortex n(223)
CGND-HRA-00575	ALS-TDP	Motor Cortex	STMN2	0.00347222	223	Motor Cortex n(223)
CGND-HRA-00576	ALS-TDP	Cervical Spinal Cord	STMN2	0	134	Cervical Spinal Cord n(134)
CGND-HRA-00577	ALS-TDP	Lumbar Spinal Cord	STMN2	0.0151515	136	Lumbar Spinal Cord n(136)
CGND-HRA-00585	ALS-TDP	Cerebellum	STMN2	0	202	Cerebellum n(202)
CGND-HRA-00586	ALS-TDP	Motor Cortex	STMN2	0	223	Motor Cortex n(223)
CGND-HRA-00587	ALS-TDP	Motor Cortex	STMN2	0	223	Motor Cortex n(223)
CGND-HRA-00589	ALS-TDP	Lumbar Spinal Cord	STMN2	0	136	Lumbar Spinal Cord n(136)
CGND-HRA-00598	ALS-TDP	Cerebellum	STMN2	0	202	Cerebellum n(202)
CGND-HRA-00599	ALS-TDP	Motor Cortex	STMN2	0	223	Motor Cortex n(223)
CGND-HRA-00600	ALS-TDP	Motor Cortex	STMN2	0	223	Motor Cortex n(223)
CGND-HRA-00601	ALS-TDP	Cervical Spinal Cord	STMN2	0.266667	134	Cervical Spinal Cord n(134)
CGND-HRA-00603	ALS-TDP	Motor Cortex	STMN2	0	223	Motor Cortex n(223)
CGND-HRA-00604	ALS-TDP	Motor Cortex	STMN2	0	223	Motor Cortex n(223)
CGND-HRA-00605	ALS-TDP	Cervical Spinal Cord	STMN2	0	134	Cervical Spinal Cord n(134)
CGND-HRA-00606	ALS-TDP	Lumbar Spinal Cord	STMN2	0	136	Lumbar Spinal Cord n(136)
CGND-HRA-00607	ALS-TDP	Motor Cortex	STMN2	0.00478469	223	Motor Cortex n(223)
CGND-HRA-00608	ALS-TDP	Motor Cortex	STMN2	0	223	Motor Cortex n(223)
CGND-HRA-00609	ALS-TDP	Cervical Spinal Cord	STMN2	0	134	Cervical Spinal Cord n(134)
CGND-HRA-00610	ALS-TDP	Lumbar Spinal Cord	STMN2	0.0344828	136	Lumbar Spinal Cord n(136)
CGND-HRA-00611	ALS-TDP	Motor Cortex	STMN2	0.00362647	223	Motor Cortex n(223)
CGND-HRA-00612	ALS-TDP	Motor Cortex	STMN2	0.0101911	223	Motor Cortex n(223)
CGND-HRA-00614	ALS-TDP	Lumbar Spinal Cord	STMN2	0.025	136	Lumbar Spinal Cord n(136)
CGND-HRA-00615	ALS-TDP	Motor Cortex	STMN2	0.00743494	223	Motor Cortex n(223)
CGND-HRA-00616	ALS-TDP	Motor Cortex	STMN2	0.0167364	223	Motor Cortex n(223)
CGND-HRA-00617	ALS-TDP	Cervical Spinal Cord	STMN2	0.0205279	134	Cervical Spinal Cord n(134)
CGND-HRA-00618	ALS-TDP	Cerebellum	STMN2	0	202	Cerebellum n(202)
CGND-HRA-00620	ALS-TDP	Cerebellum	STMN2	0	202	Cerebellum n(202)
CGND-HRA-00621	ALS-TDP	Frontal Cortex	STMN2	0	206	Frontal Cortex n(206)
CGND-HRA-00624	ALS-TDP	Motor Cortex	STMN2	0	223	Motor Cortex n(223)
CGND-HRA-00625	ALS-TDP	Cervical Spinal Cord	STMN2	0.00813008	134	Cervical Spinal Cord n(134)
CGND-HRA-00626	ALS-TDP	Lumbar Spinal Cord	STMN2	0.0224719	136	Lumbar Spinal Cord n(136)
CGND-HRA-00627	ALS-TDP	Motor Cortex	STMN2	0.00286533	223	Motor Cortex n(223)
CGND-HRA-00628	ALS-TDP	Motor Cortex	STMN2	0	223	Motor Cortex n(223)
CGND-HRA-00630	ALS-TDP	Lumbar Spinal Cord	STMN2	0.0512821	136	Lumbar Spinal Cord n(136)
CGND-HRA-00631	ALS-TDP	Motor Cortex	STMN2	0.0146199	223	Motor Cortex n(223)
CGND-HRA-00633	ALS-TDP	Motor Cortex	STMN2	0.00102459	223	Motor Cortex n(223)
CGND-HRA-00634	ALS-TDP	Cervical Spinal Cord	STMN2	0.00775194	134	Cervical Spinal Cord n(134)
CGND-HRA-00636	ALS-TDP	Cerebellum	STMN2	0	202	Cerebellum n(202)
CGND-HRA-00637	ALS-TDP	Motor Cortex	STMN2	0	223	Motor Cortex n(223)
CGND-HRA-00638	ALS-TDP	Motor Cortex	STMN2	0.00304878	223	Motor Cortex n(223)
CGND-HRA-00640	ALS-TDP	Motor Cortex	STMN2	0	223	Motor Cortex n(223)
CGND-HRA-00641	ALS-TDP	Cervical Spinal Cord	STMN2	0.0208333	134	Cervical Spinal Cord n(134)
CGND-HRA-00642	ALS-TDP	Lumbar Spinal Cord	STMN2	0.192308	136	Lumbar Spinal Cord n(136)
CGND-HRA-00648	ALS-TDP	Cervical Spinal Cord	STMN2	0	134	Cervical Spinal Cord n(134)
CGND-HRA-00649	ALS-TDP	Lumbar Spinal Cord	STMN2	0.015873	136	Lumbar Spinal Cord n(136)
CGND-HRA-00650	ALS-TDP	Motor Cortex	STMN2	0	223	Motor Cortex n(223)
CGND-HRA-00651	ALS-TDP	Motor Cortex	STMN2	0	223	Motor Cortex n(223)
CGND-HRA-00652	ALS-TDP	Cervical Spinal Cord	STMN2	0.0425532	134	Cervical Spinal Cord n(134)
CGND-HRA-00671	ALS-TDP	Cerebellum	STMN2	0	202	Cerebellum n(202)
CGND-HRA-00672	ALS-TDP	Motor Cortex	STMN2	0	223	Motor Cortex n(223)
CGND-HRA-00673	ALS-TDP	Motor Cortex	STMN2	0	223	Motor Cortex n(223)
CGND-HRA-00674	ALS-TDP	Cervical Spinal Cord	STMN2	0.00980392	134	Cervical Spinal Cord n(134)
CGND-HRA-00675	ALS-TDP	Lumbar Spinal Cord	STMN2	0.0582524	136	Lumbar Spinal Cord n(136)
CGND-HRA-00676	ALS-TDP	Cerebellum	STMN2	0	202	Cerebellum n(202)
CGND-HRA-00677	ALS-TDP	Motor Cortex	STMN2	0	223	Motor Cortex n(223)
CGND-HRA-00678	ALS-TDP	Motor Cortex	STMN2	0	223	Motor Cortex n(223)
CGND-HRA-00679	ALS-TDP	Cervical Spinal Cord	STMN2	0	134	Cervical Spinal Cord n(134)
CGND-HRA-00680	ALS-TDP	Motor Cortex	STMN2	0.00544959	223	Motor Cortex n(223)
CGND-HRA-00681	ALS-TDP	Motor Cortex	STMN2	0.00275482	223	Motor Cortex n(223)
CGND-HRA-00682	ALS-TDP	Cervical Spinal Cord	STMN2	0.2	134	Cervical Spinal Cord n(134)
CGND-HRA-00683	ALS-TDP	Lumbar Spinal Cord	STMN2	0.2	136	Lumbar Spinal Cord n(136)
CGND-HRA-00684	ALS-TDP	Cerebellum	STMN2	0	202	Cerebellum n(202)
CGND-HRA-00685	ALS-TDP	Cerebellum	STMN2	0	202	Cerebellum n(202)
CGND-HRA-00686	ALS-TDP	Cerebellum	STMN2	0	202	Cerebellum n(202)
CGND-HRA-00687	ALS-TDP	Cerebellum	STMN2	0	202	Cerebellum n(202)
CGND-HRA-00689	ALS-TDP	Cerebellum	STMN2	0	202	Cerebellum n(202)
CGND-HRA-00690	ALS-TDP	Cerebellum	STMN2	0	202	Cerebellum n(202)
CGND-HRA-00693	ALS-TDP	Cerebellum	STMN2	0	202	Cerebellum n(202)
CGND-HRA-00694	ALS-TDP	Cerebellum	STMN2	0	202	Cerebellum n(202)
CGND-HRA-00695	ALS-TDP	Cerebellum	STMN2	0	202	Cerebellum n(202)
CGND-HRA-00697	ALS-TDP	Cerebellum	STMN2	0	202	Cerebellum n(202)
CGND-HRA-00706	ALS-TDP	Cerebellum	STMN2	0	202	Cerebellum n(202)
CGND-HRA-00707	FTLD-TDP	Cerebellum	STMN2	0	202	Cerebellum n(202)
CGND-HRA-00708	FTLD-TDP	Cerebellum	STMN2	0	202	Cerebellum n(202)
CGND-HRA-00709	FTLD-TDP	Cerebellum	STMN2	0	202	Cerebellum n(202)
CGND-HRA-00710	FTLD-TDP	Cerebellum	STMN2	0	202	Cerebellum n(202)
CGND-HRA-00713	ALS-TDP	Cerebellum	STMN2	0	202	Cerebellum n(202)
CGND-HRA-00714	ALS-TDP	Cerebellum	STMN2	0	202	Cerebellum n(202)
CGND-HRA-00716	ALS-TDP	Cerebellum	STMN2	0	202	Cerebellum n(202)
CGND-HRA-00718	ALS-TDP	Cerebellum	STMN2	0	202	Cerebellum n(202)
CGND-HRA-00720	ALS-TDP	Cerebellum	STMN2	0	202	Cerebellum n(202)
CGND-HRA-00722	ALS-TDP	Cerebellum	STMN2	0	202	Cerebellum n(202)
CGND-HRA-00723	ALS-TDP	Cerebellum	STMN2	0	202	Cerebellum n(202)
CGND-HRA-00724	ALS-TDP	Cerebellum	STMN2	0	202	Cerebellum n(202)
CGND-HRA-00728	ALS-TDP	Cerebellum	STMN2	0	202	Cerebellum n(202)
CGND-HRA-00729	ALS-TDP	Cerebellum	STMN2	0	202	Cerebellum n(202)
CGND-HRA-00731	ALS-TDP	Cerebellum	STMN2	0	202	Cerebellum n(202)
CGND-HRA-00732	ALS-TDP	Motor Cortex	STMN2	0.00547046	223	Motor Cortex n(223)
CGND-HRA-00733	ALS-TDP	Motor Cortex	STMN2	0.00505902	223	Motor Cortex n(223)
CGND-HRA-00734	ALS-TDP	Cervical Spinal Cord	STMN2	0	134	Cervical Spinal Cord n(134)
CGND-HRA-00735	ALS-TDP	Lumbar Spinal Cord	STMN2	0.0169082	136	Lumbar Spinal Cord n(136)
CGND-HRA-00756	ALS-TDP	Frontal Cortex	STMN2	0.00494071	206	Frontal Cortex n(206)
CGND-HRA-00757	ALS-TDP	Temporal Cortex	STMN2	0	53	Temporal Cortex n(53)
CGND-HRA-00758	ALS-TDP	Cerebellum	STMN2	0	202	Cerebellum n(202)
CGND-HRA-00759	ALS-TDP	Cervical Spinal Cord	STMN2	0.0327869	134	Cervical Spinal Cord n(134)
CGND-HRA-00760	ALS-TDP	Lumbar Spinal Cord	STMN2	0.030303	136	Lumbar Spinal Cord n(136)
CGND-HRA-00765	ALS-TDP	Frontal Cortex	STMN2	0	206	Frontal Cortex n(206)
CGND-HRA-00766	ALS-TDP	Temporal Cortex	STMN2	0.000956938	53	Temporal Cortex n(53)
CGND-HRA-00767	ALS-TDP	Cerebellum	STMN2	0	202	Cerebellum n(202)
CGND-HRA-00773	ALS-TDP	Frontal Cortex	STMN2	0	206	Frontal Cortex n(206)
CGND-HRA-00774	ALS-TDP	Temporal Cortex	STMN2	0.00185874	53	Temporal Cortex n(53)
CGND-HRA-00775	ALS-TDP	Cerebellum	STMN2	0	202	Cerebellum n(202)
CGND-HRA-00776	ALS-TDP	Cervical Spinal Cord	STMN2	0	134	Cervical Spinal Cord n(134)
CGND-HRA-00777	ALS-TDP	Lumbar Spinal Cord	STMN2	0.0227273	136	Lumbar Spinal Cord n(136)
CGND-HRA-00783	ALS-TDP	Frontal Cortex	STMN2	0.00104058	206	Frontal Cortex n(206)
CGND-HRA-00784	ALS-TDP	Temporal Cortex	STMN2	0	53	Temporal Cortex n(53)
CGND-HRA-00785	ALS-TDP	Cerebellum	STMN2	0.00222222	202	Cerebellum n(202)
CGND-HRA-00786	ALS-TDP	Cervical Spinal Cord	STMN2	0	134	Cervical Spinal Cord n(134)
CGND-HRA-00787	ALS-TDP	Lumbar Spinal Cord	STMN2	0.0307692	136	Lumbar Spinal Cord n(136)
CGND-HRA-00802	ALS-TDP	Lumbar Spinal Cord	STMN2	0.0122324	136	Lumbar Spinal Cord n(136)
CGND-HRA-00806	ALS-TDP	Frontal Cortex	STMN2	0.00930233	206	Frontal Cortex n(206)
CGND-HRA-00808	ALS-TDP	Cerebellum	STMN2	0.0136986	202	Cerebellum n(202)
CGND-HRA-00809	ALS-TDP	Cervical Spinal Cord	STMN2	0.461538	134	Cervical Spinal Cord n(134)
CGND-HRA-00810	ALS-TDP	Lumbar Spinal Cord	STMN2	0.17284	136	Lumbar Spinal Cord n(136)
CGND-HRA-00815	ALS-TDP	Frontal Cortex	STMN2	0	206	Frontal Cortex n(206)
CGND-HRA-00816	ALS-TDP	Temporal Cortex	STMN2	0	53	Temporal Cortex n(53)
CGND-HRA-00817	ALS-TDP	Cerebellum	STMN2	0	202	Cerebellum n(202)
CGND-HRA-00818	ALS-TDP	Cervical Spinal Cord	STMN2	0.00613497	134	Cervical Spinal Cord n(134)
CGND-HRA-00819	ALS-TDP	Lumbar Spinal Cord	STMN2	0.00877193	136	Lumbar Spinal Cord n(136)
CGND-HRA-00823	ALS-TDP	Frontal Cortex	STMN2	0	206	Frontal Cortex n(206)
CGND-HRA-00824	ALS-TDP	Temporal Cortex	STMN2	0	53	Temporal Cortex n(53)
CGND-HRA-00825	ALS-TDP	Cerebellum	STMN2	0	202	Cerebellum n(202)
CGND-HRA-00826	ALS-TDP	Cervical Spinal Cord	STMN2	0.0227273	134	Cervical Spinal Cord n(134)
CGND-HRA-00827	ALS-TDP	Lumbar Spinal Cord	STMN2	0.134328	136	Lumbar Spinal Cord n(136)
CGND-HRA-00830	ALS-TDP	Frontal Cortex	STMN2	0.0014245	206	Frontal Cortex n(206)
CGND-HRA-00832	ALS-TDP	Cerebellum	STMN2	0	202	Cerebellum n(202)
CGND-HRA-00833	ALS-TDP	Cervical Spinal Cord	STMN2	0.0178571	134	Cervical Spinal Cord n(134)
CGND-HRA-00834	ALS-TDP	Lumbar Spinal Cord	STMN2	0	136	Lumbar Spinal Cord n(136)
CGND-HRA-00849	ALS-TDP	Frontal Cortex	STMN2	0	206	Frontal Cortex n(206)
CGND-HRA-00851	ALS-TDP	Cerebellum	STMN2	0	202	Cerebellum n(202)
CGND-HRA-00852	ALS-TDP	Cervical Spinal Cord	STMN2	0.0714286	134	Cervical Spinal Cord n(134)
CGND-HRA-00853	ALS-TDP	Lumbar Spinal Cord	STMN2	0.0216216	136	Lumbar Spinal Cord n(136)
CGND-HRA-00855	ALS-TDP	Frontal Cortex	STMN2	0	206	Frontal Cortex n(206)
CGND-HRA-00856	ALS-TDP	Temporal Cortex	STMN2	0	53	Temporal Cortex n(53)
CGND-HRA-00857	ALS-TDP	Cerebellum	STMN2	0	202	Cerebellum n(202)
CGND-HRA-00858	ALS-TDP	Lumbar Spinal Cord	STMN2	0.0174564	136	Lumbar Spinal Cord n(136)
CGND-HRA-00861	ALS-TDP	Temporal Cortex	STMN2	0.0252809	53	Temporal Cortex n(53)
CGND-HRA-00862	ALS-TDP	Cerebellum	STMN2	0	202	Cerebellum n(202)
CGND-HRA-00863	ALS-TDP	Cervical Spinal Cord	STMN2	0.0083682	134	Cervical Spinal Cord n(134)
CGND-HRA-00864	ALS-TDP	Lumbar Spinal Cord	STMN2	0	136	Lumbar Spinal Cord n(136)
CGND-HRA-00866	ALS-TDP	Frontal Cortex	STMN2	0	206	Frontal Cortex n(206)
CGND-HRA-00867	ALS-TDP	Temporal Cortex	STMN2	0	53	Temporal Cortex n(53)
CGND-HRA-00868	ALS-TDP	Cerebellum	STMN2	0	202	Cerebellum n(202)
CGND-HRA-00869	ALS-TDP	Cervical Spinal Cord	STMN2	0.0169492	134	Cervical Spinal Cord n(134)
CGND-HRA-00870	ALS-TDP	Lumbar Spinal Cord	STMN2	0	136	Lumbar Spinal Cord n(136)
CGND-HRA-00876	ALS-TDP	Frontal Cortex	STMN2	0	206	Frontal Cortex n(206)
CGND-HRA-00878	ALS-TDP	Cerebellum	STMN2	0	202	Cerebellum n(202)
CGND-HRA-00883	ALS-TDP	Frontal Cortex	STMN2	0	206	Frontal Cortex n(206)
CGND-HRA-00885	ALS-TDP	Cerebellum	STMN2	0	202	Cerebellum n(202)
CGND-HRA-00886	ALS-TDP	Cervical Spinal Cord	STMN2	0	134	Cervical Spinal Cord n(134)
CGND-HRA-00887	ALS-TDP	Lumbar Spinal Cord	STMN2	0	136	Lumbar Spinal Cord n(136)
CGND-HRA-00891	ALS-TDP	Frontal Cortex	STMN2	0	206	Frontal Cortex n(206)
CGND-HRA-00893	ALS-TDP	Cerebellum	STMN2	0	202	Cerebellum n(202)
CGND-HRA-00894	ALS-TDP	Cervical Spinal Cord	STMN2	0.0273973	134	Cervical Spinal Cord n(134)
CGND-HRA-00895	ALS-TDP	Lumbar Spinal Cord	STMN2	0.0253807	136	Lumbar Spinal Cord n(136)
CGND-HRA-00897	ALS-TDP	Frontal Cortex	STMN2	0	206	Frontal Cortex n(206)
CGND-HRA-00898	ALS-TDP	Temporal Cortex	STMN2	0.00132538	53	Temporal Cortex n(53)
CGND-HRA-00899	ALS-TDP	Cerebellum	STMN2	0	202	Cerebellum n(202)
CGND-HRA-00900	ALS-TDP	Lumbar Spinal Cord	STMN2	0.00556328	136	Lumbar Spinal Cord n(136)
CGND-HRA-00903	ALS-TDP	Frontal Cortex	STMN2	0	206	Frontal Cortex n(206)
CGND-HRA-00904	ALS-TDP	Temporal Cortex	STMN2	0	53	Temporal Cortex n(53)
CGND-HRA-00905	ALS-TDP	Cervical Spinal Cord	STMN2	0.0520833	134	Cervical Spinal Cord n(134)
CGND-HRA-00906	ALS-TDP	Lumbar Spinal Cord	STMN2	0.0325203	136	Lumbar Spinal Cord n(136)
CGND-HRA-00909	ALS-TDP	Frontal Cortex	STMN2	0	206	Frontal Cortex n(206)
CGND-HRA-00910	ALS-TDP	Temporal Cortex	STMN2	0	53	Temporal Cortex n(53)
CGND-HRA-00911	ALS-TDP	Cerebellum	STMN2	0	202	Cerebellum n(202)
CGND-HRA-00912	ALS-TDP	Cervical Spinal Cord	STMN2	0.00186916	134	Cervical Spinal Cord n(134)
CGND-HRA-00913	ALS-TDP	Lumbar Spinal Cord	STMN2	0	136	Lumbar Spinal Cord n(136)
CGND-HRA-00916	ALS-TDP	Frontal Cortex	STMN2	0	206	Frontal Cortex n(206)
CGND-HRA-00917	ALS-TDP	Temporal Cortex	STMN2	0	53	Temporal Cortex n(53)
CGND-HRA-00918	ALS-TDP	Cerebellum	STMN2	0	202	Cerebellum n(202)
CGND-HRA-00919	ALS-TDP	Cervical Spinal Cord	STMN2	0.0121704	134	Cervical Spinal Cord n(134)
CGND-HRA-00920	ALS-TDP	Lumbar Spinal Cord	STMN2	0.114569	136	Lumbar Spinal Cord n(136)
CGND-HRA-00925	ALS-TDP	Frontal Cortex	STMN2	0	206	Frontal Cortex n(206)
CGND-HRA-00926	ALS-TDP	Temporal Cortex	STMN2	0.000937207	53	Temporal Cortex n(53)
CGND-HRA-00927	ALS-TDP	Cerebellum	STMN2	0	202	Cerebellum n(202)
CGND-HRA-00928	ALS-TDP	Cervical Spinal Cord	STMN2	0	134	Cervical Spinal Cord n(134)
CGND-HRA-00934	ALS-TDP	Frontal Cortex	STMN2	0	206	Frontal Cortex n(206)
CGND-HRA-00936	ALS-TDP	Cerebellum	STMN2	0	202	Cerebellum n(202)
CGND-HRA-00937	ALS-TDP	Cervical Spinal Cord	STMN2	0.010582	134	Cervical Spinal Cord n(134)
CGND-HRA-00938	ALS-TDP	Lumbar Spinal Cord	STMN2	0.0751174	136	Lumbar Spinal Cord n(136)
CGND-HRA-00943	ALS-TDP	Frontal Cortex	STMN2	0.00771208	206	Frontal Cortex n(206)
CGND-HRA-00944	ALS-TDP	Temporal Cortex	STMN2	0.00461184	53	Temporal Cortex n(53)
CGND-HRA-00945	ALS-TDP	Lumbar Spinal Cord	STMN2	0.123548	136	Lumbar Spinal Cord n(136)
CGND-HRA-00948	ALS-TDP	Frontal Cortex	STMN2	0	206	Frontal Cortex n(206)
CGND-HRA-00950	ALS-TDP	Cerebellum	STMN2	0	202	Cerebellum n(202)
CGND-HRA-00955	ALS-TDP	Frontal Cortex	STMN2	0	206	Frontal Cortex n(206)
CGND-HRA-00956	ALS-TDP	Temporal Cortex	STMN2	0	53	Temporal Cortex n(53)
CGND-HRA-00957	ALS-TDP	Cerebellum	STMN2	0	202	Cerebellum n(202)
CGND-HRA-00958	ALS-TDP	Cervical Spinal Cord	STMN2	0	134	Cervical Spinal Cord n(134)
CGND-HRA-00959	ALS-TDP	Lumbar Spinal Cord	STMN2	0.00643777	136	Lumbar Spinal Cord n(136)
CGND-HRA-00961	ALS-TDP	Frontal Cortex	STMN2	0	206	Frontal Cortex n(206)
CGND-HRA-00962	ALS-TDP	Temporal Cortex	STMN2	0	53	Temporal Cortex n(53)
CGND-HRA-00963	ALS-TDP	Cervical Spinal Cord	STMN2	0.0123584	134	Cervical Spinal Cord n(134)
CGND-HRA-00968	ALS-TDP	Frontal Cortex	STMN2	0.000949668	206	Frontal Cortex n(206)
CGND-HRA-00969	ALS-TDP	Temporal Cortex	STMN2	0.0011409	53	Temporal Cortex n(53)
CGND-HRA-00970	ALS-TDP	Cerebellum	STMN2	0	202	Cerebellum n(202)
CGND-HRA-00971	ALS-TDP	Cervical Spinal Cord	STMN2	0.00990099	134	Cervical Spinal Cord n(134)
CGND-HRA-00972	ALS-TDP	Lumbar Spinal Cord	STMN2	0.104712	136	Lumbar Spinal Cord n(136)
CGND-HRA-00975	ALS-TDP	Frontal Cortex	STMN2	0	206	Frontal Cortex n(206)
CGND-HRA-00976	ALS-TDP	Temporal Cortex	STMN2	0	53	Temporal Cortex n(53)
CGND-HRA-00978	ALS-TDP	Cervical Spinal Cord	STMN2	0.0320988	134	Cervical Spinal Cord n(134)
CGND-HRA-00979	ALS-TDP	Lumbar Spinal Cord	STMN2	0.0369748	136	Lumbar Spinal Cord n(136)
CGND-HRA-00985	ALS-TDP	Temporal Cortex	STMN2	0	53	Temporal Cortex n(53)
CGND-HRA-00986	ALS-TDP	Cerebellum	STMN2	0	202	Cerebellum n(202)
CGND-HRA-00987	ALS-TDP	Cervical Spinal Cord	STMN2	0.25	134	Cervical Spinal Cord n(134)
CGND-HRA-00988	ALS-TDP	Lumbar Spinal Cord	STMN2	0.0588235	136	Lumbar Spinal Cord n(136)
CGND-HRA-00993	ALS-TDP	Frontal Cortex	STMN2	0	206	Frontal Cortex n(206)
CGND-HRA-00994	ALS-TDP	Temporal Cortex	STMN2	0	53	Temporal Cortex n(53)
CGND-HRA-00996	ALS-TDP	Cervical Spinal Cord	STMN2	0.0625	134	Cervical Spinal Cord n(134)
CGND-HRA-00997	ALS-TDP	Lumbar Spinal Cord	STMN2	0.0416667	136	Lumbar Spinal Cord n(136)
CGND-HRA-00998	FTLD-TDP	Frontal Cortex	STMN2	0.142857	206	Frontal Cortex n(206)
CGND-HRA-00999	FTLD-TDP	Temporal Cortex	STMN2	0.0102041	53	Temporal Cortex n(53)
CGND-HRA-01000	FTLD-TDP	Cerebellum	STMN2	0	202	Cerebellum n(202)
CGND-HRA-01001	FTLD-TDP	Frontal Cortex	STMN2	0	206	Frontal Cortex n(206)
CGND-HRA-01003	FTLD-TDP	Cerebellum	STMN2	0	202	Cerebellum n(202)
CGND-HRA-01004	FTLD-TDP	Frontal Cortex	STMN2	0.15	206	Frontal Cortex n(206)
CGND-HRA-01007	FTLD-TDP	Frontal Cortex	STMN2	0.00549451	206	Frontal Cortex n(206)
CGND-HRA-01008	FTLD-TDP	Temporal Cortex	STMN2	0	53	Temporal Cortex n(53)
CGND-HRA-01009	FTLD-TDP	Cerebellum	STMN2	0	202	Cerebellum n(202)
CGND-HRA-01010	FTLD-TDP	Frontal Cortex	STMN2	0.0155945	206	Frontal Cortex n(206)
CGND-HRA-01011	FTLD-TDP	Temporal Cortex	STMN2	0.0707965	53	Temporal Cortex n(53)
CGND-HRA-01012	FTLD-TDP	Cerebellum	STMN2	0	202	Cerebellum n(202)
CGND-HRA-01013	FTLD-TDP	Frontal Cortex	STMN2	0.216216	206	Frontal Cortex n(206)
CGND-HRA-01014	FTLD-TDP	Temporal Cortex	STMN2	0.035533	53	Temporal Cortex n(53)
CGND-HRA-01015	FTLD-TDP	Cerebellum	STMN2	0	202	Cerebellum n(202)
CGND-HRA-01016	FTLD-TDP	Frontal Cortex	STMN2	0.0238095	206	Frontal Cortex n(206)
CGND-HRA-01017	FTLD-TDP	Temporal Cortex	STMN2	0.0144928	53	Temporal Cortex n(53)
CGND-HRA-01018	FTLD-TDP	Cerebellum	STMN2	0	202	Cerebellum n(202)
CGND-HRA-01019	FTLD-TDP	Frontal Cortex	STMN2	0.0454545	206	Frontal Cortex n(206)
CGND-HRA-01020	FTLD-TDP	Cerebellum	STMN2	0	202	Cerebellum n(202)
CGND-HRA-01021	FTLD-TDP	Frontal Cortex	STMN2	0.12	206	Frontal Cortex n(206)
CGND-HRA-01022	FTLD-TDP	Temporal Cortex	STMN2	0.0597015	53	Temporal Cortex n(53)
CGND-HRA-01023	FTLD-TDP	Cerebellum	STMN2	0	202	Cerebellum n(202)
CGND-HRA-01024	FTLD-TDP	Frontal Cortex	STMN2	0.157143	206	Frontal Cortex n(206)
CGND-HRA-01025	FTLD-TDP	Cerebellum	STMN2	0	202	Cerebellum n(202)
CGND-HRA-01026	FTLD-TDP	Frontal Cortex	STMN2	0.186047	206	Frontal Cortex n(206)
CGND-HRA-01027	FTLD-TDP	Temporal Cortex	STMN2	0.0517241	53	Temporal Cortex n(53)
CGND-HRA-01028	FTLD-TDP	Cerebellum	STMN2	0	202	Cerebellum n(202)
CGND-HRA-01029	FTLD-TDP	Frontal Cortex	STMN2	0.306122	206	Frontal Cortex n(206)
CGND-HRA-01030	FTLD-TDP	Temporal Cortex	STMN2	0.0169492	53	Temporal Cortex n(53)
CGND-HRA-01031	FTLD-TDP	Cerebellum	STMN2	0	202	Cerebellum n(202)
CGND-HRA-01032	FTLD-TDP	Frontal Cortex	STMN2	0.125	206	Frontal Cortex n(206)
CGND-HRA-01033	FTLD-TDP	Temporal Cortex	STMN2	0.444444	53	Temporal Cortex n(53)
CGND-HRA-01034	FTLD-TDP	Cerebellum	STMN2	0	202	Cerebellum n(202)
CGND-HRA-01036	FTLD-TDP	Temporal Cortex	STMN2	0	53	Temporal Cortex n(53)
CGND-HRA-01037	FTLD-TDP	Cerebellum	STMN2	0	202	Cerebellum n(202)
CGND-HRA-01038	FTLD-TDP	Frontal Cortex	STMN2	0.0178571	206	Frontal Cortex n(206)
CGND-HRA-01039	FTLD-TDP	Temporal Cortex	STMN2	0.0471204	53	Temporal Cortex n(53)
CGND-HRA-01040	FTLD-TDP	Cerebellum	STMN2	0	202	Cerebellum n(202)
CGND-HRA-01041	FTLD-TDP	Temporal Cortex	STMN2	0	53	Temporal Cortex n(53)
CGND-HRA-01042	FTLD-TDP	Cerebellum	STMN2	0	202	Cerebellum n(202)
CGND-HRA-01043	FTLD-TDP	Frontal Cortex	STMN2	0.00271003	206	Frontal Cortex n(206)
CGND-HRA-01044	FTLD-TDP	Temporal Cortex	STMN2	0.129032	53	Temporal Cortex n(53)
CGND-HRA-01045	FTLD-TDP	Cerebellum	STMN2	0	202	Cerebellum n(202)
CGND-HRA-01046	FTLD-TDP	Frontal Cortex	STMN2	0.0196629	206	Frontal Cortex n(206)
CGND-HRA-01047	FTLD-TDP	Temporal Cortex	STMN2	0.00190114	53	Temporal Cortex n(53)
CGND-HRA-01048	FTLD-TDP	Cerebellum	STMN2	0	202	Cerebellum n(202)
CGND-HRA-01049	FTLD-TDP	Frontal Cortex	STMN2	0.0612245	206	Frontal Cortex n(206)
CGND-HRA-01050	FTLD-TDP	Temporal Cortex	STMN2	0.0714286	53	Temporal Cortex n(53)
CGND-HRA-01051	FTLD-TDP	Cerebellum	STMN2	0	202	Cerebellum n(202)
CGND-HRA-01052	FTLD-TDP	Frontal Cortex	STMN2	0.00263852	206	Frontal Cortex n(206)
CGND-HRA-01053	FTLD-TDP	Temporal Cortex	STMN2	0.342105	53	Temporal Cortex n(53)
CGND-HRA-01054	FTLD-TDP	Cerebellum	STMN2	0	202	Cerebellum n(202)
CGND-HRA-01055	FTLD-TDP	Frontal Cortex	STMN2	0.0215633	206	Frontal Cortex n(206)
CGND-HRA-01056	FTLD-TDP	Temporal Cortex	STMN2	0.0480769	53	Temporal Cortex n(53)
CGND-HRA-01057	FTLD-TDP	Cerebellum	STMN2	0	202	Cerebellum n(202)
CGND-HRA-01058	FTLD-TDP	Frontal Cortex	STMN2	0.00163399	206	Frontal Cortex n(206)
CGND-HRA-01059	FTLD-TDP	Cerebellum	STMN2	0	202	Cerebellum n(202)
CGND-HRA-01060	FTLD-TDP	Frontal Cortex	STMN2	0.0891089	206	Frontal Cortex n(206)
CGND-HRA-01061	FTLD-TDP	Temporal Cortex	STMN2	0.019802	53	Temporal Cortex n(53)
CGND-HRA-01062	FTLD-TDP	Cerebellum	STMN2	0	202	Cerebellum n(202)
CGND-HRA-01063	FTLD-TDP	Frontal Cortex	STMN2	0.0377358	206	Frontal Cortex n(206)
CGND-HRA-01064	FTLD-TDP	Temporal Cortex	STMN2	0.181818	53	Temporal Cortex n(53)
CGND-HRA-01065	FTLD-TDP	Cerebellum	STMN2	0	202	Cerebellum n(202)
CGND-HRA-01066	FTLD-TDP	Frontal Cortex	STMN2	0.00290135	206	Frontal Cortex n(206)
CGND-HRA-01067	FTLD-TDP	Temporal Cortex	STMN2	0.0121951	53	Temporal Cortex n(53)
CGND-HRA-01068	FTLD-TDP	Cerebellum	STMN2	0	202	Cerebellum n(202)
CGND-HRA-01073	FTLD-TDP	Frontal Cortex	STMN2	0.0179641	206	Frontal Cortex n(206)
CGND-HRA-01074	FTLD-TDP	Temporal Cortex	STMN2	0.00511073	53	Temporal Cortex n(53)
CGND-HRA-01075	FTLD-TDP	Cerebellum	STMN2	0	202	Cerebellum n(202)
CGND-HRA-01076	FTLD-TDP	Frontal Cortex	STMN2	0.0018018	206	Frontal Cortex n(206)
CGND-HRA-01077	FTLD-TDP	Temporal Cortex	STMN2	0.0269231	53	Temporal Cortex n(53)
CGND-HRA-01078	FTLD-TDP	Cerebellum	STMN2	0	202	Cerebellum n(202)
CGND-HRA-01079	FTLD-TDP	Temporal Cortex	STMN2	0.0289532	53	Temporal Cortex n(53)
CGND-HRA-01080	FTLD-TDP	Cerebellum	STMN2	0	202	Cerebellum n(202)
CGND-HRA-01081	FTLD-TDP	Frontal Cortex	STMN2	0.00590551	206	Frontal Cortex n(206)
CGND-HRA-01082	FTLD-TDP	Temporal Cortex	STMN2	0	53	Temporal Cortex n(53)
CGND-HRA-01083	FTLD-TDP	Cerebellum	STMN2	0	202	Cerebellum n(202)
CGND-HRA-01084	FTLD-TDP	Frontal Cortex	STMN2	0.00739645	206	Frontal Cortex n(206)
CGND-HRA-01085	FTLD-TDP	Temporal Cortex	STMN2	0	53	Temporal Cortex n(53)
CGND-HRA-01086	FTLD-TDP	Cerebellum	STMN2	0	202	Cerebellum n(202)
CGND-HRA-01089	FTLD-TDP	Cerebellum	STMN2	0	202	Cerebellum n(202)
CGND-HRA-01090	FTLD-TDP	Frontal Cortex	STMN2	0.029703	206	Frontal Cortex n(206)
CGND-HRA-01091	FTLD-TDP	Temporal Cortex	STMN2	0.0273224	53	Temporal Cortex n(53)
CGND-HRA-01092	FTLD-TDP	Cerebellum	STMN2	0	202	Cerebellum n(202)
CGND-HRA-01093	FTLD-TDP	Frontal Cortex	STMN2	0.0216216	206	Frontal Cortex n(206)
CGND-HRA-01094	FTLD-TDP	Temporal Cortex	STMN2	0.0335196	53	Temporal Cortex n(53)
CGND-HRA-01095	FTLD-TDP	Cerebellum	STMN2	0	202	Cerebellum n(202)
CGND-HRA-01096	FTLD-TDP	Frontal Cortex	STMN2	0.0291971	206	Frontal Cortex n(206)
CGND-HRA-01097	FTLD-TDP	Temporal Cortex	STMN2	0.07	53	Temporal Cortex n(53)
CGND-HRA-01098	FTLD-TDP	Cerebellum	STMN2	0	202	Cerebellum n(202)
CGND-HRA-01099	FTLD-TDP	Frontal Cortex	STMN2	0.00248756	206	Frontal Cortex n(206)
CGND-HRA-01100	FTLD-TDP	Temporal Cortex	STMN2	0.00117096	53	Temporal Cortex n(53)
CGND-HRA-01101	FTLD-TDP	Cerebellum	STMN2	0	202	Cerebellum n(202)
CGND-HRA-01102	FTLD-TDP	Frontal Cortex	STMN2	0.218391	206	Frontal Cortex n(206)
CGND-HRA-01103	FTLD-TDP	Temporal Cortex	STMN2	0.185185	53	Temporal Cortex n(53)
CGND-HRA-01173	ALS-TDP	Cerebellum	STMN2	0	202	Cerebellum n(202)
CGND-HRA-01174	ALS-TDP	Motor Cortex	STMN2	0.00575374	223	Motor Cortex n(223)
CGND-HRA-01175	ALS-TDP	Motor Cortex	STMN2	0.00125945	223	Motor Cortex n(223)
CGND-HRA-01176	ALS-TDP	Cervical Spinal Cord	STMN2	0	134	Cervical Spinal Cord n(134)
CGND-HRA-01177	ALS-TDP	Lumbar Spinal Cord	STMN2	0.010989	136	Lumbar Spinal Cord n(136)
CGND-HRA-01212	ALS-TDP	Frontal Cortex	STMN2	0	206	Frontal Cortex n(206)
CGND-HRA-01219	ALS-TDP	Frontal Cortex	STMN2	0.00285307	206	Frontal Cortex n(206)
CGND-HRA-01222	ALS-TDP	Frontal Cortex	STMN2	0	206	Frontal Cortex n(206)
CGND-HRA-01231	ALS-TDP	Frontal Cortex	STMN2	0	206	Frontal Cortex n(206)
CGND-HRA-01245	ALS-TDP	Frontal Cortex	STMN2	0	206	Frontal Cortex n(206)
CGND-HRA-01248	ALS-TDP	Frontal Cortex	STMN2	0	206	Frontal Cortex n(206)
CGND-HRA-01251	ALS-TDP	Frontal Cortex	STMN2	0	206	Frontal Cortex n(206)
CGND-HRA-01254	ALS-TDP	Frontal Cortex	STMN2	0	206	Frontal Cortex n(206)
CGND-HRA-01263	ALS-TDP	Frontal Cortex	STMN2	0	206	Frontal Cortex n(206)
CGND-HRA-01266	ALS-TDP	Frontal Cortex	STMN2	0	206	Frontal Cortex n(206)
CGND-HRA-01272	ALS-TDP	Frontal Cortex	STMN2	0	206	Frontal Cortex n(206)
CGND-HRA-01278	ALS-TDP	Cerebellum	STMN2	0	202	Cerebellum n(202)
CGND-HRA-01279	ALS-TDP	Motor Cortex	STMN2	0.0229541	223	Motor Cortex n(223)
CGND-HRA-01280	ALS-TDP	Motor Cortex	STMN2	0.0154143	223	Motor Cortex n(223)
CGND-HRA-01281	ALS-TDP	Cervical Spinal Cord	STMN2	0	134	Cervical Spinal Cord n(134)
CGND-HRA-01282	ALS-TDP	Lumbar Spinal Cord	STMN2	0.0212766	136	Lumbar Spinal Cord n(136)
CGND-HRA-01303	ALS-TDP	Cerebellum	STMN2	0.00245098	202	Cerebellum n(202)
CGND-HRA-01304	ALS-TDP	Motor Cortex	STMN2	0.0084666	223	Motor Cortex n(223)
CGND-HRA-01305	ALS-TDP	Motor Cortex	STMN2	0	223	Motor Cortex n(223)
CGND-HRA-01306	ALS-TDP	Cervical Spinal Cord	STMN2	0	134	Cervical Spinal Cord n(134)
CGND-HRA-01307	ALS-TDP	Lumbar Spinal Cord	STMN2	0.017284	136	Lumbar Spinal Cord n(136)
CGND-HRA-01308	ALS-TDP	Frontal Cortex	STMN2	0.00126263	206	Frontal Cortex n(206)
CGND-HRA-01319	ALS-TDP	Cerebellum	STMN2	0.00116279	202	Cerebellum n(202)
CGND-HRA-01320	ALS-TDP	Motor Cortex	STMN2	0	223	Motor Cortex n(223)
CGND-HRA-01321	ALS-TDP	Motor Cortex	STMN2	0	223	Motor Cortex n(223)
CGND-HRA-01322	ALS-TDP	Cervical Spinal Cord	STMN2	0	134	Cervical Spinal Cord n(134)
CGND-HRA-01323	ALS-TDP	Lumbar Spinal Cord	STMN2	0	136	Lumbar Spinal Cord n(136)
CGND-HRA-01324	ALS-TDP	Frontal Cortex	STMN2	0	206	Frontal Cortex n(206)
CGND-HRA-01349	ALS-TDP	Frontal Cortex	STMN2	0	206	Frontal Cortex n(206)
CGND-HRA-01350	ALS-TDP	Cerebellum	STMN2	0	202	Cerebellum n(202)
CGND-HRA-01353	ALS-TDP	Frontal Cortex	STMN2	0	206	Frontal Cortex n(206)
CGND-HRA-01354	ALS-TDP	Cerebellum	STMN2	0	202	Cerebellum n(202)
CGND-HRA-01357	ALS-TDP	Frontal Cortex	STMN2	0.00172861	206	Frontal Cortex n(206)
CGND-HRA-01358	ALS-TDP	Cerebellum	STMN2	0	202	Cerebellum n(202)
CGND-HRA-01365	ALS-TDP	Frontal Cortex	STMN2	0	206	Frontal Cortex n(206)
CGND-HRA-01366	ALS-TDP	Cerebellum	STMN2	0	202	Cerebellum n(202)
CGND-HRA-01369	ALS-TDP	Frontal Cortex	STMN2	0	206	Frontal Cortex n(206)
CGND-HRA-01370	ALS-TDP	Cerebellum	STMN2	0	202	Cerebellum n(202)
CGND-HRA-01372	ALS-TDP	Cerebellum	STMN2	0	202	Cerebellum n(202)
CGND-HRA-01373	ALS-TDP	Frontal Cortex	STMN2	0	206	Frontal Cortex n(206)
CGND-HRA-01374	ALS-TDP	Motor Cortex	STMN2	0.0012837	223	Motor Cortex n(223)
CGND-HRA-01375	ALS-TDP	Motor Cortex	STMN2	0.00890869	223	Motor Cortex n(223)
CGND-HRA-01376	ALS-TDP	Cervical Spinal Cord	STMN2	0.0519481	134	Cervical Spinal Cord n(134)
CGND-HRA-01377	ALS-TDP	Lumbar Spinal Cord	STMN2	0.517857	136	Lumbar Spinal Cord n(136)
CGND-HRA-01384	ALS-TDP	Motor Cortex	STMN2	0	223	Motor Cortex n(223)
CGND-HRA-01386	ALS-TDP	Motor Cortex	STMN2	0	223	Motor Cortex n(223)
CGND-HRA-01387	ALS-TDP	Motor Cortex	STMN2	0	223	Motor Cortex n(223)
CGND-HRA-01388	ALS-TDP	Lumbar Spinal Cord	STMN2	0.112583	136	Lumbar Spinal Cord n(136)
CGND-HRA-01390	ALS-TDP	Motor Cortex	STMN2	0.0139785	223	Motor Cortex n(223)
CGND-HRA-01392	ALS-TDP	Lumbar Spinal Cord	STMN2	0.322581	136	Lumbar Spinal Cord n(136)
CGND-HRA-01393	ALS-TDP	Cervical Spinal Cord	STMN2	0	134	Cervical Spinal Cord n(134)
CGND-HRA-01398	ALS-TDP	Motor Cortex	STMN2	0.0122888	223	Motor Cortex n(223)
CGND-HRA-01399	ALS-TDP	Motor Cortex	STMN2	0	223	Motor Cortex n(223)
CGND-HRA-01400	ALS-TDP	Lumbar Spinal Cord	STMN2	0.113636	136	Lumbar Spinal Cord n(136)
CGND-HRA-01401	ALS-TDP	Cervical Spinal Cord	STMN2	0.0263158	134	Cervical Spinal Cord n(134)
CGND-HRA-01403	ALS-TDP	Motor Cortex	STMN2	0	223	Motor Cortex n(223)
CGND-HRA-01414	ALS-TDP	Motor Cortex	STMN2	0.00161812	223	Motor Cortex n(223)
CGND-HRA-01415	ALS-TDP	Motor Cortex	STMN2	0.00419287	223	Motor Cortex n(223)
CGND-HRA-01416	ALS-TDP	Lumbar Spinal Cord	STMN2	0.244604	136	Lumbar Spinal Cord n(136)
CGND-HRA-01417	ALS-TDP	Cervical Spinal Cord	STMN2	0.0147059	134	Cervical Spinal Cord n(134)
CGND-HRA-01420	ALS-TDP	Frontal Cortex	STMN2	0.00138504	206	Frontal Cortex n(206)
CGND-HRA-01421	ALS-TDP	Cerebellum	STMN2	0	202	Cerebellum n(202)
CGND-HRA-01422	ALS-TDP	Cerebellum	STMN2	0	202	Cerebellum n(202)
CGND-HRA-01423	ALS-TDP	Frontal Cortex	STMN2	0	206	Frontal Cortex n(206)
CGND-HRA-01424	ALS-TDP	Motor Cortex	STMN2	0.0272109	223	Motor Cortex n(223)
CGND-HRA-01425	ALS-TDP	Motor Cortex	STMN2	0.00393701	223	Motor Cortex n(223)
CGND-HRA-01428	ALS-TDP	Motor Cortex	STMN2	0	223	Motor Cortex n(223)
CGND-HRA-01429	ALS-TDP	Motor Cortex	STMN2	0	223	Motor Cortex n(223)
CGND-HRA-01430	ALS-TDP	Cerebellum	STMN2	0	202	Cerebellum n(202)
CGND-HRA-01431	ALS-TDP	Cervical Spinal Cord	STMN2	0.0042735	134	Cervical Spinal Cord n(134)
CGND-HRA-01432	ALS-TDP	Lumbar Spinal Cord	STMN2	0.00286533	136	Lumbar Spinal Cord n(136)
CGND-HRA-01433	ALS-TDP	Frontal Cortex	STMN2	0	206	Frontal Cortex n(206)
CGND-HRA-01437	ALS-TDP	Motor Cortex	STMN2	0	223	Motor Cortex n(223)
CGND-HRA-01438	ALS-TDP	Motor Cortex	STMN2	0	223	Motor Cortex n(223)
CGND-HRA-01439	ALS-TDP	Cervical Spinal Cord	STMN2	0.4	134	Cervical Spinal Cord n(134)
CGND-HRA-01440	ALS-TDP	Lumbar Spinal Cord	STMN2	0.177215	136	Lumbar Spinal Cord n(136)
CGND-HRA-01441	ALS-TDP	Frontal Cortex	STMN2	0.000902527	206	Frontal Cortex n(206)
CGND-HRA-01442	ALS-TDP	Cerebellum	STMN2	0	202	Cerebellum n(202)
CGND-HRA-01443	ALS-TDP	Cerebellum	STMN2	0	202	Cerebellum n(202)
CGND-HRA-01445	ALS-TDP	Motor Cortex	STMN2	0	223	Motor Cortex n(223)
CGND-HRA-01446	ALS-TDP	Cervical Spinal Cord	STMN2	0	134	Cervical Spinal Cord n(134)
CGND-HRA-01448	ALS-TDP	Frontal Cortex	STMN2	0	206	Frontal Cortex n(206)
CGND-HRA-01451	ALS-TDP	Cerebellum	STMN2	0	202	Cerebellum n(202)
CGND-HRA-01452	ALS-TDP	Motor Cortex	STMN2	0	223	Motor Cortex n(223)
CGND-HRA-01453	ALS-TDP	Motor Cortex	STMN2	0.0150602	223	Motor Cortex n(223)
CGND-HRA-01454	ALS-TDP	Cervical Spinal Cord	STMN2	0.0217391	134	Cervical Spinal Cord n(134)
CGND-HRA-01455	ALS-TDP	Lumbar Spinal Cord	STMN2	0	136	Lumbar Spinal Cord n(136)
CGND-HRA-01456	ALS-TDP	Frontal Cortex	STMN2	0	206	Frontal Cortex n(206)
CGND-HRA-01459	ALS-TDP	Cerebellum	STMN2	0	202	Cerebellum n(202)
CGND-HRA-01461	ALS-TDP	Motor Cortex	STMN2	0	223	Motor Cortex n(223)
CGND-HRA-01463	ALS-TDP	Lumbar Spinal Cord	STMN2	0.00549451	136	Lumbar Spinal Cord n(136)
CGND-HRA-01464	ALS-TDP	Frontal Cortex	STMN2	0	206	Frontal Cortex n(206)
CGND-HRA-01467	ALS-TDP	Cerebellum	STMN2	0	202	Cerebellum n(202)
CGND-HRA-01468	ALS-TDP	Motor Cortex	STMN2	0.00814664	223	Motor Cortex n(223)
CGND-HRA-01469	ALS-TDP	Motor Cortex	STMN2	0	223	Motor Cortex n(223)
CGND-HRA-01470	ALS-TDP	Cervical Spinal Cord	STMN2	0.0416667	134	Cervical Spinal Cord n(134)
CGND-HRA-01471	ALS-TDP	Lumbar Spinal Cord	STMN2	0.026455	136	Lumbar Spinal Cord n(136)
CGND-HRA-01472	ALS-TDP	Frontal Cortex	STMN2	0.00578035	206	Frontal Cortex n(206)
CGND-HRA-01475	ALS-TDP	Motor Cortex	STMN2	0	223	Motor Cortex n(223)
CGND-HRA-01476	ALS-TDP	Motor Cortex	STMN2	0.00140252	223	Motor Cortex n(223)
CGND-HRA-01477	ALS-TDP	Cervical Spinal Cord	STMN2	0	134	Cervical Spinal Cord n(134)
CGND-HRA-01478	ALS-TDP	Lumbar Spinal Cord	STMN2	0.395349	136	Lumbar Spinal Cord n(136)
CGND-HRA-01479	ALS-TDP	Frontal Cortex	STMN2	0	206	Frontal Cortex n(206)
CGND-HRA-01481	ALS-TDP	Motor Cortex	STMN2	0	223	Motor Cortex n(223)
CGND-HRA-01482	ALS-TDP	Motor Cortex	STMN2	0.00132802	223	Motor Cortex n(223)
CGND-HRA-01483	ALS-TDP	Cervical Spinal Cord	STMN2	0.032967	134	Cervical Spinal Cord n(134)
CGND-HRA-01484	ALS-TDP	Lumbar Spinal Cord	STMN2	0.0645161	136	Lumbar Spinal Cord n(136)
CGND-HRA-01485	ALS-TDP	Frontal Cortex	STMN2	0	206	Frontal Cortex n(206)
CGND-HRA-01493	ALS-TDP	Motor Cortex	STMN2	0.00278552	223	Motor Cortex n(223)
CGND-HRA-01494	ALS-TDP	Motor Cortex	STMN2	0.00172712	223	Motor Cortex n(223)
CGND-HRA-01495	ALS-TDP	Cervical Spinal Cord	STMN2	0.0526316	134	Cervical Spinal Cord n(134)
CGND-HRA-01496	ALS-TDP	Lumbar Spinal Cord	STMN2	0	136	Lumbar Spinal Cord n(136)
CGND-HRA-01497	ALS-TDP	Frontal Cortex	STMN2	0.0277778	206	Frontal Cortex n(206)
CGND-HRA-01505	ALS-TDP	Motor Cortex	STMN2	0	223	Motor Cortex n(223)
CGND-HRA-01506	ALS-TDP	Motor Cortex	STMN2	0	223	Motor Cortex n(223)
CGND-HRA-01509	ALS-TDP	Frontal Cortex	STMN2	0	206	Frontal Cortex n(206)
CGND-HRA-01511	ALS-TDP	Motor Cortex	STMN2	0	223	Motor Cortex n(223)
CGND-HRA-01512	ALS-TDP	Motor Cortex	STMN2	0	223	Motor Cortex n(223)
CGND-HRA-01515	ALS-TDP	Frontal Cortex	STMN2	0	206	Frontal Cortex n(206)
CGND-HRA-01516	ALS-TDP	Cerebellum	STMN2	0	202	Cerebellum n(202)
CGND-HRA-01517	ALS-TDP	Motor Cortex	STMN2	0	223	Motor Cortex n(223)
CGND-HRA-01518	ALS-TDP	Motor Cortex	STMN2	0.00287356	223	Motor Cortex n(223)
CGND-HRA-01519	ALS-TDP	Cervical Spinal Cord	STMN2	0	134	Cervical Spinal Cord n(134)
CGND-HRA-01520	ALS-TDP	Lumbar Spinal Cord	STMN2	0	136	Lumbar Spinal Cord n(136)
CGND-HRA-01521	ALS-TDP	Frontal Cortex	STMN2	0.00108932	206	Frontal Cortex n(206)
CGND-HRA-01524	ALS-TDP	Motor Cortex	STMN2	0	223	Motor Cortex n(223)
CGND-HRA-01525	ALS-TDP	Lumbar Spinal Cord	STMN2	0	136	Lumbar Spinal Cord n(136)
CGND-HRA-01539	ALS-TDP	Motor Cortex	STMN2	0	223	Motor Cortex n(223)
CGND-HRA-01540	ALS-TDP	Motor Cortex	STMN2	0	223	Motor Cortex n(223)
CGND-HRA-01542	ALS-TDP	Lumbar Spinal Cord	STMN2	0	136	Lumbar Spinal Cord n(136)
CGND-HRA-01543	ALS-TDP	Frontal Cortex	STMN2	0	206	Frontal Cortex n(206)
CGND-HRA-01544	ALS-TDP	Cerebellum	STMN2	0	202	Cerebellum n(202)
CGND-HRA-01551	ALS-TDP	Motor Cortex	STMN2	0.00381679	223	Motor Cortex n(223)
CGND-HRA-01552	ALS-TDP	Motor Cortex	STMN2	0.00164474	223	Motor Cortex n(223)
CGND-HRA-01555	ALS-TDP	Frontal Cortex	STMN2	0.00171233	206	Frontal Cortex n(206)
CGND-HRA-01556	ALS-TDP	Cerebellum	STMN2	0	202	Cerebellum n(202)
CGND-HRA-01557	ALS-TDP	Motor Cortex	STMN2	0.0244989	223	Motor Cortex n(223)
CGND-HRA-01559	ALS-TDP	Lumbar Spinal Cord	STMN2	0	136	Lumbar Spinal Cord n(136)
CGND-HRA-01560	ALS-TDP	Frontal Cortex	STMN2	0	206	Frontal Cortex n(206)
CGND-HRA-01561	ALS-TDP	Cerebellum	STMN2	0	202	Cerebellum n(202)
CGND-HRA-01562	ALS-TDP	Motor Cortex	STMN2	0	223	Motor Cortex n(223)
CGND-HRA-01563	ALS-TDP	Motor Cortex	STMN2	0	223	Motor Cortex n(223)
CGND-HRA-01565	ALS-TDP	Lumbar Spinal Cord	STMN2	0	136	Lumbar Spinal Cord n(136)
CGND-HRA-01566	ALS-TDP	Frontal Cortex	STMN2	0	206	Frontal Cortex n(206)
CGND-HRA-01568	ALS-TDP	Motor Cortex	STMN2	0	223	Motor Cortex n(223)
CGND-HRA-01569	ALS-TDP	Motor Cortex	STMN2	0	223	Motor Cortex n(223)
CGND-HRA-01571	ALS-TDP	Lumbar Spinal Cord	STMN2	0.0224719	136	Lumbar Spinal Cord n(136)
CGND-HRA-01572	ALS-TDP	Frontal Cortex	STMN2	0	206	Frontal Cortex n(206)
CGND-HRA-01573	ALS-TDP	Cerebellum	STMN2	0	202	Cerebellum n(202)
CGND-HRA-01574	ALS-TDP	Motor Cortex	STMN2	0.00263158	223	Motor Cortex n(223)
CGND-HRA-01575	ALS-TDP	Motor Cortex	STMN2	0.00788955	223	Motor Cortex n(223)
CGND-HRA-01578	ALS-TDP	Frontal Cortex	STMN2	0.00911162	206	Frontal Cortex n(206)
CGND-HRA-01579	ALS-TDP	Cerebellum	STMN2	0	202	Cerebellum n(202)
CGND-HRA-01580	ALS-TDP	Motor Cortex	STMN2	0.00129366	223	Motor Cortex n(223)
CGND-HRA-01581	ALS-TDP	Motor Cortex	STMN2	0	223	Motor Cortex n(223)
CGND-HRA-01584	ALS-TDP	Frontal Cortex	STMN2	0	206	Frontal Cortex n(206)
CGND-HRA-01585	ALS-TDP	Cerebellum	STMN2	0	202	Cerebellum n(202)
CGND-HRA-01587	ALS-TDP	Motor Cortex	STMN2	0.0021978	223	Motor Cortex n(223)
CGND-HRA-01590	ALS-TDP	Frontal Cortex	STMN2	0	206	Frontal Cortex n(206)
CGND-HRA-01592	ALS-TDP	Motor Cortex	STMN2	0.00112233	223	Motor Cortex n(223)
CGND-HRA-01593	ALS-TDP	Motor Cortex	STMN2	0.00503778	223	Motor Cortex n(223)
CGND-HRA-01596	ALS-TDP	Frontal Cortex	STMN2	0.00738916	206	Frontal Cortex n(206)
CGND-HRA-01604	ALS-TDP	Cerebellum	STMN2	0	202	Cerebellum n(202)
CGND-HRA-01605	ALS-TDP	Cervical Spinal Cord	STMN2	0.00806452	134	Cervical Spinal Cord n(134)
CGND-HRA-01606	ALS-TDP	Cerebellum	STMN2	0	202	Cerebellum n(202)
CGND-HRA-01607	ALS-TDP	Frontal Cortex	STMN2	0	206	Frontal Cortex n(206)
CGND-HRA-01608	ALS-TDP	Motor Cortex	STMN2	0.0118203	223	Motor Cortex n(223)
CGND-HRA-01609	ALS-TDP	Motor Cortex	STMN2	0.0109034	223	Motor Cortex n(223)
CGND-HRA-01610	ALS-TDP	Cervical Spinal Cord	STMN2	0.031339	134	Cervical Spinal Cord n(134)
CGND-HRA-01611	ALS-TDP	Lumbar Spinal Cord	STMN2	0.0415584	136	Lumbar Spinal Cord n(136)
CGND-HRA-01613	ALS-TDP	Cerebellum	STMN2	0	202	Cerebellum n(202)
CGND-HRA-01614	ALS-TDP	Frontal Cortex	STMN2	0	206	Frontal Cortex n(206)
CGND-HRA-01615	ALS-TDP	Temporal Cortex	STMN2	0	53	Temporal Cortex n(53)
CGND-HRA-01625	ALS-TDP	Cerebellum	STMN2	0	202	Cerebellum n(202)
CGND-HRA-01626	ALS-TDP	Frontal Cortex	STMN2	0.00338409	206	Frontal Cortex n(206)
CGND-HRA-01627	ALS-TDP	Temporal Cortex	STMN2	0.0122888	53	Temporal Cortex n(53)
CGND-HRA-01628	ALS-TDP	Motor Cortex	STMN2	0	223	Motor Cortex n(223)
CGND-HRA-01629	ALS-TDP	Motor Cortex	STMN2	0	223	Motor Cortex n(223)
CGND-HRA-01630	ALS-TDP	Lumbar Spinal Cord	STMN2	0.0238908	136	Lumbar Spinal Cord n(136)
CGND-HRA-01632	ALS-TDP	Cerebellum	STMN2	0	202	Cerebellum n(202)
CGND-HRA-01633	ALS-TDP	Frontal Cortex	STMN2	0	206	Frontal Cortex n(206)
CGND-HRA-01635	ALS-TDP	Motor Cortex	STMN2	0	223	Motor Cortex n(223)
CGND-HRA-01636	ALS-TDP	Motor Cortex	STMN2	0.0118734	223	Motor Cortex n(223)
CGND-HRA-01637	ALS-TDP	Lumbar Spinal Cord	STMN2	0.018018	136	Lumbar Spinal Cord n(136)
CGND-HRA-01638	ALS-TDP	Cervical Spinal Cord	STMN2	0	134	Cervical Spinal Cord n(134)
CGND-HRA-01639	ALS-TDP	Motor Cortex	STMN2	0.0107015	223	Motor Cortex n(223)
CGND-HRA-01640	ALS-TDP	Motor Cortex	STMN2	0.0192308	223	Motor Cortex n(223)
CGND-HRA-01641	ALS-TDP	Cervical Spinal Cord	STMN2	0.0122699	134	Cervical Spinal Cord n(134)
CGND-HRA-01642	ALS-TDP	Lumbar Spinal Cord	STMN2	0.142276	136	Lumbar Spinal Cord n(136)
CGND-HRA-01643	ALS-TDP	Frontal Cortex	STMN2	0.00403769	206	Frontal Cortex n(206)
CGND-HRA-01646	ALS-TDP	Motor Cortex	STMN2	0.0297619	223	Motor Cortex n(223)
CGND-HRA-01648	ALS-TDP	Lumbar Spinal Cord	STMN2	0.151515	136	Lumbar Spinal Cord n(136)
CGND-HRA-01649	ALS-TDP	Frontal Cortex	STMN2	0	206	Frontal Cortex n(206)
CGND-HRA-01650	ALS-TDP	Cerebellum	STMN2	0	202	Cerebellum n(202)
CGND-HRA-01657	ALS-TDP	Cerebellum	STMN2	0	202	Cerebellum n(202)
CGND-HRA-01658	ALS-TDP	Motor Cortex	STMN2	0	223	Motor Cortex n(223)
CGND-HRA-01659	ALS-TDP	Motor Cortex	STMN2	0	223	Motor Cortex n(223)
CGND-HRA-01660	ALS-TDP	Cervical Spinal Cord	STMN2	0.03125	134	Cervical Spinal Cord n(134)
CGND-HRA-01661	ALS-TDP	Lumbar Spinal Cord	STMN2	0.0625	136	Lumbar Spinal Cord n(136)
CGND-HRA-01662	ALS-TDP	Frontal Cortex	STMN2	0	206	Frontal Cortex n(206)
CGND-HRA-01663	ALS-TDP	Frontal Cortex	STMN2	0	206	Frontal Cortex n(206)
CGND-HRA-01664	ALS-TDP	Motor Cortex	STMN2	0.00253807	223	Motor Cortex n(223)
CGND-HRA-01665	ALS-TDP	Cervical Spinal Cord	STMN2	0	134	Cervical Spinal Cord n(134)
CGND-HRA-01666	ALS-TDP	Lumbar Spinal Cord	STMN2	0.0392157	136	Lumbar Spinal Cord n(136)
CGND-HRA-01668	ALS-TDP	Frontal Cortex	STMN2	0	206	Frontal Cortex n(206)
CGND-HRA-01669	ALS-TDP	Motor Cortex	STMN2	0.00217865	223	Motor Cortex n(223)
CGND-HRA-01670	ALS-TDP	Cervical Spinal Cord	STMN2	0.107143	134	Cervical Spinal Cord n(134)
CGND-HRA-01671	ALS-TDP	Lumbar Spinal Cord	STMN2	0.118367	136	Lumbar Spinal Cord n(136)
CGND-HRA-01673	ALS-TDP	Frontal Cortex	STMN2	0	206	Frontal Cortex n(206)
CGND-HRA-01674	ALS-TDP	Motor Cortex	STMN2	0	223	Motor Cortex n(223)
CGND-HRA-01675	ALS-TDP	Cervical Spinal Cord	STMN2	0.025641	134	Cervical Spinal Cord n(134)
CGND-HRA-01676	ALS-TDP	Lumbar Spinal Cord	STMN2	0.113636	136	Lumbar Spinal Cord n(136)
CGND-HRA-01685	ALS-TDP	Frontal Cortex	STMN2	0	206	Frontal Cortex n(206)
CGND-HRA-01686	ALS-TDP	Motor Cortex	STMN2	0	223	Motor Cortex n(223)
CGND-HRA-01687	ALS-TDP	Cervical Spinal Cord	STMN2	0	134	Cervical Spinal Cord n(134)
CGND-HRA-01688	ALS-TDP	Lumbar Spinal Cord	STMN2	0.00282486	136	Lumbar Spinal Cord n(136)
CGND-HRA-01689	ALS-TDP	Frontal Cortex	STMN2	0.00250836	206	Frontal Cortex n(206)
CGND-HRA-01690	ALS-TDP	Motor Cortex	STMN2	0.00208914	223	Motor Cortex n(223)
CGND-HRA-01691	ALS-TDP	Cervical Spinal Cord	STMN2	0.108696	134	Cervical Spinal Cord n(134)
CGND-HRA-01692	ALS-TDP	Lumbar Spinal Cord	STMN2	0.0703704	136	Lumbar Spinal Cord n(136)
CGND-HRA-01694	ALS-TDP	Frontal Cortex	STMN2	0	206	Frontal Cortex n(206)
CGND-HRA-01695	ALS-TDP	Motor Cortex	STMN2	0.00961538	223	Motor Cortex n(223)
CGND-HRA-01696	ALS-TDP	Cervical Spinal Cord	STMN2	0.116279	134	Cervical Spinal Cord n(134)
CGND-HRA-01697	ALS-TDP	Lumbar Spinal Cord	STMN2	0	136	Lumbar Spinal Cord n(136)
CGND-HRA-01699	ALS-TDP	Frontal Cortex	STMN2	0	206	Frontal Cortex n(206)
CGND-HRA-01700	ALS-TDP	Motor Cortex	STMN2	0.00221484	223	Motor Cortex n(223)
CGND-HRA-01701	ALS-TDP	Cervical Spinal Cord	STMN2	0.047619	134	Cervical Spinal Cord n(134)
CGND-HRA-01702	ALS-TDP	Lumbar Spinal Cord	STMN2	0.037037	136	Lumbar Spinal Cord n(136)
CGND-HRA-01709	ALS-TDP	Frontal Cortex	STMN2	0	206	Frontal Cortex n(206)
CGND-HRA-01710	ALS-TDP	Motor Cortex	STMN2	0	223	Motor Cortex n(223)
CGND-HRA-01711	ALS-TDP	Cervical Spinal Cord	STMN2	0.0447761	134	Cervical Spinal Cord n(134)
CGND-HRA-01712	ALS-TDP	Lumbar Spinal Cord	STMN2	0.103774	136	Lumbar Spinal Cord n(136)
CGND-HRA-01714	ALS-TDP	Frontal Cortex	STMN2	0.00660793	206	Frontal Cortex n(206)
CGND-HRA-01715	ALS-TDP	Motor Cortex	STMN2	0.00317797	223	Motor Cortex n(223)
CGND-HRA-01716	ALS-TDP	Cervical Spinal Cord	STMN2	0.0555556	134	Cervical Spinal Cord n(134)
CGND-HRA-01717	ALS-TDP	Lumbar Spinal Cord	STMN2	0.0078125	136	Lumbar Spinal Cord n(136)
CGND-HRA-01719	ALS-TDP	Frontal Cortex	STMN2	0	206	Frontal Cortex n(206)
CGND-HRA-01720	ALS-TDP	Motor Cortex	STMN2	0.0030581	223	Motor Cortex n(223)
CGND-HRA-01721	ALS-TDP	Cervical Spinal Cord	STMN2	0.104478	134	Cervical Spinal Cord n(134)
CGND-HRA-01722	ALS-TDP	Lumbar Spinal Cord	STMN2	0.194444	136	Lumbar Spinal Cord n(136)
CGND-HRA-01724	ALS-TDP	Frontal Cortex	STMN2	0	206	Frontal Cortex n(206)
CGND-HRA-01725	ALS-TDP	Motor Cortex	STMN2	0	223	Motor Cortex n(223)
CGND-HRA-01727	ALS-TDP	Cervical Spinal Cord	STMN2	0.0615385	134	Cervical Spinal Cord n(134)
CGND-HRA-01731	ALS-TDP	Frontal Cortex	STMN2	0	206	Frontal Cortex n(206)
CGND-HRA-01732	ALS-TDP	Motor Cortex	STMN2	0.105263	223	Motor Cortex n(223)
CGND-HRA-01739	ALS-TDP	Frontal Cortex	STMN2	0	206	Frontal Cortex n(206)
CGND-HRA-01740	ALS-TDP	Motor Cortex	STMN2	0.00357143	223	Motor Cortex n(223)
CGND-HRA-01741	ALS-TDP	Cervical Spinal Cord	STMN2	0.0909091	134	Cervical Spinal Cord n(134)
CGND-HRA-01742	ALS-TDP	Lumbar Spinal Cord	STMN2	0.0559006	136	Lumbar Spinal Cord n(136)
CGND-HRA-01743	ALS-TDP	Cervical Spinal Cord	STMN2	0	134	Cervical Spinal Cord n(134)
CGND-HRA-01744	ALS-TDP	Lumbar Spinal Cord	STMN2	0	136	Lumbar Spinal Cord n(136)
CGND-HRA-01748	ALS-TDP	Motor Cortex	STMN2	0.0123626	223	Motor Cortex n(223)
CGND-HRA-01749	ALS-TDP	Cervical Spinal Cord	STMN2	0.1625	134	Cervical Spinal Cord n(134)
CGND-HRA-01750	ALS-TDP	Lumbar Spinal Cord	STMN2	0.0925926	136	Lumbar Spinal Cord n(136)
CGND-HRA-01751	ALS-TDP	Motor Cortex	STMN2	0	223	Motor Cortex n(223)
CGND-HRA-01752	ALS-TDP	Cervical Spinal Cord	STMN2	0.111111	134	Cervical Spinal Cord n(134)
CGND-HRA-01753	ALS-TDP	Lumbar Spinal Cord	STMN2	0.318182	136	Lumbar Spinal Cord n(136)
CGND-HRA-01760	ALS-TDP	Frontal Cortex	STMN2	0.0017301	206	Frontal Cortex n(206)
CGND-HRA-01761	ALS-TDP	Motor Cortex	STMN2	0	223	Motor Cortex n(223)
CGND-HRA-01762	ALS-TDP	Cervical Spinal Cord	STMN2	0.047619	134	Cervical Spinal Cord n(134)
CGND-HRA-01763	ALS-TDP	Lumbar Spinal Cord	STMN2	0.0472441	136	Lumbar Spinal Cord n(136)
CGND-HRA-01765	ALS-TDP	Frontal Cortex	STMN2	0	206	Frontal Cortex n(206)
CGND-HRA-01766	ALS-TDP	Motor Cortex	STMN2	0	223	Motor Cortex n(223)
CGND-HRA-01770	ALS-TDP	Frontal Cortex	STMN2	0	206	Frontal Cortex n(206)
CGND-HRA-01771	ALS-TDP	Motor Cortex	STMN2	0	223	Motor Cortex n(223)
CGND-HRA-01772	ALS-TDP	Cervical Spinal Cord	STMN2	0.0833333	134	Cervical Spinal Cord n(134)
CGND-HRA-01773	ALS-TDP	Lumbar Spinal Cord	STMN2	0.158333	136	Lumbar Spinal Cord n(136)
CGND-HRA-01775	ALS-TDP	Frontal Cortex	STMN2	0	206	Frontal Cortex n(206)
CGND-HRA-01776	ALS-TDP	Motor Cortex	STMN2	0	223	Motor Cortex n(223)
CGND-HRA-01777	ALS-TDP	Cervical Spinal Cord	STMN2	0.011236	134	Cervical Spinal Cord n(134)
CGND-HRA-01778	ALS-TDP	Lumbar Spinal Cord	STMN2	0	136	Lumbar Spinal Cord n(136)
CGND-HRA-01785	ALS-TDP	Frontal Cortex	STMN2	0.00146413	206	Frontal Cortex n(206)
CGND-HRA-01786	ALS-TDP	Motor Cortex	STMN2	0.0693277	223	Motor Cortex n(223)
CGND-HRA-01787	ALS-TDP	Cervical Spinal Cord	STMN2	0.105263	134	Cervical Spinal Cord n(134)
CGND-HRA-01788	ALS-TDP	Lumbar Spinal Cord	STMN2	0.0727273	136	Lumbar Spinal Cord n(136)
CGND-HRA-01790	ALS-TDP	Frontal Cortex	STMN2	0.00114286	206	Frontal Cortex n(206)
CGND-HRA-01791	ALS-TDP	Motor Cortex	STMN2	0.00611995	223	Motor Cortex n(223)
CGND-HRA-01792	ALS-TDP	Cervical Spinal Cord	STMN2	0.0298507	134	Cervical Spinal Cord n(134)
CGND-HRA-01793	ALS-TDP	Lumbar Spinal Cord	STMN2	0.0240964	136	Lumbar Spinal Cord n(136)
CGND-HRA-01795	ALS-TDP	Frontal Cortex	STMN2	0	206	Frontal Cortex n(206)
CGND-HRA-01796	ALS-TDP	Motor Cortex	STMN2	0.00684932	223	Motor Cortex n(223)
CGND-HRA-01797	ALS-TDP	Cervical Spinal Cord	STMN2	0.0989011	134	Cervical Spinal Cord n(134)
CGND-HRA-01798	ALS-TDP	Lumbar Spinal Cord	STMN2	0.0754717	136	Lumbar Spinal Cord n(136)
CGND-HRA-01800	ALS-TDP	Frontal Cortex	STMN2	0.0452962	206	Frontal Cortex n(206)
CGND-HRA-01801	ALS-TDP	Motor Cortex	STMN2	0.00346021	223	Motor Cortex n(223)
CGND-HRA-01803	ALS-TDP	Frontal Cortex	STMN2	0	206	Frontal Cortex n(206)
CGND-HRA-01804	ALS-TDP	Motor Cortex	STMN2	0	223	Motor Cortex n(223)
CGND-HRA-01805	ALS-TDP	Cervical Spinal Cord	STMN2	0.0935252	134	Cervical Spinal Cord n(134)
CGND-HRA-01806	ALS-TDP	Lumbar Spinal Cord	STMN2	0.0546075	136	Lumbar Spinal Cord n(136)
CGND-HRA-01808	ALS-TDP	Frontal Cortex	STMN2	0	206	Frontal Cortex n(206)
CGND-HRA-01809	ALS-TDP	Motor Cortex	STMN2	0.0145278	223	Motor Cortex n(223)
CGND-HRA-01810	ALS-TDP	Cervical Spinal Cord	STMN2	0.0224719	134	Cervical Spinal Cord n(134)
CGND-HRA-01811	ALS-TDP	Lumbar Spinal Cord	STMN2	0.08	136	Lumbar Spinal Cord n(136)
CGND-HRA-01813	ALS-TDP	Frontal Cortex	STMN2	0	206	Frontal Cortex n(206)
CGND-HRA-01814	ALS-TDP	Motor Cortex	STMN2	0.00109769	223	Motor Cortex n(223)
CGND-HRA-01815	ALS-TDP	Cervical Spinal Cord	STMN2	0.0763359	134	Cervical Spinal Cord n(134)
CGND-HRA-01816	ALS-TDP	Lumbar Spinal Cord	STMN2	0.00649351	136	Lumbar Spinal Cord n(136)
CGND-HRA-01818	ALS-TDP	Frontal Cortex	STMN2	0	206	Frontal Cortex n(206)
CGND-HRA-01819	ALS-TDP	Motor Cortex	STMN2	0	223	Motor Cortex n(223)
CGND-HRA-01820	ALS-TDP	Cervical Spinal Cord	STMN2	0.0787402	134	Cervical Spinal Cord n(134)
CGND-HRA-01821	ALS-TDP	Lumbar Spinal Cord	STMN2	0.0233333	136	Lumbar Spinal Cord n(136)
CGND-HRA-01822	ALS-TDP	Frontal Cortex	STMN2	0	206	Frontal Cortex n(206)
CGND-HRA-01823	ALS-TDP	Motor Cortex	STMN2	0	223	Motor Cortex n(223)
CGND-HRA-01824	ALS-TDP	Cervical Spinal Cord	STMN2	0.00884956	134	Cervical Spinal Cord n(134)
CGND-HRA-01825	ALS-TDP	Lumbar Spinal Cord	STMN2	0.027027	136	Lumbar Spinal Cord n(136)
CGND-HRA-01827	ALS-TDP	Frontal Cortex	STMN2	0.00216685	206	Frontal Cortex n(206)
CGND-HRA-01828	ALS-TDP	Motor Cortex	STMN2	0.00767754	223	Motor Cortex n(223)
CGND-HRA-01830	ALS-TDP	Lumbar Spinal Cord	STMN2	0.277778	136	Lumbar Spinal Cord n(136)
CGND-HRA-01832	ALS-TDP	Frontal Cortex	STMN2	0	206	Frontal Cortex n(206)
CGND-HRA-01833	ALS-TDP	Motor Cortex	STMN2	0.0298013	223	Motor Cortex n(223)
CGND-HRA-01834	ALS-TDP	Cervical Spinal Cord	STMN2	0.259259	134	Cervical Spinal Cord n(134)
CGND-HRA-01835	ALS-TDP	Lumbar Spinal Cord	STMN2	0.199219	136	Lumbar Spinal Cord n(136)
CGND-HRA-01837	ALS-TDP	Frontal Cortex	STMN2	0	206	Frontal Cortex n(206)
CGND-HRA-01838	ALS-TDP	Motor Cortex	STMN2	0	223	Motor Cortex n(223)
CGND-HRA-01839	ALS-TDP	Cervical Spinal Cord	STMN2	0	134	Cervical Spinal Cord n(134)
CGND-HRA-01840	ALS-TDP	Frontal Cortex	STMN2	0	206	Frontal Cortex n(206)
CGND-HRA-01841	ALS-TDP	Cervical Spinal Cord	STMN2	0.0491803	134	Cervical Spinal Cord n(134)
CGND-HRA-01842	ALS-TDP	Lumbar Spinal Cord	STMN2	0.0111111	136	Lumbar Spinal Cord n(136)
CGND-HRA-01844	ALS-TDP	Frontal Cortex	STMN2	0	206	Frontal Cortex n(206)
CGND-HRA-01845	ALS-TDP	Motor Cortex	STMN2	0	223	Motor Cortex n(223)
CGND-HRA-01846	ALS-TDP	Cervical Spinal Cord	STMN2	0.00763359	134	Cervical Spinal Cord n(134)
CGND-HRA-01848	ALS-TDP	Frontal Cortex	STMN2	0	206	Frontal Cortex n(206)
CGND-HRA-01849	ALS-TDP	Motor Cortex	STMN2	0	223	Motor Cortex n(223)
CGND-HRA-01850	ALS-TDP	Cervical Spinal Cord	STMN2	0.00699301	134	Cervical Spinal Cord n(134)
CGND-HRA-01851	ALS-TDP	Lumbar Spinal Cord	STMN2	0.0833333	136	Lumbar Spinal Cord n(136)
CGND-HRA-01853	ALS-TDP	Frontal Cortex	STMN2	0	206	Frontal Cortex n(206)
CGND-HRA-01854	ALS-TDP	Motor Cortex	STMN2	0	223	Motor Cortex n(223)
CGND-HRA-01856	ALS-TDP	Lumbar Spinal Cord	STMN2	0.0109489	136	Lumbar Spinal Cord n(136)
CGND-HRA-01858	ALS-TDP	Frontal Cortex	STMN2	0	206	Frontal Cortex n(206)
CGND-HRA-01859	ALS-TDP	Motor Cortex	STMN2	0	223	Motor Cortex n(223)
CGND-HRA-01860	ALS-TDP	Cervical Spinal Cord	STMN2	0.0645161	134	Cervical Spinal Cord n(134)
CGND-HRA-01861	ALS-TDP	Lumbar Spinal Cord	STMN2	0.0423729	136	Lumbar Spinal Cord n(136)
CGND-HRA-01863	ALS-TDP	Frontal Cortex	STMN2	0	206	Frontal Cortex n(206)
CGND-HRA-01864	ALS-TDP	Motor Cortex	STMN2	0.0030581	223	Motor Cortex n(223)
CGND-HRA-01865	ALS-TDP	Cervical Spinal Cord	STMN2	0.0798611	134	Cervical Spinal Cord n(134)
CGND-HRA-01866	ALS-TDP	Lumbar Spinal Cord	STMN2	0.0464396	136	Lumbar Spinal Cord n(136)
CGND-HRA-01868	ALS-TDP	Frontal Cortex	STMN2	0	206	Frontal Cortex n(206)
CGND-HRA-01869	ALS-TDP	Motor Cortex	STMN2	0	223	Motor Cortex n(223)
CGND-HRA-01870	ALS-TDP	Cervical Spinal Cord	STMN2	0.0288462	134	Cervical Spinal Cord n(134)
CGND-HRA-01871	ALS-TDP	Lumbar Spinal Cord	STMN2	0.00702576	136	Lumbar Spinal Cord n(136)
CGND-HRA-01873	ALS-TDP	Frontal Cortex	STMN2	0.0125	206	Frontal Cortex n(206)
CGND-HRA-01874	ALS-TDP	Motor Cortex	STMN2	0.00900901	223	Motor Cortex n(223)
CGND-HRA-01875	ALS-TDP	Cervical Spinal Cord	STMN2	0.0662651	134	Cervical Spinal Cord n(134)
CGND-HRA-01876	ALS-TDP	Lumbar Spinal Cord	STMN2	0.0778098	136	Lumbar Spinal Cord n(136)
CGND-HRA-01878	ALS-TDP	Frontal Cortex	STMN2	0	206	Frontal Cortex n(206)
CGND-HRA-01879	ALS-TDP	Motor Cortex	STMN2	0.00179051	223	Motor Cortex n(223)
CGND-HRA-01880	ALS-TDP	Cervical Spinal Cord	STMN2	0.0465116	134	Cervical Spinal Cord n(134)
CGND-HRA-01881	ALS-TDP	Lumbar Spinal Cord	STMN2	0.0704225	136	Lumbar Spinal Cord n(136)
CGND-HRA-01883	ALS-TDP	Frontal Cortex	STMN2	0	206	Frontal Cortex n(206)
CGND-HRA-01885	ALS-TDP	Cervical Spinal Cord	STMN2	0.0163934	134	Cervical Spinal Cord n(134)
CGND-HRA-01886	ALS-TDP	Lumbar Spinal Cord	STMN2	0.0847458	136	Lumbar Spinal Cord n(136)
CGND-HRA-01888	ALS-TDP	Frontal Cortex	STMN2	0	206	Frontal Cortex n(206)
CGND-HRA-01889	ALS-TDP	Motor Cortex	STMN2	0.00116279	223	Motor Cortex n(223)
CGND-HRA-01890	ALS-TDP	Cervical Spinal Cord	STMN2	0.0722892	134	Cervical Spinal Cord n(134)
CGND-HRA-01891	ALS-TDP	Lumbar Spinal Cord	STMN2	0.0458716	136	Lumbar Spinal Cord n(136)
CGND-HRA-01893	ALS-TDP	Frontal Cortex	STMN2	0	206	Frontal Cortex n(206)
CGND-HRA-01894	ALS-TDP	Motor Cortex	STMN2	0	223	Motor Cortex n(223)
CGND-HRA-01895	ALS-TDP	Cervical Spinal Cord	STMN2	0.018018	134	Cervical Spinal Cord n(134)
CGND-HRA-01896	ALS-TDP	Lumbar Spinal Cord	STMN2	0.133333	136	Lumbar Spinal Cord n(136)
CGND-HRA-01903	ALS-TDP	Frontal Cortex	STMN2	0.00220913	206	Frontal Cortex n(206)
CGND-HRA-01904	ALS-TDP	Motor Cortex	STMN2	0.000635324	223	Motor Cortex n(223)
CGND-HRA-01905	ALS-TDP	Cervical Spinal Cord	STMN2	0.0672646	134	Cervical Spinal Cord n(134)
CGND-HRA-01906	ALS-TDP	Lumbar Spinal Cord	STMN2	0.333333	136	Lumbar Spinal Cord n(136)
CGND-HRA-01913	ALS-TDP	Frontal Cortex	STMN2	0	206	Frontal Cortex n(206)
CGND-HRA-01914	ALS-TDP	Motor Cortex	STMN2	0.00594732	223	Motor Cortex n(223)
CGND-HRA-01916	ALS-TDP	Lumbar Spinal Cord	STMN2	0.0417661	136	Lumbar Spinal Cord n(136)
CGND-HRA-01918	ALS-TDP	Frontal Cortex	STMN2	0	206	Frontal Cortex n(206)
CGND-HRA-01919	ALS-TDP	Motor Cortex	STMN2	0.00477164	223	Motor Cortex n(223)
CGND-HRA-01920	ALS-TDP	Cervical Spinal Cord	STMN2	0.0260586	134	Cervical Spinal Cord n(134)
CGND-HRA-01921	ALS-TDP	Lumbar Spinal Cord	STMN2	0.0550562	136	Lumbar Spinal Cord n(136)
CGND-HRA-02156	ALS-TDP	Cerebellum	STMN2	0	202	Cerebellum n(202)
CGND-HRA-02157	ALS-TDP	Motor Cortex	STMN2	0.034662	223	Motor Cortex n(223)
CGND-HRA-02160	ALS-TDP	Lumbar Spinal Cord	STMN2	0.0108108	136	Lumbar Spinal Cord n(136)
CGND-HRA-02161	ALS-TDP	Frontal Cortex	STMN2	0	206	Frontal Cortex n(206)
CGND-HRA-02163	ALS-TDP	Cerebellum	STMN2	0	202	Cerebellum n(202)
CGND-HRA-02167	ALS-TDP	Lumbar Spinal Cord	STMN2	0	136	Lumbar Spinal Cord n(136)
CGND-HRA-02168	ALS-TDP	Frontal Cortex	STMN2	0	206	Frontal Cortex n(206)
CGND-HRA-00014	ALS-TDP	Frontal Cortex	UNC13A	0	206	Frontal Cortex n(206)
CGND-HRA-00015	ALS-TDP	Frontal Cortex	UNC13A	0	206	Frontal Cortex n(206)
CGND-HRA-00016	ALS-TDP	Frontal Cortex	UNC13A	0.00641026	206	Frontal Cortex n(206)
CGND-HRA-00017	ALS-TDP	Frontal Cortex	UNC13A	0	206	Frontal Cortex n(206)
CGND-HRA-00018	ALS-TDP	Frontal Cortex	UNC13A	0	206	Frontal Cortex n(206)
CGND-HRA-00019	ALS-TDP	Frontal Cortex	UNC13A	0	206	Frontal Cortex n(206)
CGND-HRA-00020	ALS-TDP	Frontal Cortex	UNC13A	0	206	Frontal Cortex n(206)
CGND-HRA-00022	ALS-TDP	Frontal Cortex	UNC13A	0	206	Frontal Cortex n(206)
CGND-HRA-00023	ALS-TDP	Frontal Cortex	UNC13A	0	206	Frontal Cortex n(206)
CGND-HRA-00024	ALS-TDP	Frontal Cortex	UNC13A	0	206	Frontal Cortex n(206)
CGND-HRA-00025	ALS-TDP	Frontal Cortex	UNC13A	0	206	Frontal Cortex n(206)
CGND-HRA-00026	ALS-TDP	Frontal Cortex	UNC13A	0	206	Frontal Cortex n(206)
CGND-HRA-00028	ALS-TDP	Lumbar Spinal Cord	UNC13A	0	136	Lumbar Spinal Cord n(136)
CGND-HRA-00029	ALS-TDP	Lumbar Spinal Cord	UNC13A	0	136	Lumbar Spinal Cord n(136)
CGND-HRA-00031	ALS-TDP	Lumbar Spinal Cord	UNC13A	0	136	Lumbar Spinal Cord n(136)
CGND-HRA-00032	ALS-TDP	Lumbar Spinal Cord	UNC13A	0.0588235	136	Lumbar Spinal Cord n(136)
CGND-HRA-00034	ALS-TDP	Lumbar Spinal Cord	UNC13A	0	136	Lumbar Spinal Cord n(136)
CGND-HRA-00036	ALS-TDP	Lumbar Spinal Cord	UNC13A	0	136	Lumbar Spinal Cord n(136)
CGND-HRA-00039	ALS-TDP	Lumbar Spinal Cord	UNC13A	0	136	Lumbar Spinal Cord n(136)
CGND-HRA-00040	ALS-TDP	Lumbar Spinal Cord	UNC13A	0	136	Lumbar Spinal Cord n(136)
CGND-HRA-00042	ALS-TDP	Cervical Spinal Cord	UNC13A	0	134	Cervical Spinal Cord n(134)
CGND-HRA-00043	ALS-TDP	Cervical Spinal Cord	UNC13A	0	134	Cervical Spinal Cord n(134)
CGND-HRA-00045	ALS-TDP	Cervical Spinal Cord	UNC13A	0	134	Cervical Spinal Cord n(134)
CGND-HRA-00046	ALS-TDP	Cervical Spinal Cord	UNC13A	0	134	Cervical Spinal Cord n(134)
CGND-HRA-00047	ALS-TDP	Cervical Spinal Cord	UNC13A	0	134	Cervical Spinal Cord n(134)
CGND-HRA-00048	ALS-TDP	Cervical Spinal Cord	UNC13A	0	134	Cervical Spinal Cord n(134)
CGND-HRA-00050	ALS-TDP	Cervical Spinal Cord	UNC13A	0.25	134	Cervical Spinal Cord n(134)
CGND-HRA-00051	ALS-TDP	Cervical Spinal Cord	UNC13A	0	134	Cervical Spinal Cord n(134)
CGND-HRA-00052	ALS-TDP	Cervical Spinal Cord	UNC13A	0	134	Cervical Spinal Cord n(134)
CGND-HRA-00053	ALS-TDP	Cervical Spinal Cord	UNC13A	0	134	Cervical Spinal Cord n(134)
CGND-HRA-00054	ALS-TDP	Cervical Spinal Cord	UNC13A	0	134	Cervical Spinal Cord n(134)
CGND-HRA-00056	ALS-TDP	Motor Cortex	UNC13A	0	223	Motor Cortex n(223)
CGND-HRA-00057	ALS-TDP	Motor Cortex	UNC13A	0.0175439	223	Motor Cortex n(223)
CGND-HRA-00058	ALS-TDP	Motor Cortex	UNC13A	0.0208333	223	Motor Cortex n(223)
CGND-HRA-00059	ALS-TDP	Motor Cortex	UNC13A	0	223	Motor Cortex n(223)
CGND-HRA-00060	ALS-TDP	Motor Cortex	UNC13A	0.00649351	223	Motor Cortex n(223)
CGND-HRA-00061	ALS-TDP	Motor Cortex	UNC13A	0	223	Motor Cortex n(223)
CGND-HRA-00062	ALS-TDP	Motor Cortex	UNC13A	0	223	Motor Cortex n(223)
CGND-HRA-00064	ALS-TDP	Motor Cortex	UNC13A	0	223	Motor Cortex n(223)
CGND-HRA-00065	ALS-TDP	Motor Cortex	UNC13A	0.0735294	223	Motor Cortex n(223)
CGND-HRA-00066	ALS-TDP	Motor Cortex	UNC13A	0	223	Motor Cortex n(223)
CGND-HRA-00068	ALS-TDP	Motor Cortex	UNC13A	0	223	Motor Cortex n(223)
CGND-HRA-00070	ALS-TDP	Cerebellum	UNC13A	0	202	Cerebellum n(202)
CGND-HRA-00071	ALS-TDP	Cerebellum	UNC13A	0	202	Cerebellum n(202)
CGND-HRA-00072	ALS-TDP	Cerebellum	UNC13A	0	202	Cerebellum n(202)
CGND-HRA-00073	ALS-TDP	Cerebellum	UNC13A	0	202	Cerebellum n(202)
CGND-HRA-00074	ALS-TDP	Cerebellum	UNC13A	0	202	Cerebellum n(202)
CGND-HRA-00075	ALS-TDP	Cerebellum	UNC13A	0	202	Cerebellum n(202)
CGND-HRA-00076	ALS-TDP	Cerebellum	UNC13A	0	202	Cerebellum n(202)
CGND-HRA-00078	ALS-TDP	Cerebellum	UNC13A	0	202	Cerebellum n(202)
CGND-HRA-00079	ALS-TDP	Cerebellum	UNC13A	0	202	Cerebellum n(202)
CGND-HRA-00081	ALS-TDP	Cerebellum	UNC13A	0	202	Cerebellum n(202)
CGND-HRA-00082	ALS-TDP	Cerebellum	UNC13A	0	202	Cerebellum n(202)
CGND-HRA-00084	ALS-TDP	Motor Cortex	UNC13A	0	223	Motor Cortex n(223)
CGND-HRA-00085	ALS-TDP	Motor Cortex	UNC13A	0.00657895	223	Motor Cortex n(223)
CGND-HRA-00086	ALS-TDP	Motor Cortex	UNC13A	0	223	Motor Cortex n(223)
CGND-HRA-00087	ALS-TDP	Motor Cortex	UNC13A	0	223	Motor Cortex n(223)
CGND-HRA-00088	ALS-TDP	Motor Cortex	UNC13A	0	223	Motor Cortex n(223)
CGND-HRA-00089	ALS-TDP	Motor Cortex	UNC13A	0	223	Motor Cortex n(223)
CGND-HRA-00090	ALS-TDP	Motor Cortex	UNC13A	0	223	Motor Cortex n(223)
CGND-HRA-00092	ALS-TDP	Motor Cortex	UNC13A	0	223	Motor Cortex n(223)
CGND-HRA-00093	ALS-TDP	Motor Cortex	UNC13A	0.0188679	223	Motor Cortex n(223)
CGND-HRA-00095	ALS-TDP	Motor Cortex	UNC13A	0	223	Motor Cortex n(223)
CGND-HRA-00096	ALS-TDP	Motor Cortex	UNC13A	0	223	Motor Cortex n(223)
CGND-HRA-00099	ALS-TDP	Cerebellum	UNC13A	0	202	Cerebellum n(202)
CGND-HRA-00100	ALS-TDP	Cerebellum	UNC13A	0	202	Cerebellum n(202)
CGND-HRA-00101	ALS-TDP	Cerebellum	UNC13A	0	202	Cerebellum n(202)
CGND-HRA-00106	ALS-TDP	Cerebellum	UNC13A	0	202	Cerebellum n(202)
CGND-HRA-00108	ALS-TDP	Cerebellum	UNC13A	0	202	Cerebellum n(202)
CGND-HRA-00111	ALS-TDP	Cerebellum	UNC13A	0	202	Cerebellum n(202)
CGND-HRA-00115	ALS-TDP	Frontal Cortex	UNC13A	0	206	Frontal Cortex n(206)
CGND-HRA-00121	ALS-TDP	Cerebellum	UNC13A	0	202	Cerebellum n(202)
CGND-HRA-00126	ALS-TDP	Cerebellum	UNC13A	0	202	Cerebellum n(202)
CGND-HRA-00128	ALS-TDP	Cerebellum	UNC13A	0	202	Cerebellum n(202)
CGND-HRA-00129	ALS-TDP	Frontal Cortex	UNC13A	0	206	Frontal Cortex n(206)
CGND-HRA-00130	ALS-TDP	Cerebellum	UNC13A	0	202	Cerebellum n(202)
CGND-HRA-00132	ALS-TDP	Cervical Spinal Cord	UNC13A	0	134	Cervical Spinal Cord n(134)
CGND-HRA-00134	ALS-TDP	Motor Cortex	UNC13A	0.00724638	223	Motor Cortex n(223)
CGND-HRA-00141	ALS-TDP	Cerebellum	UNC13A	0	202	Cerebellum n(202)
CGND-HRA-00142	ALS-TDP	Cerebellum	UNC13A	0	202	Cerebellum n(202)
CGND-HRA-00143	ALS-TDP	Cerebellum	UNC13A	0	202	Cerebellum n(202)
CGND-HRA-00146	ALS-TDP	Cerebellum	UNC13A	0	202	Cerebellum n(202)
CGND-HRA-00147	ALS-TDP	Motor Cortex	UNC13A	0.0217391	223	Motor Cortex n(223)
CGND-HRA-00148	ALS-TDP	Frontal Cortex	UNC13A	0	206	Frontal Cortex n(206)
CGND-HRA-00149	ALS-TDP	Frontal Cortex	UNC13A	0	206	Frontal Cortex n(206)
CGND-HRA-00151	ALS-TDP	Cerebellum	UNC13A	0	202	Cerebellum n(202)
CGND-HRA-00154	ALS-TDP	Cerebellum	UNC13A	0	202	Cerebellum n(202)
CGND-HRA-00159	ALS-TDP	Cerebellum	UNC13A	0	202	Cerebellum n(202)
CGND-HRA-00160	ALS-TDP	Frontal Cortex	UNC13A	0.0208333	206	Frontal Cortex n(206)
CGND-HRA-00166	ALS-TDP	Cerebellum	UNC13A	0	202	Cerebellum n(202)
CGND-HRA-00168	ALS-TDP	Cerebellum	UNC13A	0	202	Cerebellum n(202)
CGND-HRA-00169	ALS-TDP	Cerebellum	UNC13A	0	202	Cerebellum n(202)
CGND-HRA-00174	ALS-TDP	Cervical Spinal Cord	UNC13A	0	134	Cervical Spinal Cord n(134)
CGND-HRA-00175	ALS-TDP	Cerebellum	UNC13A	0	202	Cerebellum n(202)
CGND-HRA-00178	ALS-TDP	Cerebellum	UNC13A	0	202	Cerebellum n(202)
CGND-HRA-00183	ALS-TDP	Cerebellum	UNC13A	0	202	Cerebellum n(202)
CGND-HRA-00193	ALS-TDP	Motor Cortex	UNC13A	0	223	Motor Cortex n(223)
CGND-HRA-00194	ALS-TDP	Cerebellum	UNC13A	0	202	Cerebellum n(202)
CGND-HRA-00202	ALS-TDP	Cerebellum	UNC13A	0	202	Cerebellum n(202)
CGND-HRA-00208	ALS-TDP	Cerebellum	UNC13A	0	202	Cerebellum n(202)
CGND-HRA-00209	ALS-TDP	Frontal Cortex	UNC13A	0	206	Frontal Cortex n(206)
CGND-HRA-00214	ALS-TDP	Frontal Cortex	UNC13A	0	206	Frontal Cortex n(206)
CGND-HRA-00215	ALS-TDP	Motor Cortex	UNC13A	0	223	Motor Cortex n(223)
CGND-HRA-00220	ALS-TDP	Motor Cortex	UNC13A	0	223	Motor Cortex n(223)
CGND-HRA-00221	ALS-TDP	Motor Cortex	UNC13A	0	223	Motor Cortex n(223)
CGND-HRA-00226	ALS-TDP	Motor Cortex	UNC13A	0	223	Motor Cortex n(223)
CGND-HRA-00227	ALS-TDP	Cervical Spinal Cord	UNC13A	0	134	Cervical Spinal Cord n(134)
CGND-HRA-00232	ALS-TDP	Cervical Spinal Cord	UNC13A	0.0666667	134	Cervical Spinal Cord n(134)
CGND-HRA-00233	ALS-TDP	Lumbar Spinal Cord	UNC13A	0	136	Lumbar Spinal Cord n(136)
CGND-HRA-00238	ALS-TDP	Lumbar Spinal Cord	UNC13A	0	136	Lumbar Spinal Cord n(136)
CGND-HRA-00239	ALS-TDP	Frontal Cortex	UNC13A	0	206	Frontal Cortex n(206)
CGND-HRA-00240	ALS-TDP	Frontal Cortex	UNC13A	0	206	Frontal Cortex n(206)
CGND-HRA-00241	ALS-TDP	Frontal Cortex	UNC13A	0	206	Frontal Cortex n(206)
CGND-HRA-00243	ALS-TDP	Frontal Cortex	UNC13A	0	206	Frontal Cortex n(206)
CGND-HRA-00245	ALS-TDP	Frontal Cortex	UNC13A	0	206	Frontal Cortex n(206)
CGND-HRA-00249	ALS-TDP	Motor Cortex	UNC13A	0	223	Motor Cortex n(223)
CGND-HRA-00250	ALS-TDP	Motor Cortex	UNC13A	0.0125	223	Motor Cortex n(223)
CGND-HRA-00252	ALS-TDP	Motor Cortex	UNC13A	0	223	Motor Cortex n(223)
CGND-HRA-00254	ALS-TDP	Motor Cortex	UNC13A	0	223	Motor Cortex n(223)
CGND-HRA-00260	ALS-TDP	Cervical Spinal Cord	UNC13A	0	134	Cervical Spinal Cord n(134)
CGND-HRA-00262	ALS-TDP	Cervical Spinal Cord	UNC13A	0.125	134	Cervical Spinal Cord n(134)
CGND-HRA-00272	ALS-TDP	Lumbar Spinal Cord	UNC13A	0	136	Lumbar Spinal Cord n(136)
CGND-HRA-00273	ALS-TDP	Lumbar Spinal Cord	UNC13A	0.0769231	136	Lumbar Spinal Cord n(136)
CGND-HRA-00275	ALS-TDP	Lumbar Spinal Cord	UNC13A	0	136	Lumbar Spinal Cord n(136)
CGND-HRA-00284	ALS-TDP	Motor Cortex	UNC13A	0.0133333	223	Motor Cortex n(223)
CGND-HRA-00285	ALS-TDP	Motor Cortex	UNC13A	0	223	Motor Cortex n(223)
CGND-HRA-00288	ALS-TDP	Motor Cortex	UNC13A	0	223	Motor Cortex n(223)
CGND-HRA-00295	FTLD-TDP	Cerebellum	UNC13A	0	202	Cerebellum n(202)
CGND-HRA-00300	FTLD-TDP	Frontal Cortex	UNC13A	0.011236	206	Frontal Cortex n(206)
CGND-HRA-00303	ALS-TDP	Cerebellum	UNC13A	0	202	Cerebellum n(202)
CGND-HRA-00304	ALS-TDP	Motor Cortex	UNC13A	0	223	Motor Cortex n(223)
CGND-HRA-00305	ALS-TDP	Motor Cortex	UNC13A	0	223	Motor Cortex n(223)
CGND-HRA-00306	ALS-TDP	Cervical Spinal Cord	UNC13A	0	134	Cervical Spinal Cord n(134)
CGND-HRA-00307	ALS-TDP	Lumbar Spinal Cord	UNC13A	0	136	Lumbar Spinal Cord n(136)
CGND-HRA-00308	ALS-TDP	Frontal Cortex	UNC13A	0	206	Frontal Cortex n(206)
CGND-HRA-00311	ALS-TDP	Cerebellum	UNC13A	0	202	Cerebellum n(202)
CGND-HRA-00312	ALS-TDP	Motor Cortex	UNC13A	0	223	Motor Cortex n(223)
CGND-HRA-00313	ALS-TDP	Motor Cortex	UNC13A	0	223	Motor Cortex n(223)
CGND-HRA-00314	ALS-TDP	Cervical Spinal Cord	UNC13A	0	134	Cervical Spinal Cord n(134)
CGND-HRA-00315	ALS-TDP	Lumbar Spinal Cord	UNC13A	0	136	Lumbar Spinal Cord n(136)
CGND-HRA-00316	ALS-TDP	Frontal Cortex	UNC13A	0	206	Frontal Cortex n(206)
CGND-HRA-00319	ALS-TDP	Cerebellum	UNC13A	0	202	Cerebellum n(202)
CGND-HRA-00320	ALS-TDP	Motor Cortex	UNC13A	0	223	Motor Cortex n(223)
CGND-HRA-00321	ALS-TDP	Motor Cortex	UNC13A	0	223	Motor Cortex n(223)
CGND-HRA-00322	ALS-TDP	Cervical Spinal Cord	UNC13A	0	134	Cervical Spinal Cord n(134)
CGND-HRA-00323	ALS-TDP	Frontal Cortex	UNC13A	0	206	Frontal Cortex n(206)
CGND-HRA-00326	ALS-TDP	Cerebellum	UNC13A	0	202	Cerebellum n(202)
CGND-HRA-00328	ALS-TDP	Motor Cortex	UNC13A	0	223	Motor Cortex n(223)
CGND-HRA-00330	ALS-TDP	Frontal Cortex	UNC13A	0	206	Frontal Cortex n(206)
CGND-HRA-00333	ALS-TDP	Cerebellum	UNC13A	0	202	Cerebellum n(202)
CGND-HRA-00334	ALS-TDP	Motor Cortex	UNC13A	0	223	Motor Cortex n(223)
CGND-HRA-00335	ALS-TDP	Motor Cortex	UNC13A	0	223	Motor Cortex n(223)
CGND-HRA-00336	ALS-TDP	Cervical Spinal Cord	UNC13A	0.05	134	Cervical Spinal Cord n(134)
CGND-HRA-00337	ALS-TDP	Lumbar Spinal Cord	UNC13A	0	136	Lumbar Spinal Cord n(136)
CGND-HRA-00338	ALS-TDP	Frontal Cortex	UNC13A	0	206	Frontal Cortex n(206)
CGND-HRA-00341	ALS-TDP	Cerebellum	UNC13A	0	202	Cerebellum n(202)
CGND-HRA-00342	ALS-TDP	Motor Cortex	UNC13A	0.016129	223	Motor Cortex n(223)
CGND-HRA-00343	ALS-TDP	Motor Cortex	UNC13A	0.0272727	223	Motor Cortex n(223)
CGND-HRA-00344	ALS-TDP	Cervical Spinal Cord	UNC13A	0	134	Cervical Spinal Cord n(134)
CGND-HRA-00345	ALS-TDP	Lumbar Spinal Cord	UNC13A	0	136	Lumbar Spinal Cord n(136)
CGND-HRA-00346	ALS-TDP	Frontal Cortex	UNC13A	0	206	Frontal Cortex n(206)
CGND-HRA-00349	ALS-TDP	Cerebellum	UNC13A	0	202	Cerebellum n(202)
CGND-HRA-00350	ALS-TDP	Motor Cortex	UNC13A	0	223	Motor Cortex n(223)
CGND-HRA-00351	ALS-TDP	Motor Cortex	UNC13A	0	223	Motor Cortex n(223)
CGND-HRA-00352	ALS-TDP	Cervical Spinal Cord	UNC13A	0.142857	134	Cervical Spinal Cord n(134)
CGND-HRA-00354	ALS-TDP	Frontal Cortex	UNC13A	0	206	Frontal Cortex n(206)
CGND-HRA-00357	ALS-TDP	Cerebellum	UNC13A	0	202	Cerebellum n(202)
CGND-HRA-00358	ALS-TDP	Motor Cortex	UNC13A	0	223	Motor Cortex n(223)
CGND-HRA-00359	ALS-TDP	Motor Cortex	UNC13A	0	223	Motor Cortex n(223)
CGND-HRA-00360	ALS-TDP	Cervical Spinal Cord	UNC13A	0	134	Cervical Spinal Cord n(134)
CGND-HRA-00361	ALS-TDP	Lumbar Spinal Cord	UNC13A	0	136	Lumbar Spinal Cord n(136)
CGND-HRA-00362	ALS-TDP	Frontal Cortex	UNC13A	0	206	Frontal Cortex n(206)
CGND-HRA-00365	ALS-TDP	Cerebellum	UNC13A	0	202	Cerebellum n(202)
CGND-HRA-00366	ALS-TDP	Motor Cortex	UNC13A	0	223	Motor Cortex n(223)
CGND-HRA-00367	ALS-TDP	Motor Cortex	UNC13A	0.01	223	Motor Cortex n(223)
CGND-HRA-00369	ALS-TDP	Frontal Cortex	UNC13A	0	206	Frontal Cortex n(206)
CGND-HRA-00372	ALS-TDP	Cerebellum	UNC13A	0	202	Cerebellum n(202)
CGND-HRA-00373	ALS-TDP	Motor Cortex	UNC13A	0	223	Motor Cortex n(223)
CGND-HRA-00374	ALS-TDP	Motor Cortex	UNC13A	0	223	Motor Cortex n(223)
CGND-HRA-00375	ALS-TDP	Cervical Spinal Cord	UNC13A	0	134	Cervical Spinal Cord n(134)
CGND-HRA-00376	ALS-TDP	Lumbar Spinal Cord	UNC13A	0	136	Lumbar Spinal Cord n(136)
CGND-HRA-00377	ALS-TDP	Frontal Cortex	UNC13A	0	206	Frontal Cortex n(206)
CGND-HRA-00380	ALS-TDP	Cerebellum	UNC13A	0	202	Cerebellum n(202)
CGND-HRA-00381	ALS-TDP	Motor Cortex	UNC13A	0	223	Motor Cortex n(223)
CGND-HRA-00382	ALS-TDP	Motor Cortex	UNC13A	0.00526316	223	Motor Cortex n(223)
CGND-HRA-00383	ALS-TDP	Cervical Spinal Cord	UNC13A	0	134	Cervical Spinal Cord n(134)
CGND-HRA-00384	ALS-TDP	Lumbar Spinal Cord	UNC13A	0	136	Lumbar Spinal Cord n(136)
CGND-HRA-00385	ALS-TDP	Frontal Cortex	UNC13A	0	206	Frontal Cortex n(206)
CGND-HRA-00386	ALS-TDP	Cerebellum	UNC13A	0	202	Cerebellum n(202)
CGND-HRA-00387	ALS-TDP	Motor Cortex	UNC13A	0	223	Motor Cortex n(223)
CGND-HRA-00388	ALS-TDP	Motor Cortex	UNC13A	0	223	Motor Cortex n(223)
CGND-HRA-00389	ALS-TDP	Cervical Spinal Cord	UNC13A	0	134	Cervical Spinal Cord n(134)
CGND-HRA-00390	ALS-TDP	Lumbar Spinal Cord	UNC13A	0	136	Lumbar Spinal Cord n(136)
CGND-HRA-00391	ALS-TDP	Frontal Cortex	UNC13A	0	206	Frontal Cortex n(206)
CGND-HRA-00416	ALS-TDP	Cerebellum	UNC13A	0	202	Cerebellum n(202)
CGND-HRA-00417	ALS-TDP	Motor Cortex	UNC13A	0	223	Motor Cortex n(223)
CGND-HRA-00418	ALS-TDP	Motor Cortex	UNC13A	0.00595238	223	Motor Cortex n(223)
CGND-HRA-00419	ALS-TDP	Cervical Spinal Cord	UNC13A	0.125	134	Cervical Spinal Cord n(134)
CGND-HRA-00420	ALS-TDP	Lumbar Spinal Cord	UNC13A	0	136	Lumbar Spinal Cord n(136)
CGND-HRA-00421	ALS-TDP	Frontal Cortex	UNC13A	0	206	Frontal Cortex n(206)
CGND-HRA-00422	ALS-TDP	Cerebellum	UNC13A	0	202	Cerebellum n(202)
CGND-HRA-00423	ALS-TDP	Motor Cortex	UNC13A	0	223	Motor Cortex n(223)
CGND-HRA-00424	ALS-TDP	Motor Cortex	UNC13A	0	223	Motor Cortex n(223)
CGND-HRA-00425	ALS-TDP	Cervical Spinal Cord	UNC13A	0	134	Cervical Spinal Cord n(134)
CGND-HRA-00426	ALS-TDP	Lumbar Spinal Cord	UNC13A	0	136	Lumbar Spinal Cord n(136)
CGND-HRA-00427	ALS-TDP	Frontal Cortex	UNC13A	0	206	Frontal Cortex n(206)
CGND-HRA-00434	ALS-TDP	Cerebellum	UNC13A	0	202	Cerebellum n(202)
CGND-HRA-00435	ALS-TDP	Motor Cortex	UNC13A	0	223	Motor Cortex n(223)
CGND-HRA-00436	ALS-TDP	Motor Cortex	UNC13A	0	223	Motor Cortex n(223)
CGND-HRA-00437	ALS-TDP	Cervical Spinal Cord	UNC13A	0	134	Cervical Spinal Cord n(134)
CGND-HRA-00439	ALS-TDP	Frontal Cortex	UNC13A	0	206	Frontal Cortex n(206)
CGND-HRA-00440	ALS-TDP	Cerebellum	UNC13A	0	202	Cerebellum n(202)
CGND-HRA-00441	ALS-TDP	Cerebellum	UNC13A	0	202	Cerebellum n(202)
CGND-HRA-00442	ALS-TDP	Cerebellum	UNC13A	0	202	Cerebellum n(202)
CGND-HRA-00443	ALS-TDP	Cerebellum	UNC13A	0	202	Cerebellum n(202)
CGND-HRA-00444	ALS-TDP	Cerebellum	UNC13A	0.0526316	202	Cerebellum n(202)
CGND-HRA-00447	FTLD-TDP	Cerebellum	UNC13A	0	202	Cerebellum n(202)
CGND-HRA-00448	ALS-TDP	Cerebellum	UNC13A	0	202	Cerebellum n(202)
CGND-HRA-00449	ALS-TDP	Cerebellum	UNC13A	0	202	Cerebellum n(202)
CGND-HRA-00450	ALS-TDP	Cerebellum	UNC13A	0	202	Cerebellum n(202)
CGND-HRA-00451	ALS-TDP	Cerebellum	UNC13A	0	202	Cerebellum n(202)
CGND-HRA-00452	FTLD-TDP	Cerebellum	UNC13A	0	202	Cerebellum n(202)
CGND-HRA-00454	FTLD-TDP	Cerebellum	UNC13A	0	202	Cerebellum n(202)
CGND-HRA-00455	FTLD-TDP	Cerebellum	UNC13A	0	202	Cerebellum n(202)
CGND-HRA-00456	FTLD-TDP	Cerebellum	UNC13A	0.027027	202	Cerebellum n(202)
CGND-HRA-00457	FTLD-TDP	Cerebellum	UNC13A	0.025	202	Cerebellum n(202)
CGND-HRA-00458	FTLD-TDP	Cerebellum	UNC13A	0	202	Cerebellum n(202)
CGND-HRA-00459	FTLD-TDP	Cerebellum	UNC13A	0	202	Cerebellum n(202)
CGND-HRA-00460	ALS-TDP	Frontal Cortex	UNC13A	0	206	Frontal Cortex n(206)
CGND-HRA-00461	ALS-TDP	Motor Cortex	UNC13A	0	223	Motor Cortex n(223)
CGND-HRA-00462	ALS-TDP	Motor Cortex	UNC13A	0	223	Motor Cortex n(223)
CGND-HRA-00463	ALS-TDP	Cervical Spinal Cord	UNC13A	0	134	Cervical Spinal Cord n(134)
CGND-HRA-00464	ALS-TDP	Lumbar Spinal Cord	UNC13A	0	136	Lumbar Spinal Cord n(136)
CGND-HRA-00465	ALS-TDP	Cerebellum	UNC13A	0	202	Cerebellum n(202)
CGND-HRA-00473	ALS-TDP	Cervical Spinal Cord	UNC13A	0	134	Cervical Spinal Cord n(134)
CGND-HRA-00474	ALS-TDP	Lumbar Spinal Cord	UNC13A	0	136	Lumbar Spinal Cord n(136)
CGND-HRA-00475	ALS-TDP	Cerebellum	UNC13A	0	202	Cerebellum n(202)
CGND-HRA-00481	ALS-TDP	Frontal Cortex	UNC13A	0	206	Frontal Cortex n(206)
CGND-HRA-00482	ALS-TDP	Motor Cortex	UNC13A	0	223	Motor Cortex n(223)
CGND-HRA-00483	ALS-TDP	Motor Cortex	UNC13A	0	223	Motor Cortex n(223)
CGND-HRA-00484	ALS-TDP	Cervical Spinal Cord	UNC13A	0	134	Cervical Spinal Cord n(134)
CGND-HRA-00485	ALS-TDP	Lumbar Spinal Cord	UNC13A	0	136	Lumbar Spinal Cord n(136)
CGND-HRA-00486	ALS-TDP	Cerebellum	UNC13A	0	202	Cerebellum n(202)
CGND-HRA-00487	ALS-TDP	Frontal Cortex	UNC13A	0	206	Frontal Cortex n(206)
CGND-HRA-00488	ALS-TDP	Motor Cortex	UNC13A	0	223	Motor Cortex n(223)
CGND-HRA-00489	ALS-TDP	Motor Cortex	UNC13A	0	223	Motor Cortex n(223)
CGND-HRA-00490	ALS-TDP	Cervical Spinal Cord	UNC13A	0	134	Cervical Spinal Cord n(134)
CGND-HRA-00492	ALS-TDP	Cerebellum	UNC13A	0	202	Cerebellum n(202)
CGND-HRA-00526	ALS-TDP	Frontal Cortex	UNC13A	0	206	Frontal Cortex n(206)
CGND-HRA-00535	ALS-TDP	Frontal Cortex	UNC13A	0	206	Frontal Cortex n(206)
CGND-HRA-00538	ALS-TDP	Cerebellum	UNC13A	0	202	Cerebellum n(202)
CGND-HRA-00539	ALS-TDP	Frontal Cortex	UNC13A	0	206	Frontal Cortex n(206)
CGND-HRA-00542	ALS-TDP	Cerebellum	UNC13A	0	202	Cerebellum n(202)
CGND-HRA-00543	ALS-TDP	Frontal Cortex	UNC13A	0	206	Frontal Cortex n(206)
CGND-HRA-00546	ALS-TDP	Frontal Cortex	UNC13A	0	206	Frontal Cortex n(206)
CGND-HRA-00549	ALS-TDP	Cerebellum	UNC13A	0	202	Cerebellum n(202)
CGND-HRA-00550	ALS-TDP	Frontal Cortex	UNC13A	0	206	Frontal Cortex n(206)
CGND-HRA-00553	ALS-TDP	Frontal Cortex	UNC13A	0	206	Frontal Cortex n(206)
CGND-HRA-00556	ALS-TDP	Motor Cortex	UNC13A	0.00729927	223	Motor Cortex n(223)
CGND-HRA-00557	ALS-TDP	Motor Cortex	UNC13A	0.00714286	223	Motor Cortex n(223)
CGND-HRA-00558	ALS-TDP	Lumbar Spinal Cord	UNC13A	0	136	Lumbar Spinal Cord n(136)
CGND-HRA-00563	ALS-TDP	Motor Cortex	UNC13A	0	223	Motor Cortex n(223)
CGND-HRA-00564	ALS-TDP	Motor Cortex	UNC13A	0	223	Motor Cortex n(223)
CGND-HRA-00571	ALS-TDP	Frontal Cortex	UNC13A	0	206	Frontal Cortex n(206)
CGND-HRA-00574	ALS-TDP	Motor Cortex	UNC13A	0.101695	223	Motor Cortex n(223)
CGND-HRA-00575	ALS-TDP	Motor Cortex	UNC13A	0.00518135	223	Motor Cortex n(223)
CGND-HRA-00576	ALS-TDP	Cervical Spinal Cord	UNC13A	0	134	Cervical Spinal Cord n(134)
CGND-HRA-00577	ALS-TDP	Lumbar Spinal Cord	UNC13A	0	136	Lumbar Spinal Cord n(136)
CGND-HRA-00585	ALS-TDP	Cerebellum	UNC13A	0	202	Cerebellum n(202)
CGND-HRA-00586	ALS-TDP	Motor Cortex	UNC13A	0.0178571	223	Motor Cortex n(223)
CGND-HRA-00587	ALS-TDP	Motor Cortex	UNC13A	0	223	Motor Cortex n(223)
CGND-HRA-00589	ALS-TDP	Lumbar Spinal Cord	UNC13A	0	136	Lumbar Spinal Cord n(136)
CGND-HRA-00598	ALS-TDP	Cerebellum	UNC13A	0	202	Cerebellum n(202)
CGND-HRA-00599	ALS-TDP	Motor Cortex	UNC13A	0	223	Motor Cortex n(223)
CGND-HRA-00600	ALS-TDP	Motor Cortex	UNC13A	0.00806452	223	Motor Cortex n(223)
CGND-HRA-00601	ALS-TDP	Cervical Spinal Cord	UNC13A	0	134	Cervical Spinal Cord n(134)
CGND-HRA-00603	ALS-TDP	Motor Cortex	UNC13A	0	223	Motor Cortex n(223)
CGND-HRA-00604	ALS-TDP	Motor Cortex	UNC13A	0	223	Motor Cortex n(223)
CGND-HRA-00605	ALS-TDP	Cervical Spinal Cord	UNC13A	0	134	Cervical Spinal Cord n(134)
CGND-HRA-00606	ALS-TDP	Lumbar Spinal Cord	UNC13A	0	136	Lumbar Spinal Cord n(136)
CGND-HRA-00607	ALS-TDP	Motor Cortex	UNC13A	0.0107527	223	Motor Cortex n(223)
CGND-HRA-00608	ALS-TDP	Motor Cortex	UNC13A	0.0142857	223	Motor Cortex n(223)
CGND-HRA-00609	ALS-TDP	Cervical Spinal Cord	UNC13A	0	134	Cervical Spinal Cord n(134)
CGND-HRA-00610	ALS-TDP	Lumbar Spinal Cord	UNC13A	0	136	Lumbar Spinal Cord n(136)
CGND-HRA-00611	ALS-TDP	Motor Cortex	UNC13A	0	223	Motor Cortex n(223)
CGND-HRA-00612	ALS-TDP	Motor Cortex	UNC13A	0.0300752	223	Motor Cortex n(223)
CGND-HRA-00614	ALS-TDP	Lumbar Spinal Cord	UNC13A	0	136	Lumbar Spinal Cord n(136)
CGND-HRA-00615	ALS-TDP	Motor Cortex	UNC13A	0	223	Motor Cortex n(223)
CGND-HRA-00616	ALS-TDP	Motor Cortex	UNC13A	0.0736842	223	Motor Cortex n(223)
CGND-HRA-00617	ALS-TDP	Cervical Spinal Cord	UNC13A	0.136364	134	Cervical Spinal Cord n(134)
CGND-HRA-00618	ALS-TDP	Cerebellum	UNC13A	0	202	Cerebellum n(202)
CGND-HRA-00620	ALS-TDP	Cerebellum	UNC13A	0	202	Cerebellum n(202)
CGND-HRA-00621	ALS-TDP	Frontal Cortex	UNC13A	0	206	Frontal Cortex n(206)
CGND-HRA-00624	ALS-TDP	Motor Cortex	UNC13A	0	223	Motor Cortex n(223)
CGND-HRA-00625	ALS-TDP	Cervical Spinal Cord	UNC13A	0	134	Cervical Spinal Cord n(134)
CGND-HRA-00626	ALS-TDP	Lumbar Spinal Cord	UNC13A	0	136	Lumbar Spinal Cord n(136)
CGND-HRA-00627	ALS-TDP	Motor Cortex	UNC13A	0	223	Motor Cortex n(223)
CGND-HRA-00628	ALS-TDP	Motor Cortex	UNC13A	0	223	Motor Cortex n(223)
CGND-HRA-00630	ALS-TDP	Lumbar Spinal Cord	UNC13A	0	136	Lumbar Spinal Cord n(136)
CGND-HRA-00631	ALS-TDP	Motor Cortex	UNC13A	0	223	Motor Cortex n(223)
CGND-HRA-00633	ALS-TDP	Motor Cortex	UNC13A	0	223	Motor Cortex n(223)
CGND-HRA-00634	ALS-TDP	Cervical Spinal Cord	UNC13A	0	134	Cervical Spinal Cord n(134)
CGND-HRA-00636	ALS-TDP	Cerebellum	UNC13A	0	202	Cerebellum n(202)
CGND-HRA-00637	ALS-TDP	Motor Cortex	UNC13A	0	223	Motor Cortex n(223)
CGND-HRA-00638	ALS-TDP	Motor Cortex	UNC13A	0.0114943	223	Motor Cortex n(223)
CGND-HRA-00640	ALS-TDP	Motor Cortex	UNC13A	0	223	Motor Cortex n(223)
CGND-HRA-00641	ALS-TDP	Cervical Spinal Cord	UNC13A	0	134	Cervical Spinal Cord n(134)
CGND-HRA-00642	ALS-TDP	Lumbar Spinal Cord	UNC13A	0	136	Lumbar Spinal Cord n(136)
CGND-HRA-00648	ALS-TDP	Cervical Spinal Cord	UNC13A	0	134	Cervical Spinal Cord n(134)
CGND-HRA-00649	ALS-TDP	Lumbar Spinal Cord	UNC13A	0	136	Lumbar Spinal Cord n(136)
CGND-HRA-00650	ALS-TDP	Motor Cortex	UNC13A	0	223	Motor Cortex n(223)
CGND-HRA-00651	ALS-TDP	Motor Cortex	UNC13A	0	223	Motor Cortex n(223)
CGND-HRA-00652	ALS-TDP	Cervical Spinal Cord	UNC13A	0.0909091	134	Cervical Spinal Cord n(134)
CGND-HRA-00671	ALS-TDP	Cerebellum	UNC13A	0	202	Cerebellum n(202)
CGND-HRA-00672	ALS-TDP	Motor Cortex	UNC13A	0.00970874	223	Motor Cortex n(223)
CGND-HRA-00673	ALS-TDP	Motor Cortex	UNC13A	0.00389105	223	Motor Cortex n(223)
CGND-HRA-00674	ALS-TDP	Cervical Spinal Cord	UNC13A	0	134	Cervical Spinal Cord n(134)
CGND-HRA-00675	ALS-TDP	Lumbar Spinal Cord	UNC13A	0	136	Lumbar Spinal Cord n(136)
CGND-HRA-00676	ALS-TDP	Cerebellum	UNC13A	0	202	Cerebellum n(202)
CGND-HRA-00677	ALS-TDP	Motor Cortex	UNC13A	0	223	Motor Cortex n(223)
CGND-HRA-00678	ALS-TDP	Motor Cortex	UNC13A	0	223	Motor Cortex n(223)
CGND-HRA-00679	ALS-TDP	Cervical Spinal Cord	UNC13A	0	134	Cervical Spinal Cord n(134)
CGND-HRA-00680	ALS-TDP	Motor Cortex	UNC13A	0.0166667	223	Motor Cortex n(223)
CGND-HRA-00681	ALS-TDP	Motor Cortex	UNC13A	0.00606061	223	Motor Cortex n(223)
CGND-HRA-00682	ALS-TDP	Cervical Spinal Cord	UNC13A	0	134	Cervical Spinal Cord n(134)
CGND-HRA-00683	ALS-TDP	Lumbar Spinal Cord	UNC13A	0	136	Lumbar Spinal Cord n(136)
CGND-HRA-00684	ALS-TDP	Cerebellum	UNC13A	0	202	Cerebellum n(202)
CGND-HRA-00685	ALS-TDP	Cerebellum	UNC13A	0	202	Cerebellum n(202)
CGND-HRA-00686	ALS-TDP	Cerebellum	UNC13A	0	202	Cerebellum n(202)
CGND-HRA-00687	ALS-TDP	Cerebellum	UNC13A	0	202	Cerebellum n(202)
CGND-HRA-00689	ALS-TDP	Cerebellum	UNC13A	0	202	Cerebellum n(202)
CGND-HRA-00690	ALS-TDP	Cerebellum	UNC13A	0	202	Cerebellum n(202)
CGND-HRA-00693	ALS-TDP	Cerebellum	UNC13A	0	202	Cerebellum n(202)
CGND-HRA-00694	ALS-TDP	Cerebellum	UNC13A	0	202	Cerebellum n(202)
CGND-HRA-00695	ALS-TDP	Cerebellum	UNC13A	0	202	Cerebellum n(202)
CGND-HRA-00697	ALS-TDP	Cerebellum	UNC13A	0	202	Cerebellum n(202)
CGND-HRA-00706	ALS-TDP	Cerebellum	UNC13A	0	202	Cerebellum n(202)
CGND-HRA-00707	FTLD-TDP	Cerebellum	UNC13A	0	202	Cerebellum n(202)
CGND-HRA-00708	FTLD-TDP	Cerebellum	UNC13A	0	202	Cerebellum n(202)
CGND-HRA-00709	FTLD-TDP	Cerebellum	UNC13A	0	202	Cerebellum n(202)
CGND-HRA-00710	FTLD-TDP	Cerebellum	UNC13A	0	202	Cerebellum n(202)
CGND-HRA-00713	ALS-TDP	Cerebellum	UNC13A	0	202	Cerebellum n(202)
CGND-HRA-00714	ALS-TDP	Cerebellum	UNC13A	0	202	Cerebellum n(202)
CGND-HRA-00716	ALS-TDP	Cerebellum	UNC13A	0	202	Cerebellum n(202)
CGND-HRA-00718	ALS-TDP	Cerebellum	UNC13A	0	202	Cerebellum n(202)
CGND-HRA-00720	ALS-TDP	Cerebellum	UNC13A	0	202	Cerebellum n(202)
CGND-HRA-00722	ALS-TDP	Cerebellum	UNC13A	0	202	Cerebellum n(202)
CGND-HRA-00723	ALS-TDP	Cerebellum	UNC13A	0	202	Cerebellum n(202)
CGND-HRA-00724	ALS-TDP	Cerebellum	UNC13A	0	202	Cerebellum n(202)
CGND-HRA-00728	ALS-TDP	Cerebellum	UNC13A	0	202	Cerebellum n(202)
CGND-HRA-00729	ALS-TDP	Cerebellum	UNC13A	0	202	Cerebellum n(202)
CGND-HRA-00731	ALS-TDP	Cerebellum	UNC13A	0	202	Cerebellum n(202)
CGND-HRA-00732	ALS-TDP	Motor Cortex	UNC13A	0	223	Motor Cortex n(223)
CGND-HRA-00733	ALS-TDP	Motor Cortex	UNC13A	0	223	Motor Cortex n(223)
CGND-HRA-00734	ALS-TDP	Cervical Spinal Cord	UNC13A	0	134	Cervical Spinal Cord n(134)
CGND-HRA-00735	ALS-TDP	Lumbar Spinal Cord	UNC13A	0	136	Lumbar Spinal Cord n(136)
CGND-HRA-00756	ALS-TDP	Frontal Cortex	UNC13A	0	206	Frontal Cortex n(206)
CGND-HRA-00757	ALS-TDP	Temporal Cortex	UNC13A	0	53	Temporal Cortex n(53)
CGND-HRA-00758	ALS-TDP	Cerebellum	UNC13A	0	202	Cerebellum n(202)
CGND-HRA-00759	ALS-TDP	Cervical Spinal Cord	UNC13A	0.111111	134	Cervical Spinal Cord n(134)
CGND-HRA-00760	ALS-TDP	Lumbar Spinal Cord	UNC13A	0	136	Lumbar Spinal Cord n(136)
CGND-HRA-00765	ALS-TDP	Frontal Cortex	UNC13A	0	206	Frontal Cortex n(206)
CGND-HRA-00766	ALS-TDP	Temporal Cortex	UNC13A	0.00819672	53	Temporal Cortex n(53)
CGND-HRA-00767	ALS-TDP	Cerebellum	UNC13A	0	202	Cerebellum n(202)
CGND-HRA-00773	ALS-TDP	Frontal Cortex	UNC13A	0	206	Frontal Cortex n(206)
CGND-HRA-00774	ALS-TDP	Temporal Cortex	UNC13A	0	53	Temporal Cortex n(53)
CGND-HRA-00775	ALS-TDP	Cerebellum	UNC13A	0	202	Cerebellum n(202)
CGND-HRA-00776	ALS-TDP	Cervical Spinal Cord	UNC13A	0.1	134	Cervical Spinal Cord n(134)
CGND-HRA-00777	ALS-TDP	Lumbar Spinal Cord	UNC13A	0	136	Lumbar Spinal Cord n(136)
CGND-HRA-00783	ALS-TDP	Frontal Cortex	UNC13A	0	206	Frontal Cortex n(206)
CGND-HRA-00784	ALS-TDP	Temporal Cortex	UNC13A	0	53	Temporal Cortex n(53)
CGND-HRA-00785	ALS-TDP	Cerebellum	UNC13A	0	202	Cerebellum n(202)
CGND-HRA-00786	ALS-TDP	Cervical Spinal Cord	UNC13A	0.111111	134	Cervical Spinal Cord n(134)
CGND-HRA-00787	ALS-TDP	Lumbar Spinal Cord	UNC13A	0	136	Lumbar Spinal Cord n(136)
CGND-HRA-00802	ALS-TDP	Lumbar Spinal Cord	UNC13A	0.02	136	Lumbar Spinal Cord n(136)
CGND-HRA-00806	ALS-TDP	Frontal Cortex	UNC13A	0.0144928	206	Frontal Cortex n(206)
CGND-HRA-00808	ALS-TDP	Cerebellum	UNC13A	0	202	Cerebellum n(202)
CGND-HRA-00809	ALS-TDP	Cervical Spinal Cord	UNC13A	0	134	Cervical Spinal Cord n(134)
CGND-HRA-00810	ALS-TDP	Lumbar Spinal Cord	UNC13A	0	136	Lumbar Spinal Cord n(136)
CGND-HRA-00815	ALS-TDP	Frontal Cortex	UNC13A	0	206	Frontal Cortex n(206)
CGND-HRA-00816	ALS-TDP	Temporal Cortex	UNC13A	0	53	Temporal Cortex n(53)
CGND-HRA-00817	ALS-TDP	Cerebellum	UNC13A	0	202	Cerebellum n(202)
CGND-HRA-00818	ALS-TDP	Cervical Spinal Cord	UNC13A	0	134	Cervical Spinal Cord n(134)
CGND-HRA-00819	ALS-TDP	Lumbar Spinal Cord	UNC13A	0	136	Lumbar Spinal Cord n(136)
CGND-HRA-00823	ALS-TDP	Frontal Cortex	UNC13A	0	206	Frontal Cortex n(206)
CGND-HRA-00824	ALS-TDP	Temporal Cortex	UNC13A	0	53	Temporal Cortex n(53)
CGND-HRA-00825	ALS-TDP	Cerebellum	UNC13A	0	202	Cerebellum n(202)
CGND-HRA-00826	ALS-TDP	Cervical Spinal Cord	UNC13A	0	134	Cervical Spinal Cord n(134)
CGND-HRA-00827	ALS-TDP	Lumbar Spinal Cord	UNC13A	0	136	Lumbar Spinal Cord n(136)
CGND-HRA-00830	ALS-TDP	Frontal Cortex	UNC13A	0.0134228	206	Frontal Cortex n(206)
CGND-HRA-00832	ALS-TDP	Cerebellum	UNC13A	0	202	Cerebellum n(202)
CGND-HRA-00833	ALS-TDP	Cervical Spinal Cord	UNC13A	0	134	Cervical Spinal Cord n(134)
CGND-HRA-00834	ALS-TDP	Lumbar Spinal Cord	UNC13A	0	136	Lumbar Spinal Cord n(136)
CGND-HRA-00849	ALS-TDP	Frontal Cortex	UNC13A	0	206	Frontal Cortex n(206)
CGND-HRA-00851	ALS-TDP	Cerebellum	UNC13A	0	202	Cerebellum n(202)
CGND-HRA-00852	ALS-TDP	Cervical Spinal Cord	UNC13A	0	134	Cervical Spinal Cord n(134)
CGND-HRA-00853	ALS-TDP	Lumbar Spinal Cord	UNC13A	0	136	Lumbar Spinal Cord n(136)
CGND-HRA-00855	ALS-TDP	Frontal Cortex	UNC13A	0	206	Frontal Cortex n(206)
CGND-HRA-00856	ALS-TDP	Temporal Cortex	UNC13A	0	53	Temporal Cortex n(53)
CGND-HRA-00857	ALS-TDP	Cerebellum	UNC13A	0	202	Cerebellum n(202)
CGND-HRA-00858	ALS-TDP	Lumbar Spinal Cord	UNC13A	0	136	Lumbar Spinal Cord n(136)
CGND-HRA-00861	ALS-TDP	Temporal Cortex	UNC13A	0.0181818	53	Temporal Cortex n(53)
CGND-HRA-00862	ALS-TDP	Cerebellum	UNC13A	0	202	Cerebellum n(202)
CGND-HRA-00863	ALS-TDP	Cervical Spinal Cord	UNC13A	0	134	Cervical Spinal Cord n(134)
CGND-HRA-00864	ALS-TDP	Lumbar Spinal Cord	UNC13A	0	136	Lumbar Spinal Cord n(136)
CGND-HRA-00866	ALS-TDP	Frontal Cortex	UNC13A	0	206	Frontal Cortex n(206)
CGND-HRA-00867	ALS-TDP	Temporal Cortex	UNC13A	0	53	Temporal Cortex n(53)
CGND-HRA-00868	ALS-TDP	Cerebellum	UNC13A	0	202	Cerebellum n(202)
CGND-HRA-00869	ALS-TDP	Cervical Spinal Cord	UNC13A	0	134	Cervical Spinal Cord n(134)
CGND-HRA-00870	ALS-TDP	Lumbar Spinal Cord	UNC13A	0.142857	136	Lumbar Spinal Cord n(136)
CGND-HRA-00876	ALS-TDP	Frontal Cortex	UNC13A	0	206	Frontal Cortex n(206)
CGND-HRA-00878	ALS-TDP	Cerebellum	UNC13A	0	202	Cerebellum n(202)
CGND-HRA-00883	ALS-TDP	Frontal Cortex	UNC13A	0	206	Frontal Cortex n(206)
CGND-HRA-00885	ALS-TDP	Cerebellum	UNC13A	0	202	Cerebellum n(202)
CGND-HRA-00886	ALS-TDP	Cervical Spinal Cord	UNC13A	0	134	Cervical Spinal Cord n(134)
CGND-HRA-00887	ALS-TDP	Lumbar Spinal Cord	UNC13A	0	136	Lumbar Spinal Cord n(136)
CGND-HRA-00891	ALS-TDP	Frontal Cortex	UNC13A	0	206	Frontal Cortex n(206)
CGND-HRA-00893	ALS-TDP	Cerebellum	UNC13A	0	202	Cerebellum n(202)
CGND-HRA-00894	ALS-TDP	Cervical Spinal Cord	UNC13A	0	134	Cervical Spinal Cord n(134)
CGND-HRA-00895	ALS-TDP	Lumbar Spinal Cord	UNC13A	0	136	Lumbar Spinal Cord n(136)
CGND-HRA-00897	ALS-TDP	Frontal Cortex	UNC13A	0	206	Frontal Cortex n(206)
[truncated: 533 more rows]

## Sheet: fig3d_basescope_unc13a_patients
Summary.(frontal.cortex).unc13aCE	X2	X3	X4	X5	X6	X7
[truncated: 33 more rows]
