# Supplementary material for: TDP-43 loss and ALS-risk SNPs drive mis-splicing and depletion of UNC13A
Source: Nature. 2022 Feb 23;603(7899):131–7. doi: 10.1038/s41586-022-04436-3 (PMC8891020; doi:10.1038/s41586-022-04436-3)
Supplement: Supplementary file 18 — Source Data Fig. 4 [file 41586_2022_4436_MOESM18_ESM.xlsx]

## Sheet: fig4a_log2_unc13a_stmn2_psi
sample	tissue_clean	disease_group2	rs12973192	rs12608932	stmn_2_cryptic_psi_leaf	unc13a_cryptic_leaf_psi	log2_unc	n_sample	detection_name	no_cong
CGND-HRA-00057	Motor-Cortex	ALS-TDP	G/G	C/C	0.0121317	0.0175439	0.532183	20	G/G -( 20 )	3
CGND-HRA-00058	Motor-Cortex	ALS-TDP	C/C	A/A	0.0243902	0.0208333	-0.22741	25	C/C -( 25 )	3
CGND-HRA-00060	Motor-Cortex	ALS-TDP	C/C	A/A	0.00952381	0.00649351	-0.552541	25	C/C -( 25 )	3
CGND-HRA-00065	Motor-Cortex	ALS-TDP	G/G	C/C	0.0154639	0.0735294	2.24942	20	G/G -( 20 )	3
CGND-HRA-00085	Motor-Cortex	ALS-TDP	G/G	C/C	0.0123457	0.00657895	-0.908078	20	G/G -( 20 )	3
CGND-HRA-00093	Motor-Cortex	ALS-TDP	G/G	C/C	0.00814332	0.0188679	1.21225	20	G/G -( 20 )	3
CGND-HRA-00134	Motor-Cortex	ALS-TDP	C/G	A/C	0.00162602	0.00724638	2.15592	26	C/G -( 26 )	3
CGND-HRA-00250	Motor-Cortex	ALS-TDP	C/G	A/C	0.00509165	0.0125	1.29572	26	C/G -( 26 )	3
CGND-HRA-00300	Frontal-Cortex	FTLD-TDP	C/G	A/C	0.00576369	0.011236	0.963058	26	C/G -( 26 )	3
CGND-HRA-00343	Motor-Cortex	ALS-TDP	C/C	A/A	0.0122699	0.0272727	1.15233	25	C/C -( 25 )	3
CGND-HRA-00367	Motor-Cortex	ALS-TDP	G/G	C/C	0.00892857	0.01	0.163499	20	G/G -( 20 )	3
CGND-HRA-00556	Motor-Cortex	ALS-TDP	G/G	C/C	0.00221484	0.00729927	1.72055	20	G/G -( 20 )	3
CGND-HRA-00574	Motor-Cortex	ALS-TDP	C/G	A/C	0.0153846	0.101695	2.72469	26	C/G -( 26 )	3
CGND-HRA-00575	Motor-Cortex	ALS-TDP	C/G	A/C	0.00347222	0.00518135	0.577468	26	C/G -( 26 )	3
CGND-HRA-00607	Motor-Cortex	ALS-TDP	C/C	A/A	0.00478469	0.0107527	1.1682	25	C/C -( 25 )	3
CGND-HRA-00612	Motor-Cortex	ALS-TDP	G/G	C/C	0.0101911	0.0300752	1.56127	20	G/G -( 20 )	3
CGND-HRA-00616	Motor-Cortex	ALS-TDP	C/G	A/C	0.0167364	0.0736842	2.13837	26	C/G -( 26 )	3
CGND-HRA-00638	Motor-Cortex	ALS-TDP	C/G	A/C	0.00304878	0.0114943	1.91461	26	C/G -( 26 )	3
CGND-HRA-00680	Motor-Cortex	ALS-TDP	C/G	A/C	0.00544959	0.0166667	1.61275	26	C/G -( 26 )	3
CGND-HRA-00681	Motor-Cortex	ALS-TDP	C/G	A/C	0.00275482	0.00606061	1.1375	26	C/G -( 26 )	3
CGND-HRA-00998	Frontal-Cortex	FTLD-TDP	C/C	A/A	0.142857	0.047619	-1.58496	25	C/C -( 25 )	3
CGND-HRA-01007	Frontal-Cortex	FTLD-TDP	C/C	A/A	0.00549451	0.00636943	0.213174	25	C/C -( 25 )	3
CGND-HRA-01010	Frontal-Cortex	FTLD-TDP	C/C	A/A	0.0155945	0.0108696	-0.520747	25	C/C -( 25 )	3
CGND-HRA-01011	Temporal-Cortex	FTLD-TDP	C/C	A/A	0.0707965	0.0178571	-1.98718	25	C/C -( 25 )	3
CGND-HRA-01013	Frontal-Cortex	FTLD-TDP	C/C	A/A	0.216216	0.0487805	-2.1481	25	C/C -( 25 )	3
CGND-HRA-01014	Temporal-Cortex	FTLD-TDP	C/C	A/A	0.035533	0.0103093	-1.78522	25	C/C -( 25 )	3
CGND-HRA-01017	Temporal-Cortex	FTLD-TDP	C/G	A/C	0.0144928	0.00900901	-0.685891	26	C/G -( 26 )	3
CGND-HRA-01019	Frontal-Cortex	FTLD-TDP	G/G	C/C	0.0454545	0.0135135	-1.75002	20	G/G -( 20 )	3
CGND-HRA-01021	Frontal-Cortex	FTLD-TDP	G/G	C/C	0.12	0.166667	0.473931	20	G/G -( 20 )	3
CGND-HRA-01022	Temporal-Cortex	FTLD-TDP	G/G	C/C	0.0597015	0.0784314	0.393664	20	G/G -( 20 )	3
CGND-HRA-01024	Frontal-Cortex	FTLD-TDP	C/C	A/A	0.157143	0.025	-2.65208	25	C/C -( 25 )	3
CGND-HRA-01026	Frontal-Cortex	FTLD-TDP	G/G	C/C	0.186047	0.03125	-2.57374	20	G/G -( 20 )	3
CGND-HRA-01027	Temporal-Cortex	FTLD-TDP	G/G	C/C	0.0517241	0.0327869	-0.657719	20	G/G -( 20 )	3
CGND-HRA-01029	Frontal-Cortex	FTLD-TDP	C/C	A/A	0.306122	0.230769	-0.407658	25	C/C -( 25 )	3
CGND-HRA-01032	Frontal-Cortex	FTLD-TDP	C/G	A/C	0.125	0.0697674	-0.841302	26	C/G -( 26 )	3
CGND-HRA-01033	Temporal-Cortex	FTLD-TDP	C/G	A/C	0.444444	0.0232558	-4.25634	26	C/G -( 26 )	3
CGND-HRA-01038	Frontal-Cortex	FTLD-TDP	G/G	C/C	0.0178571	0.0390625	1.12928	20	G/G -( 20 )	3
CGND-HRA-01039	Temporal-Cortex	FTLD-TDP	G/G	C/C	0.0471204	0.047619	0.0151864	20	G/G -( 20 )	3
CGND-HRA-01044	Temporal-Cortex	FTLD-TDP	C/G	A/C	0.129032	0.0454545	-1.50524	26	C/G -( 26 )	3
CGND-HRA-01046	Frontal-Cortex	FTLD-TDP	C/C	A/A	0.0196629	0.0121951	-0.689173	25	C/C -( 25 )	3
CGND-HRA-01049	Frontal-Cortex	FTLD-TDP	C/G	A/C	0.0612245	0.030303	-1.01465	26	C/G -( 26 )	3
CGND-HRA-01053	Temporal-Cortex	FTLD-TDP	C/G	A/C	0.342105	0.025641	-3.73791	26	C/G -( 26 )	3
CGND-HRA-01061	Temporal-Cortex	FTLD-TDP	C/G	A/C	0.019802	0.0210526	0.0883559	26	C/G -( 26 )	3
CGND-HRA-01063	Frontal-Cortex	FTLD-TDP	C/G	A/C	0.0377358	0.0107527	-1.81124	26	C/G -( 26 )	3
CGND-HRA-01064	Temporal-Cortex	FTLD-TDP	C/G	A/C	0.181818	0.0888889	-1.03242	26	C/G -( 26 )	3
CGND-HRA-01073	Frontal-Cortex	FTLD-TDP	C/G	A/C	0.0179641	0.0277778	0.628817	26	C/G -( 26 )	3
CGND-HRA-01076	Frontal-Cortex	FTLD-TDP	C/C	A/A	0.0018018	0.00680272	1.91667	25	C/C -( 25 )	3
CGND-HRA-01077	Temporal-Cortex	FTLD-TDP	C/C	A/A	0.0269231	0.00990099	-1.4432	25	C/C -( 25 )	3
CGND-HRA-01079	Temporal-Cortex	FTLD-TDP	G/G	C/C	0.0289532	0.0601504	1.05485	20	G/G -( 20 )	3
CGND-HRA-01081	Frontal-Cortex	FTLD-TDP	C/G	A/C	0.00590551	0.0230769	1.96632	26	C/G -( 26 )	3
CGND-HRA-01091	Temporal-Cortex	FTLD-TDP	C/C	A/A	0.0273224	0.0254237	-0.103909	25	C/C -( 25 )	3
CGND-HRA-01093	Frontal-Cortex	FTLD-TDP	C/G	A/C	0.0216216	0.00862069	-1.3266	26	C/G -( 26 )	3
CGND-HRA-01094	Temporal-Cortex	FTLD-TDP	C/G	A/C	0.0335196	0.05	0.576925	26	C/G -( 26 )	3
CGND-HRA-01096	Frontal-Cortex	FTLD-TDP	C/C	A/A	0.0291971	0.0218978	-0.415037	25	C/C -( 25 )	3
CGND-HRA-01102	Frontal-Cortex	FTLD-TDP	C/C	A/A	0.218391	0.0806452	-1.43725	25	C/C -( 25 )	3
CGND-HRA-01279	Motor-Cortex	ALS-TDP	C/C	A/A	0.0229541	0.00469484	-2.2896	25	C/C -( 25 )	3
CGND-HRA-01280	Motor-Cortex	ALS-TDP	C/C	A/A	0.0154143	0.00819672	-0.911147	25	C/C -( 25 )	3
CGND-HRA-01375	Motor-Cortex	ALS-TDP	C/C	A/A	0.00890869	0.00588235	-0.598819	25	C/C -( 25 )	3
CGND-HRA-01424	Motor-Cortex	ALS-TDP	G/G	C/C	0.0272109	0.0487805	0.84212	20	G/G -( 20 )	3
CGND-HRA-01468	Motor-Cortex	ALS-TDP	C/C	A/A	0.00814664	0.0163934	1.00884	25	C/C -( 25 )	3
CGND-HRA-01574	Motor-Cortex	ALS-TDP	G/G	C/C	0.00263158	0.0361446	3.77978	20	G/G -( 20 )	3
CGND-HRA-01592	Motor-Cortex	ALS-TDP	G/G	C/C	0.00112233	0.00787402	2.8106	20	G/G -( 20 )	3
CGND-HRA-01593	Motor-Cortex	ALS-TDP	G/G	C/C	0.00503778	0.0307692	2.61063	20	G/G -( 20 )	3
CGND-HRA-01609	Motor-Cortex	ALS-TDP	C/G	A/C	0.0109034	0.019802	0.860863	26	C/G -( 26 )	3
CGND-HRA-01640	Motor-Cortex	ALS-TDP	G/G	C/C	0.0192308	0.0208333	0.115477	20	G/G -( 20 )	3
CGND-HRA-01646	Motor-Cortex	ALS-TDP	C/G	A/C	0.0297619	0.025	-0.251539	26	C/G -( 26 )	3
CGND-HRA-01748	Motor-Cortex	ALS-TDP	C/G	A/C	0.0123626	0.0131579	0.0899421	26	C/G -( 26 )	3
CGND-HRA-01786	Motor-Cortex	ALS-TDP	C/C	A/A	0.0693277	0.0172414	-2.00756	25	C/C -( 25 )	3
CGND-HRA-01833	Motor-Cortex	ALS-TDP	C/C	A/A	0.0298013	0.00884956	-1.7517	25	C/C -( 25 )	3
CGND-HRA-01914	Motor-Cortex	ALS-TDP	C/G	A/C	0.00594732	0.00985222	0.728208	26	C/G -( 26 )	3
CGND-HRA-02157	Motor-Cortex	ALS-TDP	C/C	A/A	0.034662	0.0103093	-1.74941	25	C/C -( 25 )	3

## Sheet: fig4b_n_reads_targeted
risk	sample_name	combined_healthy	combined	combined_n	p_value	sample_name_ordered
Risk	1	47	132	85	0.000597553	P56_13
Non-Risk	1	47	132	47	0.000597553	P56_13
Risk	2	55	104	49	0.753677	P45_15
Non-Risk	2	55	104	55	0.753677	P45_15
Non-Risk	3	36	90	36	0.0362748	P63_05
Risk	3	36	90	54	0.0362748	P63_05
Risk	4	29	82	53	0.00531874	P28_07
Non-Risk	4	29	82	29	0.00531874	P28_07
Non-Risk	5	18	67	18	9.71e-05	P40_04
Risk	5	18	67	49	9.71e-05	P40_04
Non-Risk	6	24	61	24	0.0618657	P07_15
Risk	6	24	61	37	0.0618657	P07_15
Risk	7	12	44	32	0.00182888	P16_09
Non-Risk	7	12	44	12	0.00182888	P16_09
Risk	8	9	29	20	0.0307142	P86_08
Non-Risk	8	9	29	9	0.0307142	P86_08
Non-Risk	9	7	15	7	0.5	P13_13
Risk	9	7	15	8	0.5	P13_13
Non-Risk	10	8	10	8	0.989258	P11_07
Risk	10	8	10	2	0.989258	P11_07

## Sheet: fig4f_differential_iclip_crossl
pos	H	R	diff	crosslink_per_1000
1	0.156104	0.217145	0.0610409	0.186625
2	0.0863777	0.116708	0.0303303	0.101543
3	0.0966689	0.153303	0.0566337	0.124986
4	0.107538	0.0839715	-0.0235669	0.095755
5	0.230456	0.424125	0.193669	0.32729
6	0.338226	0.319212	-0.0190131	0.328719
7	0.123149	0.163877	0.0407281	0.143513
8	0.185475	0.252726	0.0672515	0.219101
9	0.268846	0.330599	0.0617525	0.299723
10	0.450621	0.506271	0.0556506	0.478446
11	0.513525	0.697792	0.184267	0.605659
12	0.132053	0.152997	0.0209447	0.142525
13	0.0712298	0.134395	0.0631649	0.102812
14	0.547058	0.686711	0.139653	0.616885
15	0.0772427	0.0550998	-0.0221429	0.0661712
16	0.0367711	0.0533721	0.0166009	0.0450716
17	0.0293707	0.0676033	0.0382325	0.048487
18	0.0300645	0.00904798	-0.0210165	0.0195562
19	0.0302957	0.0245004	-0.00579539	0.027398
20	0.0394307	0.0597764	0.0203457	0.0496036
21	0.0803648	0.104406	0.024041	0.0923853
22	0.109967	0.128906	0.0189394	0.119436
23	0.166858	0.214501	0.0476436	0.19068
24	0.206636	0.277019	0.0703832	0.241827
25	0.0779364	0.163266	0.0853299	0.120601
26	0.0623261	0.0970855	0.0347595	0.0797058
27	0.0570069	0.0917983	0.0347914	0.0744026
28	0.0452124	0.0866151	0.0414027	0.0659137
29	0.0327241	0.0396474	0.00692336	0.0361858
30	0.021392	0.0154524	-0.00593965	0.0184222
31	0.0124883	0.0366985	0.0242103	0.0245934
32	0.0476407	0.0413752	-0.00626551	0.0445079
33	0.0185012	0.0189079	0.000406673	0.0187045
34	0.0187324	0.0248056	0.0060732	0.021769
35	0.0338803	0.0262281	-0.00765221	0.0300542
36	0.0363086	0.0547945	0.0184859	0.0455516
37	0.0391995	0.0282611	-0.0109383	0.0337303
38	0.069264	0.065265	-0.00399899	0.0672645
39	0.0274049	0.0466624	0.0192575	0.0370336
40	0.0574694	0.0760407	0.0185713	0.066755
41	0.0425528	0.0337497	-0.00880312	0.0381512
42	0.0151479	0.022162	0.00701416	0.018655
43	0.042784	0.0568275	0.0140435	0.0498058
44	0.0456749	0.0547945	0.00911966	0.0502347
45	0.0240516	0.0390369	0.0149853	0.0315442
46	0.0120258	0.0107757	-0.00125006	0.0114008
47	0.0242828	0.0390369	0.014754	0.0316599
48	0.0120258	0.0145365	0.00251072	0.0132812
49	0	0.00640438	0.00640438	0.00320219
50	0.00913497	0.0187065	0.00957157	0.0139208
51	0.0146854	0.0241951	0.00950969	0.0194402
52	0.0353836	0.0708574	0.0354738	0.0531205
53	0.0182699	0.00467663	-0.0135933	0.0114733
54	0	0.00406607	0.00406607	0.00203303
55	0.0060129	0.00406607	-0.00194683	0.00503948
56	0.0120258	0.00640438	-0.00562141	0.00921509
57	0.0185012	0.0113863	-0.00711489	0.0149437
58	0.00289083	0.0137246	0.0108338	0.00830772
59	0.0060129	0.0087427	0.0027298	0.0073778
60	0.00624415	0.0128088	0.00656462	0.00952646
61	0.0151479	0.0198237	0.00467585	0.0174858
62	0.0242828	0.027144	0.00286111	0.0257134
63	0.0206983	0.0393421	0.0186439	0.0300202
64	0.0120258	0.013114	0.00108825	0.0125699
65	0.00312207	0	-0.00312207	0.00156104
66	0.00312207	0.00670967	0.00358759	0.00491587
67	0.00312207	0.00437135	0.00124928	0.00374671
68	0.00312207	0.0232792	0.0201571	0.0132006
69	0.00936622	0.0174854	0.00811918	0.0134258
70	0.00624415	0.0151471	0.00890294	0.0106956
71	0.0146854	0.06242	0.0477347	0.0385527
72	0.00624415	0.00640438	0.000160236	0.00632426
73	0.0659106	0.0708574	0.00494682	0.068384
74	0.115748	0.176075	0.0603267	0.145912
75	0.0948189	0.0900706	-0.00474829	0.0924447
76	0.182006	0.281293	0.0992871	0.231649
77	0.167205	0.220503	0.0532982	0.193854
78	0.069264	0.112642	0.0433779	0.0909529
79	0.119564	0.147509	0.0279445	0.133536
80	0.0442874	0.0343602	-0.00992714	0.0393238
81	0.00913497	0.0128088	0.00367379	0.0109719
82	0.0149166	0.0326325	0.0177159	0.0237746
83	0.00289083	0.0154524	0.0125615	0.0091716
84	0.0117945	0.00904798	-0.00274656	0.0104213
85	0.0579319	0.105218	0.0472858	0.0815748
86	0.116673	0.170788	0.0541145	0.143731
87	0.0670669	0.109589	0.0425222	0.088328
88	0.0675294	0.185734	0.118204	0.126632
89	0.21022	0.153712	-0.0565084	0.181966
90	0.0434778	0.0687205	0.0252427	0.0560991
91	0.0572382	0.0454412	-0.0117969	0.0513397
92	0.0454436	0.0539826	0.00853901	0.0497131
93	0.0120258	0.0563209	0.0442951	0.0341734
94	0.0536536	0.078379	0.0247254	0.0660163
95	0.0120258	0.0373091	0.0252833	0.0246675
96	0.00624415	0.0087427	0.00249855	0.00749342
97	0.0146854	0.0137246	-0.000960755	0.014205
98	0.0178074	0.0309047	0.0130973	0.0243561
99	0.0187324	0.033243	0.0145106	0.0259877
100	0.0721548	0.10979	0.0376356	0.0909726
101	0.029602	0.0512351	0.0216331	0.0404185
102	0.0238203	0.0204343	-0.00338606	0.0221273
103	0.021392	0.0568275	0.0354355	0.0391098
104	0.0060129	0.0501179	0.044105	0.0280654
105	0.0060129	0.00437135	-0.00164155	0.00519212
106	0.0149166	0.0134193	-0.00149729	0.014168
107	0.00289083	0.00843742	0.00554659	0.00566412
108	0.0060129	0.0151471	0.00913418	0.01058
109	0.00624415	0.0373091	0.031065	0.0217766
110	0.00289083	0.0125035	0.00961266	0.00769715
111	0.00289083	0.0192131	0.0163223	0.011052
112	0.0238203	0.00935327	-0.0144671	0.0165868
113	0.0666044	0.0771579	0.0105535	0.0718811
114	0.0209295	0.049202	0.0282725	0.0350658
115	0.0209295	0.0393421	0.0184126	0.0301358
116	0.0630198	0.0544892	-0.00853058	0.0587545
117	0.108232	0.105114	-0.00311845	0.106673
118	0.038737	0.0886481	0.0499112	0.0636925
119	0.0704202	0.102775	0.0323552	0.0865978
120	0.0498378	0.0775671	0.0277293	0.0637024
121	0.0298332	0.0658755	0.0360423	0.0478544
122	0.0423215	0.0655702	0.0232487	0.0539459
123	0.0663731	0.0666874	0.000314299	0.0665303
124	0.0420903	0.065265	0.0231747	0.0536776
125	0.41408	0.522938	0.108858	0.468509
126	0.567641	0.752476	0.184835	0.660058
127	0.562553	0.85394	0.291387	0.708246
128	0.466231	0.505349	0.0391177	0.48579
129	0.226871	0.299389	0.0725174	0.26313
130	0.093778	0.17892	0.085142	0.136349
131	0.0334178	0.0778724	0.0444546	0.0556451
132	0.0416278	0.05825	0.0166222	0.0499389
133	0.0786302	0.0967803	0.0181501	0.0877052
134	0.0336491	0.0792949	0.0456458	0.056472
135	0.00936622	0.049306	0.0399398	0.0293361
136	0.0187324	0.0399527	0.0212203	0.0293426
137	0.0574694	0.0615042	0.00403478	0.0594868
138	0.012257	0.0168748	0.00461779	0.0145659
139	0.0185012	0.0352761	0.0167749	0.0268886
140	0.0336491	0.0363933	0.0027442	0.0350212
141	0.419052	0.609345	0.190293	0.514199
142	0.13899	0.194171	0.0551807	0.166581
143	0.0790927	0.130023	0.0509306	0.104558
144	0.137256	0.150354	0.0130978	0.143805
145	0.0438249	0.0666874	0.0228626	0.0552561
146	0.00936622	0.0320219	0.0226557	0.0206941
147	0.0240516	0.0343602	0.0103086	0.0292059
148	0.0276362	0.0318206	0.00418442	0.0297284
149	0.0302957	0.0615042	0.0312084	0.0459
150	0.0334178	0.0621148	0.0286969	0.0477663
151	0.187556	0.217756	0.0301995	0.202656
152	0.0933155	0.111011	0.0176959	0.102164
153	0.116673	0.165293	0.0486194	0.140983
154	0.0779364	0.167332	0.089396	0.122634
155	0.129855	0.107251	-0.0226047	0.118553
156	0.446226	0.544483	0.098257	0.495355
157	0.275321	0.317069	0.0417477	0.296195
158	0.0596665	0.0802107	0.0205442	0.0699386
159	0.0656794	0.0699416	0.00426221	0.0678105
160	0.0574694	0.0775671	0.0200977	0.0675183
161	0.0596665	0.0620108	0.00234431	0.0608386
162	0.0401245	0.0568275	0.0167031	0.048476
163	0.0240516	0.0629266	0.0388751	0.0434891
164	0.060129	0.0799054	0.0197765	0.0700172
165	0.0271737	0.05825	0.0310763	0.0427118
166	0.0454436	0.0510337	0.00559013	0.0482387
167	0.0385057	0.0457465	0.00724081	0.0421261
168	0.184434	0.187254	0.0028195	0.185844
169	0.166395	0.235644	0.0692483	0.201019
170	0.0476407	0.0469677	-0.000673021	0.0473042
171	0.0514565	0.0557104	0.00425386	0.0535834
172	0.0603602	0.0871217	0.0267615	0.073741
173	0.241325	0.237781	-0.00354443	0.239553
174	0.681191	0.916048	0.234857	0.798619
175	0.301454	0.422696	0.121242	0.362075
176	0.352911	0.442221	0.0893103	0.397566
177	0.127427	0.164078	0.0366512	0.145753
178	0.093778	0.133479	0.0397008	0.113628
179	0.0993284	0.120975	0.0216469	0.110152
180	0.0459061	0.0789896	0.0330835	0.0624478
181	0.0781677	0.0856992	0.00753157	0.0819335
182	0.0639448	0.13785	0.0739054	0.100897
183	0.261561	0.26269	0.00112938	0.262126
184	0.0644073	0.0563209	-0.00808636	0.0603641
185	0.0274049	0.029177	0.00177207	0.0282909
186	0.147778	0.265431	0.117653	0.206605
187	0.128121	0.119754	-0.00836665	0.123938
188	0.331981	0.352046	0.0200653	0.342014
189	0.413271	0.530252	0.116981	0.471761
190	0.560702	0.912891	0.352189	0.736797
191	0.285265	0.350111	0.0648453	0.317688
192	0.0822147	0.170691	0.0884758	0.126453
193	0.0971314	0.119754	0.0226228	0.108443
194	0.362046	0.507174	0.145128	0.43461
195	0.133209	0.129718	-0.00349072	0.131463
196	0.246413	0.208298	-0.0381146	0.227356
197	0.0498378	0.096475	0.0466372	0.0731564
198	0.0875339	0.146086	0.0585524	0.11681
199	0.0598977	0.0749235	0.0150258	0.0674106
200	0.122224	0.129919	0.00769556	0.126072
201	0.0293707	0.0309047	0.00153399	0.0301377
202	0.0487969	0.0437135	-0.00508343	0.0462552
203	0.207445	0.219581	0.012136	0.213513
204	0.142575	0.222835	0.0802599	0.182705
205	0.0574694	0.0926102	0.0351408	0.0750398
206	0.158879	0.148626	-0.0102532	0.153752
207	0.0670669	0.0574381	-0.00962876	0.0622525
208	0.135406	0.127886	-0.00751951	0.131646
209	0.0648698	0.139883	0.0750134	0.102376
210	0.137256	0.153608	0.016352	0.145432
211	0.222477	0.322869	0.100392	0.272673
212	0.150554	0.175465	0.0249109	0.163009
213	0.175646	0.234832	0.0591856	0.205239
214	0.245835	0.311996	0.0661611	0.278916
215	0.0625573	0.162753	0.100196	0.112655
216	0.0182699	0.0276506	0.00938062	0.0229603
217	0.0206983	0.0416805	0.0209822	0.0311894
218	0.0149166	0.0341589	0.0192423	0.0245378
219	0.0206983	0.0302942	0.00959589	0.0254962
220	0.0442874	0.0725852	0.0282978	0.0584363
221	0.0276362	0.045136	0.0174998	0.0363861
222	0.148588	0.12382	-0.0247676	0.136204
223	0.073311	0.0921036	0.0187926	0.0827073
224	0.0302957	0.0434082	0.0131125	0.036852
225	0.0637136	0.104302	0.0405883	0.0840077
226	0.0659106	0.129822	0.0639114	0.0978663
227	0.0300645	0.0629266	0.0328622	0.0464956
228	0.00913497	0.0177907	0.00865571	0.0134628
229	0.0536536	0.0154524	-0.0382012	0.034553
230	0.0206983	0.025007	0.00430869	0.0228526
231	0.0269424	0.0463571	0.0194147	0.0366498
232	0.0151479	0.0358867	0.0207388	0.0255173
233	0.020467	0.0390369	0.0185698	0.0297519
234	0.0697264	0.0358867	-0.0338398	0.0528065
235	0.0267112	0.0560157	0.0293045	0.0413634
236	0.0331866	0.0218567	-0.0113298	0.0275217
237	0.0360774	0.0352761	-0.000801306	0.0356767
238	0.0209295	0.0218567	0.000927229	0.0213931
239	0.00289083	0.00670967	0.00381884	0.00480025
240	0.00312207	0.0087427	0.00562063	0.00593239
241	0.00312207	0.00203303	-0.00108904	0.00257755
242	0.00578165	0	-0.00578165	0.00289083
243	0.00289083	0.00203303	-0.000857792	0.00246193
244	0.0238203	0.051339	0.0275187	0.0375797
245	0.0572382	0.0801068	0.0228686	0.0686725
246	0.00578165	0.0151471	0.00936543	0.0104644
247	0.0238203	0.0174854	-0.00633495	0.0206529
248	0.0476407	0.0495073	0.00186662	0.048574
249	0.00936622	0.00437135	-0.00499487	0.00686878
250	0.0302957	0.0462531	0.0159574	0.0382744
251	0.0799023	0.0676033	-0.012299	0.0737528
252	0.0206983	0.0594711	0.0387729	0.0400847
253	0.0298332	0.0294823	-0.000350974	0.0296578
254	0.0117945	0.020129	0.00833445	0.0159618
255	0.0507628	0.047273	-0.00348981	0.0490179
256	0.0153791	0.0113863	-0.00399282	0.0133827
257	0.0151479	0.0087427	-0.00640517	0.0119453
258	0.0120258	0.0309047	0.0188789	0.0214653
259	0.0238203	0.013114	-0.0107063	0.0184672
260	0.0358461	0.0643491	0.028503	0.0500976
261	0.00624415	0.0329378	0.0266936	0.019591
262	0.00312207	0.0137246	0.0106025	0.00842335
263	0.021392	0.0177907	-0.00360133	0.0195913
264	0.0178074	0.038121	0.0203136	0.0279642
265	0.0487969	0.0745143	0.0257173	0.0616556
266	0.0269424	0.0571328	0.0301904	0.0420376
267	0.0271737	0.0446294	0.0174557	0.0359015
268	0.0124883	0.0429016	0.0304133	0.0276949
269	0.0180387	0.0413752	0.0233365	0.0297069
270	0.0420903	0.0477796	0.00568928	0.0449349
271	0.155873	0.126263	-0.0296103	0.141068
272	0.0930843	0.098508	0.00542371	0.0957962
273	0.13078	0.117215	-0.0135659	0.123997
274	0.138759	0.17577	0.0370107	0.157264
275	0.0757393	0.0687205	-0.00701889	0.0722299
276	0.0721548	0.0757354	0.00358063	0.0739451
277	0.0209295	0.0265334	0.00560386	0.0237315
278	0.0151479	0.0171801	0.00203225	0.016164
279	0.0211608	0.0410699	0.0199091	0.0311153
280	0.050994	0.0538787	0.00288465	0.0524363
281	0.0911185	0.067402	-0.0237165	0.0792602
282	0.0185012	0.0413752	0.022874	0.0299382
283	0.0911185	0.103795	0.0126768	0.0974568
284	0.00913497	0.0268387	0.0177037	0.0179868
285	0.0536536	0.0708574	0.0172039	0.0622555
286	0.0389682	0.0282611	-0.0107071	0.0336147
287	0.0262487	0.0256175	-0.000631144	0.0259331
288	0.0302957	0.0329378	0.00264203	0.0316168
289	0.0117945	0.0160629	0.00426839	0.0139287
290	0.021392	0.0248056	0.00341362	0.0230988
291	0.0245141	0.0107757	-0.0137384	0.0176449
292	0.0120258	0.0248056	0.0127798	0.0184157
293	0.0240516	0.0151471	-0.00890451	0.0195993
294	0.0269424	0.0262281	-0.000714319	0.0265853
295	0.0180387	0.0198237	0.00178502	0.0189312
296	0.00890372	0.00406607	-0.00483766	0.00648489
297	0.012257	0.0151471	0.00289004	0.0137021
298	0.0545786	0.0293783	-0.0252003	0.0419784
299	0.0206983	0.0148418	-0.00585647	0.01777
300	0.0262487	0.0524562	0.0262075	0.0393524
301	0.0302957	0.0425963	0.0123006	0.036446
302	0.0478719	0.0448307	-0.00304126	0.0463513
303	0.0146854	0.038225	0.0235396	0.0264552
304	0.0117945	0.0305994	0.0188049	0.021197
305	0.0485657	0.0413752	-0.0071905	0.0449704
306	0.0151479	0	-0.0151479	0.00757393
307	0.00312207	0.0134193	0.0102973	0.0082707
308	0	0.0060991	0.0060991	0.00304955
309	0.0356149	0.0483901	0.0127752	0.0420025
310	0.0211608	0.0465584	0.0253977	0.0338596
311	0.0697264	0.114266	0.0445392	0.0919961
312	0.0670669	0.0716693	0.00460247	0.0693681
313	0.0218545	0.0309047	0.00905022	0.0263796
314	0.0249766	0.0171801	-0.00779647	0.0210783
315	0.00936622	0.00813213	-0.00123409	0.00874918
316	0.00624415	0.0087427	0.00249855	0.00749342
317	0.0269424	0.0195184	-0.00742399	0.0232304
318	0.0153791	0.0238898	0.00851066	0.0196344
319	0.0178074	0.0536773	0.0358699	0.0357424
320	0.0209295	0.0113863	-0.00954322	0.0161579
321	0	0.0209409	0.0209409	0.0104704
322	0.0334178	0.0302942	-0.00312365	0.031856
323	0.00936622	0.0218567	0.0124905	0.0156115
324	0.00913497	0.0253122	0.0161773	0.0172236
325	0.0271737	0.0905772	0.0634035	0.0588754
326	0.0302957	0.0880376	0.0577418	0.0591667
327	0.0331866	0.0346655	0.00147895	0.033926
328	0.0146854	0.0134193	-0.00126604	0.0140524
329	0.00624415	0.0087427	0.00249855	0.00749342
330	0.00624415	0.0198237	0.0135796	0.0130339
331	0.021392	0.0209409	-0.00045112	0.0211665
332	0.0271737	0.0334444	0.00627071	0.030309
333	0.0153791	0.0171801	0.001801	0.0162796
334	0.00913497	0.0134193	0.00428436	0.0112772
335	0.0267112	0.0268387	0.000127498	0.0267749
336	0.012257	0.00640438	-0.00585266	0.00933071
337	0.0302957	0.0524562	0.0221605	0.041376
338	0.0440561	0.0238898	-0.0201663	0.033973
339	0.107307	0.113655	0.00634792	0.110481
340	0.180156	0.251914	0.0717588	0.216035
341	0.0637136	0.0972869	0.0335733	0.0805002
342	0.0452124	0.0154524	-0.02976	0.0303324
343	0.0356149	0.051339	0.0157241	0.043477
344	0.0370024	0.0396474	0.00264505	0.0383249
345	0.0178074	0.0265334	0.00872594	0.0221704
346	0.0545786	0.0454412	-0.00913733	0.0500099
347	0.0719235	0.0777684	0.00584491	0.074846
348	0.0245141	0.0265334	0.00201929	0.0255237
349	0.0182699	0.0393421	0.0210722	0.028806
350	0.00624415	0.0142312	0.00798708	0.0102377
351	0.00890372	0.03121	0.0223063	0.0200569
352	0.0538848	0.0749235	0.0210387	0.0644042
353	0.0235891	0.0518456	0.0282565	0.0377174
354	0.0216233	0.0273453	0.00572201	0.0244843
355	0.0391995	0.121482	0.0822825	0.0803407
356	0.0329553	0.0521509	0.0191956	0.0425531
357	0.0552723	0.0685191	0.0132468	0.0618957
358	0.0487969	0.0279558	-0.0208411	0.0383764
359	0.0425528	0.0410699	-0.00148289	0.0418113
360	0.0627886	0.0719746	0.00918607	0.0673816
361	0.124536	0.156654	0.0321178	0.140595
362	0.0632511	0.0926102	0.0293592	0.0779306
363	0.0267112	0.0483901	0.021679	0.0375507
364	0.0149166	0.0688244	0.0539078	0.0418705
365	0.0178074	0.0265334	0.00872594	0.0221704
366	0.00913497	0.0209409	0.0118059	0.0150379
367	0.0149166	0.022162	0.00724541	0.0185393
368	0.0423215	0.0744169	0.0320954	0.0583692
369	0.0370024	0.0285664	-0.00843597	0.0327844
370	0.038737	0.0485915	0.00985449	0.0436642
371	0.0413965	0.0891547	0.0477582	0.0652756
372	0.012257	0.045136	0.0328789	0.0286965
373	0.0120258	0.0326325	0.0206067	0.0223291
374	0.0338803	0.047169	0.0132887	0.0405247
375	0.0149166	0.00670967	-0.00820695	0.0108131
376	0.0476407	0.0498126	0.00217191	0.0487266
377	0.0245141	0.0288717	0.00435761	0.0266929
378	0.0812897	0.0727865	-0.00850322	0.0770381
379	0.0363086	0.083257	0.0469483	0.0597828
380	0.0211608	0.0349708	0.01381	0.0280658
381	0.0644073	0.0504232	-0.0139841	0.0574152
382	0.012257	0.0329378	0.0206807	0.0225974
383	0.00624415	0.0338536	0.0276095	0.0200489
384	0.00312207	0.0137246	0.0106025	0.00842335
385	0.0454436	0.0480848	0.00264124	0.0467642
386	0.0185012	0.0195184	0.00101724	0.0190098
387	0.0211608	0.013114	-0.00804672	0.0171374
388	0.0235891	0.0378157	0.0142266	0.0307024
389	0.0302957	0.0329378	0.00264203	0.0316168
390	0.061054	0.0480848	-0.0129691	0.0545694
391	0.0360774	0.0262281	-0.00984929	0.0311527
392	0.00913497	0.0168748	0.00773986	0.0130049
393	0.00578165	0.0256175	0.0198359	0.0156996
394	0.00936622	0.00813213	-0.00123409	0.00874918
395	0.0060129	0.00670967	0.000696769	0.00636128
396	0.0124883	0.00467663	-0.00781166	0.00858246
397	0	0.0087427	0.0087427	0.00437135
398	0.0185012	0.0346655	0.0161643	0.0265834
399	0.0120258	0.0151471	0.00312129	0.0135864
400	0.0209295	0.0294823	0.00855275	0.0252059
401	0	0.011081	0.011081	0.00554051
402	0	0.0107757	0.0107757	0.00538787
403	0.0060129	0.033243	0.0272302	0.019628
404	0.021392	0.0235845	0.00219248	0.0224883
405	0.0302957	0.0434082	0.0131125	0.036852
406	0.0449811	0.0507284	0.00574734	0.0478548
407	0.00312207	0.0151471	0.012025	0.00913458
408	0.00312207	0.00843742	0.00531534	0.00577974
409	0.00312207	0.00467663	0.00155456	0.00389935
410	0.0545786	0.0299889	-0.0245897	0.0422837
411	0.0752769	0.109894	0.0346175	0.0925856
412	0.0180387	0.0396474	0.0216087	0.0288431
413	0.0276362	0.0337497	0.0061135	0.0306929
414	0.0060129	0.0276506	0.0216377	0.0168317
415	0.0178074	0.0321259	0.0143184	0.0249667
416	0.0274049	0.0530668	0.0256619	0.0402358
417	0.00289083	0.0174854	0.0145946	0.0101881
418	0.0180387	0.0279558	0.00991715	0.0229973
419	0.0730798	0.0786843	0.00560453	0.075882
420	0.101757	0.104302	0.00254505	0.103029
421	0.0862618	0.136018	0.0497566	0.11114
422	0.0759706	0.0617055	-0.0142651	0.0688381
423	0.0966689	0.117111	0.0204417	0.10689
424	0.0644073	0.111927	0.0475201	0.0881673
425	0.337647	0.419955	0.0823076	0.378801
426	0.41674	0.515611	0.0988714	0.466176
427	0.106035	0.155232	0.0491965	0.130633
428	0.0206983	0.013114	-0.00758422	0.0169062
429	0.0830243	0.0932208	0.0101965	0.0881226
430	0.0300645	0.0568275	0.0267631	0.043446
431	0.0365399	0.0302942	-0.00624572	0.033417
432	0.0783989	0.0775671	-0.000831808	0.077983
433	0.0884589	0.130426	0.0419671	0.109442
434	0.060129	0.080412	0.0202831	0.0702705
435	0.0503003	0.0585553	0.00825503	0.0544278
436	0.0478719	0.0634333	0.0155613	0.0556526
437	0.110892	0.129614	0.0187223	0.120253
438	0.0819835	0.111927	0.0299439	0.0969554
439	0.0327241	0.0434082	0.0106841	0.0380661
440	0.0235891	0.040258	0.0166689	0.0319235
441	0.0363086	0.0212462	-0.0150625	0.0287774
442	0.0153791	0.0125035	-0.00287564	0.0139413
443	0.0211608	0.00843742	-0.0127234	0.0147991
444	0.00624415	0.00670967	0.000465521	0.00647691
445	0.0180387	0.013114	-0.00492465	0.0155764
446	0.00312207	0.0212462	0.0181241	0.0121841
447	0.0060129	0.00701495	0.00100205	0.00651392
448	0.00624415	0.0107757	0.00453159	0.00850994
449	0.0180387	0.0182973	0.0002586	0.018168
450	0.012257	0.011081	-0.00117603	0.011669
451	0.00624415	0.00233832	-0.00390583	0.00429123
452	0.00578165	0.00437135	-0.0014103	0.0050765
453	0.021392	0.0128088	-0.00858325	0.0171004
454	0.012257	0.0253122	0.0130552	0.0187846
455	0.0245141	0.0218567	-0.00265734	0.0231854
456	0.0572382	0.060283	0.00304489	0.0587606
457	0.0274049	0.0215515	-0.00585345	0.0244782
458	0.0211608	0.0314113	0.0102506	0.0262861
459	0.00867248	0.0195184	0.010846	0.0140955
461	0.0060129	0.0142312	0.00821833	0.0101221
462	0.0185012	0.0460518	0.0275506	0.0322765
463	0.0209295	0.0331391	0.0122096	0.0270343
464	0.0274049	0.0302942	0.00288925	0.0288495
465	0.0356149	0.0337497	-0.00186523	0.0346823
466	0.0211608	0.036088	0.0149272	0.0286244
467	0.0247453	0.0326325	0.00788714	0.0286889
468	0.0149166	0.0349708	0.0200542	0.0249437
469	0.0634823	0.0754301	0.0119478	0.0694562
470	0.0637136	0.0559117	-0.00780186	0.0598126
471	0.0795552	0.0565223	-0.0230329	0.0680387
472	0.139915	0.175361	0.0354452	0.157638
473	0.1864	0.161844	-0.0245559	0.174122
474	0.0572382	0.0952538	0.0380157	0.076246
475	0.104416	0.12067	0.0162537	0.112543
476	0.0481032	0.0480848	-1.83376e-05	0.048094
477	0.060129	0.0445254	-0.0156036	0.0523272
478	0.0151479	0.0238898	0.00874191	0.0195188
479	0.0115633	0.02704	0.0154767	0.0193016
480	0.0245141	0.0148418	-0.00967229	0.0196779
481	0.0144541	0.0087427	-0.00571143	0.0115984
482	0.0302957	0.0128088	-0.017487	0.0215523
483	0.00890372	0.0195184	0.0106147	0.0142111
484	0.050994	0.0238898	-0.0271042	0.0374419
485	0.0734269	0.0719746	-0.00145224	0.0727007
486	0.0476407	0.0785803	0.0309396	0.0631105
487	0.0516878	0.0605883	0.00890057	0.056138
488	0.0978251	0.200978	0.103153	0.149402
489	0.0995597	0.137746	0.0381865	0.118653
490	0.140262	0.131952	-0.0083101	0.136107
491	0.137372	0.201179	0.0638078	0.169276
492	0.279484	0.238287	-0.0411969	0.258886
493	0.0901935	0.114266	0.0240722	0.10223
494	0.0752769	0.0859006	0.0106237	0.0805887
495	0.0810585	0.0655702	-0.0154883	0.0733144
496	0.132978	0.141715	0.0087374	0.137346
497	0.282144	0.325714	0.0435705	0.303929
498	0.403789	0.437232	0.0334432	0.420511
499	0.215539	0.317381	0.101841	0.26646
500	0.600249	0.587385	-0.0128648	0.593817
501	2.47315	2.6662	0.193052	2.56968
502	0.636211	0.56736	-0.0688518	0.601786
503	0.617132	0.676338	0.0592062	0.646735
504	0.199119	0.176783	-0.0223363	0.187951
505	0.149397	0.118533	-0.0308644	0.133965
506	0.132053	0.191527	0.059475	0.16179
507	0.130318	0.116805	-0.0135126	0.123562
508	0.211492	0.152588	-0.0589043	0.18204
509	0.214383	0.229545	0.0151614	0.221964
510	0.480338	0.410699	-0.0696391	0.445519
511	2.05075	1.89063	-0.160115	1.97069
512	0.543705	0.393928	-0.149777	0.468817
513	0.505777	0.47017	-0.0356071	0.487974
514	0.595277	0.620725	0.0254482	0.608001
515	0.868286	0.705723	-0.162563	0.787005
516	0.223402	0.238794	0.0153916	0.231098
517	0.207561	0.214703	0.00714214	0.211132
518	0.361468	0.318297	-0.043171	0.339882
519	0.663732	0.579454	-0.0842779	0.621593
520	0.117136	0.110096	-0.00704025	0.113616
521	0.571341	0.447709	-0.123632	0.509525
522	0.845622	0.720454	-0.125168	0.783038
523	2.29647	1.75189	-0.544575	2.02418
524	0.608228	0.409588	-0.19864	0.508908
525	0.796015	0.595419	-0.200596	0.695717
526	0.561396	0.45981	-0.101586	0.510603
527	0.706053	0.513682	-0.192371	0.609868
528	0.367828	0.210942	-0.156886	0.289385
529	0.552262	0.314328	-0.237934	0.433295
530	1.00404	0.710081	-0.293958	0.85706
531	0.349211	0.287489	-0.0617213	0.31835
532	0.465306	0.317686	-0.14762	0.391496
533	0.629273	0.378885	-0.250388	0.504079
534	0.708134	0.426353	-0.281782	0.567244
535	1.1354	0.769968	-0.36543	0.952683
536	0.181081	0.155232	-0.0258491	0.168156
537	0.316602	0.253844	-0.0627588	0.285223
538	0.322153	0.244185	-0.0779678	0.283169
539	4.23828	2.89219	-1.34609	3.56524
540	1.5859	1.16571	-0.420188	1.37581
541	1.98067	1.35328	-0.627392	1.66698
542	0.970505	0.668511	-0.301994	0.819508
543	0.373147	0.268789	-0.104357	0.320968
544	0.448655	0.346149	-0.102506	0.397402
545	0.36644	0.272446	-0.093994	0.319443
546	0.746871	0.483687	-0.263185	0.615279
547	0.234272	0.201998	-0.0322738	0.218135
548	0.155642	0.117312	-0.0383297	0.136477
549	0.698306	0.543165	-0.155141	0.620735
550	0.710909	0.54916	-0.16175	0.630035
551	0.710679	0.639224	-0.071455	0.674951
552	1.5578	0.970121	-0.587683	1.26396
553	0.674023	0.503926	-0.170097	0.588975
554	0.384132	0.397078	0.0129466	0.390605
555	0.10777	0.1716	0.0638302	0.139685
556	0.209064	0.266042	0.0569778	0.237553
557	0.702237	0.81337	0.111132	0.757804
558	0.300414	0.418727	0.118313	0.35957
559	0.125808	0.140494	0.0146854	0.133151
560	0.152057	0.114162	-0.0378953	0.133109
561	1.00323	0.995239	-0.00799075	0.999234
562	3.48864	2.76089	-0.72775	3.12476
563	0.329322	0.327039	-0.00228257	0.328181
564	0.377888	0.28078	-0.097108	0.329334
565	0.265608	0.218061	-0.0475475	0.241835
566	0.141187	0.106335	-0.0348526	0.123761
567	0.239822	0.229441	-0.0103816	0.234631
568	0.310011	0.212468	-0.0975427	0.26124
569	1.13204	1.03244	-0.0996002	1.08224
570	0.365052	0.315549	-0.0495031	0.340301
571	0.126271	0.101964	-0.0243074	0.114117
572	0.147432	0.131543	-0.0158885	0.139487
573	0.299951	0.226596	-0.0733555	0.263273
574	3.33277	2.65412	-0.678648	2.99344
575	0.393498	0.319212	-0.0742855	0.356355
576	0.493405	0.393824	-0.0995806	0.443614
577	0.158764	0.165806	0.00704233	0.162285
578	0.943909	0.901206	-0.0427032	0.922558
579	1.24536	1.02351	-0.221857	1.13443
580	0.909567	0.967776	0.0582095	0.938672
581	2.1547	1.98397	-0.170731	2.06933
582	3.00576	2.7524	-0.253352	2.87908
583	0.446689	0.439973	-0.00671573	0.443331
584	0.772195	0.75827	-0.0139252	0.765233
585	2.09179	1.90854	-0.183256	2.00017
586	5.01904	4.24467	-0.774366	4.63185
587	0.604296	0.589931	-0.0143651	0.597113
588	0.442064	0.365972	-0.0760914	0.404018
589	1.02346	0.880473	-0.142992	0.951969
590	1.3418	1.15545	-0.186356	1.24862
591	0.799369	0.824853	0.0254846	0.812111
592	0.512831	0.523237	0.010406	0.518034
593	1.56173	1.25944	-0.302293	1.41059
594	1.11967	1.04791	-0.0717617	1.08379
595	0.156798	0.145573	-0.0112248	0.151185
596	0.384132	0.390778	0.00664614	0.387455
597	0.711603	0.679898	-0.0317057	0.69575
598	2.27577	2.0345	-0.241271	2.15513
599	0.894997	0.778906	-0.116091	0.836951
600	0.589727	0.631501	0.0417743	0.610614
601	0.707441	0.775963	0.0685225	0.741702
602	2.17667	2.40728	0.230606	2.29197
603	1.39118	1.28315	-0.108027	1.33716
604	0.836487	0.738446	-0.0980408	0.787467
605	0.983572	0.899062	-0.0845092	0.941317
606	0.550527	0.544184	-0.00634269	0.547356
607	0.102451	0.0757354	-0.0267151	0.089093
608	0.0966689	0.125548	0.0288791	0.111108
609	0.375922	0.354586	-0.0213358	0.365254
610	0.4305	0.480335	0.0498349	0.455418
611	0.300182	0.366985	0.0668031	0.333584
612	0.108232	0.14608	0.0378475	0.127156
613	0.63968	0.723604	0.0839243	0.681642
614	0.688246	0.816832	0.128586	0.752539
615	2.37105	2.12843	-0.242617	2.24974
616	1.45084	1.55669	0.105844	1.50377
617	0.904363	0.984762	0.0803986	0.944562
618	1.24317	0.987197	-0.255969	1.11518
619	0.271043	0.240626	-0.0304173	0.255834
620	0.443914	0.416902	-0.0270121	0.430408
621	0.54382	0.526387	-0.0174333	0.535104
622	0.638871	0.636275	-0.00259573	0.637573
623	0.617016	0.625291	0.00827514	0.621154
624	0.387485	0.408965	0.0214796	0.398225
625	0.802953	0.96321	0.160257	0.883082
626	0.989816	0.904863	-0.0849529	0.947339
627	0.135868	0.159298	0.0234293	0.147583
628	0.251385	0.245809	-0.00557667	0.248597
629	1.31104	1.19093	-0.120113	1.25099
630	3.31403	3.12173	-0.192305	3.21788
631	1.18928	1.25213	0.0628463	1.22071
632	1.62256	1.61424	-0.00832193	1.6184
633	0.465306	0.443026	-0.0222795	0.454166
634	0.0841806	0.117007	0.0328261	0.100594
635	0.158532	0.15442	-0.00411273	0.156476
636	0.464149	0.444247	-0.0199021	0.454198
637	0.324812	0.281494	-0.0433178	0.303153
638	0.0574694	0.0699416	0.0124722	0.0637055
639	0.163273	0.202505	0.0392313	0.182889
640	0.59678	0.553434	-0.0433466	0.575107
641	1.98819	1.74785	-0.240343	1.86802
642	0.118061	0.204739	0.086678	0.1614
643	0.154485	0.233305	0.07882	0.193895
644	0.540582	0.499964	-0.0406182	0.520273
645	0.222362	0.239612	0.0172505	0.230987
646	0.26873	0.3495	0.0807696	0.309115
647	0.233809	0.297148	0.0633385	0.265479
648	0.474788	0.468949	-0.00583873	0.471868
649	0.342966	0.391486	0.0485194	0.367226
650	0.0560819	0.0479809	-0.00810103	0.0520314
651	0.156104	0.165091	0.00898738	0.160598
652	0.54012	0.5024	-0.0377201	0.52126
653	1.79288	1.69862	-0.0942677	1.74575
654	0.117598	0.179427	0.0618283	0.148513
655	0.132515	0.172516	0.0400007	0.152515
656	0.394423	0.429711	0.0352878	0.412067
657	0.583945	0.548549	-0.0353957	0.566247
658	0.71831	0.706827	-0.0114833	0.712569
659	0.523122	0.526387	0.00326495	0.524755
660	0.802259	0.789584	-0.0126753	0.795922
661	0.802606	0.778191	-0.0244152	0.790399
662	0.229646	0.19132	-0.0383268	0.210483
663	1.07481	1.07778	0.00297571	1.07629
664	2.04358	2.04355	-2.50297e-05	2.04356
665	7.2763	6.44601	-0.830294	6.86115
666	1.29081	1.30703	0.0162263	1.29892
667	1.39407	1.23303	-0.161034	1.31355
668	1.60937	1.25671	-0.352667	1.43304
669	1.32018	1.27306	-0.0471156	1.29662
670	1.94621	1.93313	-0.0130831	1.93967
671	3.40446	3.4444	0.039938	3.42443
672	4.07131	4.03251	-0.038803	4.05191
673	2.67886	2.62593	-0.0529289	2.6524
674	1.20154	1.31231	0.110775	1.25693
675	1.78028	1.93017	0.149894	1.85523
676	1.1458	1.20577	0.059967	1.17579
677	1.90967	1.9683	0.0586214	1.93898
678	1.21241	1.33284	0.12043	1.27262
679	1.35198	1.33152	-0.0204563	1.34175
680	2.77877	2.73735	-0.0414207	2.75806
681	2.35232	2.20426	-0.148058	2.27829
682	1.03769	1.1098	0.0721154	1.07375
683	0.932693	1.03569	0.102998	0.984192
684	1.61608	1.77465	0.158568	1.69537
685	2.07295	2.23312	0.160175	2.15304
686	0.935006	0.921744	-0.0132617	0.928375
687	1.98622	1.98569	-0.000532462	1.98596
688	2.40955	2.65268	0.243121	2.53111
689	3.21887	3.35055	0.131684	3.28471
690	1.04173	1.04606	0.00432321	1.0439
691	1.99397	2.09579	0.101816	2.04488
692	2.6954	2.80293	0.107534	2.74916
693	7.15951	6.61425	-0.545257	6.88688
694	0.4305	0.433978	0.00347784	0.432239
695	0.329437	0.356918	0.0274804	0.343177
696	0.861926	0.846912	-0.0150142	0.854419
697	1.90181	1.91178	0.00996907	1.9068
698	0.868286	0.97572	0.107435	0.922003
699	1.13748	1.0545	-0.0829762	1.09599
700	2.3633	2.41561	0.0523091	2.38945
701	13.1517	14.6587	1.50695	13.9052
702	7.97276	8.26382	0.291061	8.11829
703	8.79479	8.72637	-0.0684203	8.76058
704	0.894534	0.791006	-0.103527	0.84277
705	0.369909	0.335269	-0.03464	0.352589
706	0.250229	0.221003	-0.0292256	0.235616
707	0.262139	0.244081	-0.0180581	0.25311
708	0.466924	0.409686	-0.0572386	0.438305
709	1.14453	1.22589	0.0813615	1.18521
710	0.90575	1.06223	0.156481	0.983991
711	1.72489	1.89246	0.16757	1.80868
712	1.47235	1.5755	0.103147	1.52392
713	3.56114	3.66946	0.108319	3.6153
714	1.63886	1.65978	0.0209196	1.64932
715	1.26248	1.1821	-0.0803746	1.22229
716	0.827814	0.829634	0.0018199	0.828724
717	0.695877	0.675318	-0.0205592	0.685598
718	0.272315	0.252824	-0.0194912	0.262569
719	0.821801	0.92885	0.107049	0.875326
720	0.949807	0.974194	0.0243872	0.962
721	0.721432	0.752372	0.0309398	0.736902
722	1.80919	1.907	0.0978107	1.85809
723	0.360658	0.449028	0.0883694	0.404843
724	0.265955	0.222731	-0.0432241	0.244343
725	0.748028	0.746773	-0.00125504	0.747401
726	0.896847	0.837052	-0.0597952	0.866949
727	2.87336	2.52409	-0.349269	2.69872
728	0.41489	0.364952	-0.0499375	0.389921
729	0.489588	0.538079	0.0484902	0.513834
730	0.265145	0.262892	-0.00225386	0.264018
731	1.30838	1.20313	-0.105256	1.25576
732	1.04543	0.922355	-0.12308	0.983895
733	0.637598	0.634651	-0.00294743	0.636125
734	0.296598	0.245711	-0.0508864	0.271155
735	0.28596	0.255065	-0.0308948	0.270512
736	0.528094	0.593178	0.0650843	0.560636
737	2.46517	2.23365	-0.231523	2.34941
738	0.792315	0.617374	-0.174942	0.704844
739	0.757047	0.768234	0.011187	0.76264
740	1.44876	1.43115	-0.0176159	1.43995
741	6.30776	5.80474	-0.503025	6.05625
742	1.51803	1.32655	-0.19148	1.42229
743	2.04288	2.17337	0.130491	2.10813
744	0.842731	0.777886	-0.064845	0.810308
745	0.339382	0.325305	-0.0140769	0.332343
746	0.509593	0.488981	-0.0206124	0.499287
747	2.79496	2.48088	-0.314076	2.63792
748	5.02123	4.39054	-0.630688	4.70589
749	0.4268	0.363439	-0.0633607	0.39512
750	0.571572	0.481862	-0.0897103	0.526717
751	1.12245	1.03073	-0.0917164	1.07659
752	4.20336	4.45274	0.249373	4.32805
753	1.77542	1.82366	0.0482411	1.79954
754	1.58521	1.63984	0.0546328	1.61252
755	2.53455	2.49011	-0.0444426	2.51233
756	2.96193	2.96375	0.00181834	2.96284
757	1.92991	1.91933	-0.0105812	1.92462
758	1.99212	1.85372	-0.138395	1.92292
759	2.58612	2.53292	-0.0532033	2.55952
760	1.03387	1.0725	0.0386287	1.05319
761	0.822611	0.765285	-0.0573259	0.793948
762	1.60128	1.59074	-0.0105456	1.59601
763	1.69437	1.85862	0.164251	1.77649
764	6.72057	6.47671	-0.243861	6.59864
765	0.689286	0.616159	-0.0731272	0.652723
766	0.495601	0.540014	0.044413	0.517808
767	1.58544	1.61587	0.0304337	1.60066
768	0.860076	0.716693	-0.143382	0.788385
769	0.481263	0.519677	0.0384143	0.50047
770	0.303882	0.241847	-0.0620357	0.272865
771	0.938127	0.812961	-0.125167	0.875544
772	0.432004	0.385796	-0.0462077	0.4089
773	0.354761	0.379184	0.0244227	0.366972
774	0.149629	0.155842	0.00621346	0.152735
775	0.624879	0.594601	-0.030278	0.60974
776	0.847356	0.76559	-0.081766	0.806473
777	2.40562	2.32087	-0.0847535	2.36325
778	1.50854	1.4714	-0.0371397	1.48997
779	2.26143	2.12395	-0.137478	2.19269
780	0.686511	0.632313	-0.0541985	0.659412
781	0.25948	0.258618	-0.000862038	0.259049
782	0.239244	0.192339	-0.0469044	0.215792
783	0.844349	0.810421	-0.0339286	0.827385
784	1.1776	1.2505	0.0728951	1.21405
785	0.40853	0.418727	0.0101967	0.413629
786	0.344239	0.270614	-0.0736241	0.307426
787	0.771732	0.660476	-0.111256	0.716104
788	1.5792	1.39567	-0.183527	1.48743
789	0.248379	0.319719	0.0713403	0.284049
790	0.942985	0.945627	0.00264281	0.944306
791	1.08417	1.18107	0.0968981	1.13262
792	1.32457	1.12344	-0.201135	1.224
793	0.622798	0.642887	0.0200894	0.632842
794	2.2856	2.07527	-0.210328	2.18043
795	1.76849	1.60245	-0.166039	1.68547
796	2.39787	2.24829	-0.149585	2.32308
797	0.325044	0.313717	-0.0113262	0.31938
798	0.35372	0.380405	0.0266847	0.367062
799	0.583135	0.578947	-0.00418803	0.581041
800	0.847009	0.795995	-0.0510141	0.821502
801	0.116095	0.118026	0.0019314	0.117061
802	0.213111	0.209318	-0.00379283	0.211215
803	0.801565	0.767123	-0.0344422	0.784344
804	0.676567	0.624388	-0.0521782	0.650478
805	0.198657	0.207889	0.00923224	0.203273
806	0.0978251	0.17475	0.0769249	0.136288
807	0.707672	0.697883	-0.00978904	0.702777
808	5.47532	4.9882	-0.487124	5.23176
809	0.810469	0.754412	-0.0560569	0.78244
810	1.40887	1.42515	0.0162827	1.41701
811	0.508321	0.548348	0.0400269	0.528334
812	1.13968	1.13685	-0.00282604	1.13826
813	2.65389	2.56494	-0.0889495	2.60941
814	1.69194	1.52662	-0.165316	1.60928
815	2.41464	2.33622	-0.0784181	2.37543
816	1.33232	1.38387	0.0515533	1.3581
817	0.466115	0.420864	-0.0452511	0.44349
818	1.45674	1.36131	-0.0954322	1.40902
819	3.09329	3.01407	-0.0792217	3.05368
820	10.7926	9.5311	-1.26148	10.1618
821	1.97998	1.47632	-0.503657	1.72815
822	1.78225	1.7219	-0.0603432	1.75207
823	0.856144	1.05085	0.194701	0.953495
824	0.876496	0.954065	0.0775692	0.91528
825	0.585679	0.554954	-0.0307259	0.570316
826	0.385982	0.291854	-0.0941277	0.338918
827	1.55237	1.55995	0.00757956	1.55616
828	0.918817	0.910865	-0.00795263	0.914841
829	1.5763	1.57246	-0.00383952	1.57438
830	1.20061	1.3114	0.110785	1.25601
831	0.879386	0.891132	0.0117451	0.885259
832	1.20478	1.36028	0.155505	1.28253
833	2.06913	2.07647	0.00733804	2.0728
834	1.63262	1.44976	-0.182856	1.54119
835	1.66488	1.49886	-0.166019	1.58187
836	2.55398	2.39549	-0.158493	2.47473
837	4.70174	4.73597	0.0342295	4.71886
838	4.86386	4.74799	-0.11587	4.80592
839	2.85173	2.93051	0.0787794	2.89112
840	0.91292	0.970128	0.0572081	0.941524
841	3.57247	3.54045	-0.0320235	3.55646
842	8.48316	9.29199	0.808828	8.88757
843	12.8047	12.0684	-0.736265	12.4366
844	0.996869	0.8764	-0.120469	0.936635
845	0.450273	0.382035	-0.068238	0.416154
846	1.02855	0.990471	-0.0380809	1.00951
847	2.33393	2.36671	0.0327836	2.35032
848	1.10903	0.956611	-0.152421	1.03282
849	0.322268	0.327643	0.0053756	0.324956
850	0.495833	0.483187	-0.0126458	0.48951
851	2.96366	3.01867	0.0550029	2.99117
852	18.6186	18.0845	-0.534062	18.3516
853	1.00774	0.923979	-0.0837595	0.965858
854	2.13342	2.27104	0.13762	2.20223
855	1.75519	1.88028	0.125091	1.81773
856	1.12684	1.22182	0.0949813	1.17433
857	0.814169	0.944108	0.129938	0.879138
858	2.53941	2.47285	-0.0665566	2.50613
859	1.28132	1.23881	-0.0425116	1.26007
860	2.06474	2.12988	0.0651438	2.09731
861	0.595971	0.621946	0.0259756	0.608958
862	1.42702	1.26118	-0.165846	1.3441
863	1.82873	1.76946	-0.0592691	1.7991
864	9.34416	8.05085	-1.29331	8.69751
865	1.72431	1.83962	0.11531	1.78197
866	1.26074	1.18453	-0.0762105	1.22264
867	1.1554	1.00388	-0.151517	1.07964
868	2.74431	2.6774	-0.066913	2.71085
869	2.67643	2.59739	-0.0790463	2.63691
870	3.9144	3.54434	-0.370056	3.72937
871	2.22408	2.18263	-0.0414495	2.20335
872	2.44343	2.75038	0.306944	2.59691
873	0.657487	0.565223	-0.0922645	0.611355
874	0.492479	0.582604	0.0901248	0.537542
875	0.462646	0.539605	0.076959	0.501126
876	0.265608	0.247134	-0.0184745	0.256371
877	0.164198	0.102269	-0.0619294	0.133234
878	0.320996	0.283118	-0.0378782	0.302057
879	0.670669	0.549062	-0.121607	0.609866
880	0.167205	0.16428	-0.00292532	0.165742
881	0.154832	0.172717	0.017885	0.163775
882	2.18534	2.46867	0.283327	2.32701
883	2.16187	2.03814	-0.123729	2.1
884	3.21551	3.1866	-0.0289096	3.20106
885	0.875802	0.95285	0.0770484	0.914326
886	0.704203	0.710997	0.00679418	0.7076
887	0.435242	0.537267	0.102025	0.486254
888	0.762366	0.66566	-0.0967063	0.714013
889	0.573885	0.635872	0.0619873	0.604879
890	0.233231	0.163669	-0.0695619	0.19845
891	0.880774	0.778912	-0.101861	0.829843
892	0.426337	0.438655	0.0123174	0.432496
893	0.163042	0.110096	-0.0529464	0.136569
894	0.0521503	0.103691	0.051541	0.0779208
895	0.354067	0.369525	0.0154579	0.361796
896	1.98645	1.95358	-0.032876	1.97002
897	0.697959	0.724014	0.026055	0.710986
898	0.884359	0.893678	0.00931932	0.889018
899	1.81855	1.8334	0.0148461	1.82598
900	5.91149	6.25543	0.343943	6.08346
901	7.55024	7.51619	-0.034048	7.53321
902	9.77501	9.69815	-0.076854	9.73658
903	10.4914	11.149	0.657633	10.8202
904	12.4528	11.7485	-0.704346	12.1007
905	4.87704	5.24352	0.36648	5.06028
906	2.51755	2.71144	0.193883	2.6145
907	4.8908	5.04214	0.15134	4.96647
908	2.1466	2.21108	0.0644733	2.17884
909	2.84422	2.99556	0.151339	2.91989
910	1.13054	1.25436	0.123822	1.19245
911	3.76118	3.66987	-0.0913151	3.71553
912	1.67806	1.69587	0.0178072	1.68697
913	1.89441	2.08216	0.187748	1.98828
914	2.87243	2.6434	-0.229033	2.75792
915	4.54171	4.31314	-0.228568	4.42742
916	1.45084	1.35389	-0.0969523	1.40237
917	0.586836	0.530752	-0.0560838	0.558794
918	0.594583	0.551089	-0.043494	0.572836
919	1.06648	1.12495	0.0584701	1.09572
920	1.19506	1.09772	-0.0973489	1.14639
921	1.08834	1.0363	-0.0520396	1.06232
922	0.461143	0.378677	-0.0824661	0.41991
923	1.49131	1.26107	-0.230249	1.37619
924	0.67888	0.669122	-0.0097578	0.674001
925	0.45594	0.50605	0.0501103	0.480995
926	0.150322	0.206571	0.0562482	0.178447
927	0.35372	0.357334	0.00361335	0.355527
928	1.02462	1.27164	0.247019	1.14813
929	0.496411	0.466812	-0.029599	0.481611
930	0.511443	0.469761	-0.0416826	0.490602
931	0.819836	0.930688	0.110852	0.875262
932	0.646849	0.710081	0.0632319	0.678465
933	0.189407	0.178206	-0.011201	0.183806
934	0.319493	0.398195	0.0787023	0.358844
935	0.918586	0.837669	-0.0809172	0.878127
936	1.16858	1.13339	-0.0351898	1.15099
937	0.240053	0.294608	0.0545548	0.267331
938	0.463803	0.49619	0.0323875	0.479997
939	0.985884	1.01242	0.0265348	0.999151
940	5.3945	5.03591	-0.358591	5.2152
941	0.436629	0.414668	-0.0219614	0.425648
942	0.573422	0.501179	-0.0722436	0.537301
943	1.43627	1.29524	-0.141035	1.36576
944	0.764679	0.668609	-0.0960703	0.716644
945	0.138297	0.153913	0.0156164	0.146105
946	0.251154	0.258014	0.00685936	0.254584
947	0.967614	0.862884	-0.10473	0.915249
948	0.902629	0.889722	-0.0129066	0.896176
949	0.132515	0.148626	0.0161109	0.14057
950	0.399395	0.340861	-0.0585341	0.370128
951	1.31602	1.28009	-0.0359246	1.29805
952	7.6942	7.03665	-0.657547	7.36543
953	2.15886	2.16323	0.0043652	2.16104
954	1.67679	1.6833	0.00651231	1.68005
955	2.06416	2.13058	0.066423	2.09737
956	1.02832	0.950616	-0.077705	0.989468
957	0.577007	0.613405	0.0363979	0.595206
958	0.184203	0.208708	0.0245048	0.196455
959	0.597936	0.530154	-0.0677816	0.564045
960	1.16592	1.18951	0.0235899	1.17772
961	0.346551	0.338114	-0.00843725	0.342332
962	0.298679	0.234325	-0.0643539	0.266502
963	0.903091	0.824957	-0.0781336	0.864024
964	0.644883	0.612807	-0.032076	0.628845
965	0.0837181	0.109284	0.0255657	0.0965009
966	0.177496	0.169262	-0.00823462	0.173379
967	0.910145	0.715375	-0.19477	0.81276
968	1.00774	0.941457	-0.0662816	0.974598
969	2.58335	2.3537	-0.229655	2.46852
970	2.90712	2.64373	-0.263391	2.77543
971	2.66522	2.54127	-0.12395	2.60324
972	7.92546	7.05887	-0.866598	7.49216
973	0.663153	0.484609	-0.178544	0.573881
974	0.910145	0.983144	0.0729998	0.946645
975	1.72177	1.64067	-0.0811046	1.68122
976	0.624763	0.597959	-0.026804	0.611361
977	0.927258	0.890736	-0.0365229	0.908997
978	1.38817	1.40818	0.0200083	1.39817
979	1.51791	1.34037	-0.177535	1.42914
980	4.96746	4.0497	-0.917762	4.50858
981	0.317065	0.321648	0.00458331	0.319357
982	0.239591	0.249778	0.0101866	0.244684
983	0.588802	0.462142	-0.12666	0.525472
984	0.588108	0.475457	-0.11265	0.531783
985	0.106035	0.121787	0.0157521	0.113911
986	0.080596	0.0733971	-0.00719891	0.0769965
987	0.147663	0.113856	-0.0338065	0.13076
988	0.407605	0.302026	-0.105579	0.354815
989	0.030527	0.0370038	0.00647684	0.0337654
990	0.0632511	0.0921036	0.0288526	0.0776773
991	0.222246	0.295621	0.0733754	0.258934
992	0.265608	0.28241	0.0168016	0.274009
993	0.121414	0.096371	-0.0250432	0.108893
994	0.218083	0.175971	-0.0421119	0.197027
995	0.206404	0.255058	0.0486537	0.230731
996	1.45038	1.35359	-0.096789	1.40199
997	0.060129	0.102269	0.0421398	0.0811989
998	0.163736	0.203115	0.0393794	0.183425
999	0.250113	0.270004	0.0198905	0.260059
1000	0.114939	0.117721	0.00278235	0.11633
1001	0.0694952	0.0766513	0.00715606	0.0730732
1002	0.128237	0.126464	-0.00177284	0.12735
1003	0.227565	0.194678	-0.0328874	0.211121
1004	0.235197	0.291049	0.055852	0.263123
1005	0.12072	0.103997	-0.0167239	0.112359
1006	0.231265	0.180343	-0.0509226	0.205804
1007	0.105804	0.136018	0.0302146	0.120911
1008	0.685008	0.564716	-0.120292	0.624862
1009	0.0940093	0.065161	-0.0288483	0.0795851
1010	0.131359	0.175666	0.0443071	0.153512
1011	0.315562	0.291555	-0.0240062	0.303558
1012	1.50068	1.71562	0.214941	1.60815
1013	0.665928	0.594608	-0.0713208	0.630268
1014	0.427494	0.452282	0.0247884	0.439888
1015	0.267805	0.336185	0.0683797	0.301995
1016	0.3336	0.472404	0.138804	0.403002
1017	0.363896	0.406737	0.0428409	0.385316
1018	0.434779	0.50077	0.0659909	0.467774
1019	0.662922	0.611781	-0.0511411	0.637352
1020	0.592733	0.604766	0.0120329	0.59875
1021	0.211839	0.244692	0.0328527	0.228265
1022	0.39396	0.448112	0.0541516	0.421036
1023	0.226756	0.215313	-0.0114422	0.221034
1024	0.170327	0.213482	0.0431546	0.191904
1025	0.0999068	0.143235	0.0433279	0.121571
1026	0.190678	0.198438	0.00776033	0.194558
1027	0.210914	0.23463	0.0237165	0.222772
1028	0.39211	0.506973	0.114862	0.449542
1029	0.163967	0.185526	0.0215588	0.174746
1030	0.0812897	0.101964	0.0206738	0.0916266
1031	0.172871	0.176991	0.00412027	0.174931
1032	0.153445	0.187461	0.0340169	0.170453
1033	0.104648	0.080412	-0.0242356	0.0925298
1034	0.389335	0.474236	0.0849011	0.431786
1035	0.294863	0.299895	0.00503213	0.297379
1036	0.214036	0.226901	0.0128649	0.220468
1037	0.0503003	0.0543853	0.00408501	0.0523428
1038	0.041859	0.0218567	-0.0200023	0.0318579
1039	0.0774739	0.110401	0.032927	0.0939374
1040	0.141419	0.127685	-0.0137337	0.134552
1041	0.312324	0.325104	0.0127796	0.318714
1042	0.492133	0.47373	-0.0184031	0.482931
1043	0.306542	0.416805	0.110262	0.361674
1044	0.201316	0.238593	0.0372761	0.219954
1045	0.199119	0.163773	-0.0353464	0.181446
1046	0.293129	0.303961	0.0108328	0.298545
1047	0.436051	0.324798	-0.111252	0.380425
1048	0.222708	0.354281	0.131572	0.288495
1049	0.615281	0.621342	0.00606079	0.618312
1050	0.401708	0.517443	0.115735	0.459576
1051	0.50254	0.614626	0.112086	0.558583
1052	0.254392	0.396162	0.141771	0.325277
1053	0.239591	0.325208	0.0856167	0.282399
1054	0.551799	0.760303	0.208504	0.656051
1055	1.28884	1.6667	0.377856	1.47777
1056	1.3455	1.77212	0.426622	1.55881
1057	0.848397	1.10535	0.256951	0.976872
1058	0.763176	1.06396	0.300783	0.913568
1059	0.618172	0.783595	0.165423	0.700884
1060	0.428535	0.49	0.0614655	0.459268
1061	0.357421	0.494164	0.136743	0.425792
1062	0.465306	0.579051	0.113746	0.522178
1063	0.293938	0.474645	0.180707	0.384292
1064	0.116673	0.139578	0.0229045	0.128126
1065	0.174837	0.269192	0.0943554	0.222014
1066	0.350598	0.631001	0.280403	0.490799
1067	0.996869	1.48209	0.485219	1.23948
1068	0.186862	0.278344	0.0914816	0.232603
1069	0.308277	0.487454	0.179178	0.397865
1070	0.602215	1.18686	0.584649	0.894539
1071	1.58833	2.99824	1.40991	2.29328
1072	0.664079	1.23272	0.568642	0.9484
1073	0.343198	0.718525	0.375327	0.530861
1074	0.176571	0.289321	0.11275	0.232946
1075	0.390376	0.697786	0.30741	0.544081
1076	0.259248	0.468748	0.209499	0.363998
1077	0.568103	1.12841	0.560309	0.848258
1078	0.113783	0.217957	0.104174	0.16587
1079	0.133902	0.331716	0.197813	0.232809
1080	0.349904	0.918587	0.568683	0.634246
1081	0.58857	1.16209	0.573521	0.87533
1082	0.202241	0.555876	0.353634	0.379059
1083	0.339382	0.719344	0.379962	0.529363
1084	0.266186	0.5082	0.242014	0.387193
1085	0.0685702	0.178719	0.110149	0.123644
1086	0.191719	0.496502	0.304783	0.344111
1087	0.449233	0.94034	0.491107	0.694787
1088	0.175877	0.46133	0.285453	0.318604
1089	0.0935468	0.260962	0.167416	0.177255
1090	0.0752769	0.16174	0.0864631	0.118508
1091	0.295788	0.695149	0.39936	0.495468
1092	0.120258	0.33334	0.213082	0.226799
1093	0.3299	0.654579	0.324678	0.492239
1094	0.333369	0.750956	0.417587	0.542163
1095	0.614356	1.33814	0.723783	0.976248
1096	1.19506	2.09519	0.900125	1.64513
1097	1.08984	2.38644	1.2966	1.73814
1098	1.23947	3.17898	1.93951	2.20922
1099	1.12013	1.63458	0.514446	1.37736
1100	0.250692	0.572335	0.321643	0.411513
1101	0.379853	0.998902	0.619049	0.689378
1102	0.744443	1.46246	0.718017	1.10345
1103	1.74918	1.01528	-0.733899	1.38223
1104	0.41223	0.179121	-0.233109	0.295676
1105	0.524394	0.111421	-0.412973	0.317907
1106	1.00184	0.408263	-0.593578	0.705052
1107	1.77022	1.25275	-0.517469	1.51149
1108	0.153098	0.0934221	-0.0596757	0.12326
1109	0.219124	0.124736	-0.0943878	0.17193
1110	0.575619	0.624492	0.048873	0.600056
1111	0.438479	0.402872	-0.035607	0.420676
1112	0.77763	0.71049	-0.0671398	0.74406
1113	0.539427	0.509207	-0.0302197	0.524317
1114	1.20385	1.17101	-0.0328436	1.18743
1115	2.42112	2.45515	0.0340348	2.43814
1116	2.63735	2.18232	-0.455034	2.40983
1117	1.38586	1.21259	-0.173274	1.29922
1118	2.07491	2.11766	0.0427425	2.09628
1119	0.803185	0.708665	-0.0945193	0.755925
1120	0.172987	0.136629	-0.0363575	0.154808
1121	0.215886	0.221308	0.00542202	0.218597
1122	0.471203	0.33964	-0.131563	0.405422
1123	0.893609	0.684873	-0.208736	0.789241
1124	0.126733	0.116195	-0.0105386	0.121464
1125	0.295557	0.250791	-0.0447663	0.273174
1126	0.444607	0.482479	0.0378715	0.463543
1127	1.17656	1.0539	-0.122665	1.11523
1128	0.101988	0.0838675	-0.0181205	0.0929278
1129	0.177959	0.12382	-0.0541384	0.150889
1130	0.441832	0.365466	-0.0763668	0.403649
1131	0.980565	1.25742	0.276857	1.11899
1132	0.174374	0.136934	-0.0374397	0.155654
1133	0.349095	0.411719	0.0626236	0.380407
1134	0.644537	0.679488	0.0349515	0.662013
1135	2.30144	2.00238	-0.299061	2.15191
1136	0.218893	0.201387	-0.0175053	0.21014
1137	0.639102	0.555051	-0.0840509	0.597076
1138	0.803416	0.779529	-0.0238866	0.791473
1139	0.670091	0.748715	0.0786241	0.709403
1140	0.298795	0.28973	-0.0090647	0.294263
1141	0.43131	0.412017	-0.0192925	0.421664
1142	1.05064	1.03194	-0.0187016	1.04129
1143	1.77253	1.93813	0.165598	1.85533
1144	0.54197	0.604669	0.0626983	0.57332
1145	0.715188	0.709068	-0.00612031	0.712128
1146	0.287925	0.394331	0.106405	0.341128
1147	0.163273	0.161331	-0.00194254	0.162302
1148	0.245373	0.311379	0.0660065	0.278376
1149	0.322847	0.265327	-0.0575193	0.294087
1150	0.372337	0.355599	-0.016738	0.363968
1151	0.308739	0.245302	-0.0634368	0.277021
1152	0.219355	0.136629	-0.0827261	0.177992
1153	0.183972	0.178712	-0.00525937	0.181342
1154	0.335335	0.425846	0.0905112	0.38059
1155	1.41719	1.37992	-0.0372761	1.39856
1156	0.458368	0.405314	-0.0530534	0.431841
1157	0.968308	0.823438	-0.14487	0.895873
1158	0.577816	0.501276	-0.0765399	0.539546
1159	1.36562	1.28842	-0.0771972	1.32702
1160	0.0993284	0.138967	0.0396389	0.119148
1161	0.0668356	0.0812239	0.0143883	0.0740298
1162	0.17634	0.136122	-0.0402175	0.156231
1163	0.257976	0.197523	-0.0604536	0.227749
1164	0.124305	0.103997	-0.0203085	0.114151
1165	0.0605915	0.0279558	-0.0326356	0.0442737
1166	0.102682	0.101353	-0.00132882	0.102017
1167	0.366209	0.245302	-0.120907	0.305756
1168	0.0209295	0.013114	-0.00781547	0.0170218
1169	0.0358461	0.0498126	0.0139665	0.0428294
1170	0.346436	0.359561	0.0131257	0.352998
1171	0.386329	0.350215	-0.0361142	0.368272
1172	0.563825	0.53198	-0.0318454	0.547902
1173	0.559315	0.642991	0.0836757	0.601153
1174	0.345857	0.381321	0.0354634	0.363589
1175	0.345626	0.337912	-0.00771358	0.341769
1176	0.600596	0.580467	-0.020129	0.590532
1177	0.346089	0.364855	0.0187665	0.355472
1178	0.332791	0.314529	-0.0182614	0.32366
1179	0.151132	0.117416	-0.0337162	0.134274
1180	0.0454436	0.0507284	0.00528484	0.048086
1181	0.0608227	0.0483901	-0.0124326	0.0546064
1182	0.337763	0.318394	-0.0193691	0.328079
1183	5.91843	4.99621	-0.922215	5.45732
1184	1.81855	1.64524	-0.173317	1.7319
1185	1.1332	1.00581	-0.127387	1.06951
1186	0.970274	0.86847	-0.101804	0.919372
1187	1.28271	1.28801	0.00529499	1.28536
1188	0.808504	0.698591	-0.109913	0.753547
1189	2.06208	2.05299	-0.00908921	2.05753
1190	3.66717	3.48496	-0.182214	3.57607
1191	5.34593	4.72195	-0.623974	5.03394
1192	0.560934	0.517644	-0.0432897	0.539289
1193	0.425644	0.387725	-0.0379186	0.406684
1194	0.793934	0.706008	-0.0879253	0.749971
1195	1.40922	1.38387	-0.0253423	1.39654
1196	0.638755	0.546613	-0.0921412	0.592684
1197	0.237625	0.163364	-0.0742614	0.200494
1198	0.433854	0.381015	-0.0528383	0.407435
1199	0.535842	0.516936	-0.0189052	0.526389
1200	0.544977	0.50707	-0.0379067	0.526023
1201	0.242944	0.275596	0.0326521	0.25927
1202	0.41038	0.406737	-0.00364356	0.408559
1203	0.50173	0.500977	-0.000752648	0.501354
1204	2.94898	2.42334	-0.525642	2.68616
1205	0.277056	0.228531	-0.0485245	0.252794
1206	0.306427	0.256383	-0.0500433	0.281405
1207	0.583251	0.575492	-0.00775937	0.579371
1208	0.314521	0.336191	0.0216706	0.325356
1209	0.038737	0.0815292	0.0427923	0.0601331
1210	0.134712	0.161844	0.0271318	0.148278
1211	0.368174	0.348487	-0.0196874	0.358331
1212	0.405755	0.336594	-0.0691611	0.371174
1213	0.0474094	0.0657716	0.0183621	0.0565905
1214	0.071461	0.124937	0.0534764	0.0981992
1215	0.342157	0.341881	-0.000275713	0.342019
1216	1.55202	1.22611	-0.325907	1.38907
1217	0.0959751	0.0929155	-0.0030596	0.0944453
1218	0.125346	0.135512	0.010166	0.130429
1219	0.441717	0.323584	-0.118133	0.38265
1220	0.481957	0.457777	-0.0241797	0.469867
1221	0.260058	0.248251	-0.0118069	0.254155
1222	0.315793	0.237073	-0.0787201	0.276433
1223	0.175762	0.180141	0.00437966	0.177951
1224	0.434779	0.391798	-0.042981	0.413288
1225	0.0485657	0.042291	-0.00627465	0.0454284
1226	0.196922	0.177699	-0.0192234	0.187311
1227	0.444492	0.538689	0.0941973	0.491591
1228	1.79728	1.40026	-0.397017	1.59877
1229	0.498608	0.416499	-0.0821087	0.457554
1230	0.355686	0.412531	0.0568447	0.384108
1231	0.779942	0.691083	-0.0888597	0.735512
1232	2.12255	1.94658	-0.175972	2.03457
1233	1.34435	1.30877	-0.0355775	1.32656
1234	1.50831	1.31181	-0.196505	1.41006
1235	0.827815	0.762849	-0.0649653	0.795332
1236	1.58232	1.4524	-0.129919	1.51736
1237	0.672173	0.788571	0.116398	0.730372
1238	1.83914	1.77669	-0.0624476	1.80791
1239	0.910723	0.716596	-0.194127	0.81366
1240	0.766876	0.770877	0.00400141	0.768877
1241	0.574926	0.524458	-0.0504677	0.549692
1242	1.4091	1.46348	0.0543799	1.43629
1243	2.28213	2.22694	-0.0551868	2.25453
1244	2.40423	2.04967	-0.354565	2.22695
1245	0.478488	0.406536	-0.0719526	0.442512
1246	2.64209	2.35301	-0.289084	2.49755
1247	1.11574	0.928551	-0.187188	1.02215
1248	0.872101	0.890736	0.0186341	0.881419
1249	0.356843	0.362718	0.0058754	0.35978
1250	1.12245	1.12678	0.00432868	1.12461
1251	0.934197	0.905467	-0.02873	0.919832
1252	3.68984	3.29456	-0.395277	3.4922
1253	0.478026	0.46763	-0.0103952	0.472828
1254	0.964608	0.943802	-0.0208056	0.954205
1255	2.18106	2.20834	0.0272737	2.1947
1256	3.7132	3.65364	-0.05956	3.68342
1257	0.217158	0.233819	0.0166605	0.225488
1258	0.305154	0.232597	-0.0725571	0.268876
1259	0.685239	0.565216	-0.120023	0.625228
1260	3.59375	3.36593	-0.227822	3.47984
1261	1.03225	1.04618	0.013922	1.03921
1262	1.98981	2.04772	0.0579135	2.01876
1263	1.42934	1.26961	-0.159722	1.34947
1264	4.43995	4.54568	0.105735	4.49282
1265	14.4297	15.092	0.662272	14.7608
1266	11.4095	11.7207	0.31122	11.5651
1267	5.40005	5.28921	-0.110836	5.34463
1268	1.07087	1.05267	-0.0182044	1.06177
1269	0.558506	0.522425	-0.0360808	0.540465
1270	0.481379	0.381626	-0.099753	0.431502
1271	0.67726	0.589522	-0.0877388	0.633391
1272	1.04439	0.999409	-0.0449851	1.0219
1273	0.906676	0.838786	-0.0678896	0.872731
1274	0.586026	0.554954	-0.0310726	0.57049
1275	1.07781	1.11571	0.0378953	1.09676
1276	0.788961	0.883617	0.0946553	0.836289
1277	0.797981	0.701644	-0.0963371	0.749812
1278	0.597012	0.607	0.00998896	0.602006
1279	1.12036	1.38073	0.260364	1.25055
1280	0.373262	0.358041	-0.0152207	0.365652
1281	0.127427	0.159707	0.0322798	0.143567
1282	0.259827	0.293491	0.0336643	0.276659
1283	0.675872	0.66099	-0.0148828	0.668431
1284	0.491786	0.485519	-0.00626704	0.488652
1285	0.0921593	0.127886	0.035727	0.110023
1286	0.285035	0.271225	-0.0138095	0.27813
1287	0.310011	0.307209	-0.00280209	0.30861
1288	0.681307	0.619303	-0.0620049	0.650305
1289	0.249304	0.277525	0.0282216	0.263415
1290	0.348864	0.371461	0.0225968	0.360162
1291	0.205132	0.261261	0.0561289	0.233197
1292	0.429344	0.424625	-0.00471919	0.426985
1293	0.0565444	0.0320219	-0.0245225	0.0442832
1294	0.157492	0.152283	-0.00520888	0.154887
1295	0.601752	0.722689	0.120936	0.66222
1296	1.88851	1.69303	-0.195481	1.79077
1297	0.130318	0.126464	-0.00385407	0.128391
1298	0.159689	0.188273	0.0285847	0.173981
1299	0.472128	0.532181	0.0600528	0.502155
1300	0.24676	0.24073	-0.00603055	0.243745
1301	0.22109	0.311788	0.0906986	0.266439
1302	0.313827	0.329579	0.015752	0.321703
1303	0.138297	0.197627	0.0593299	0.167962
1304	0.0781677	0.0608936	-0.0172741	0.0695306
1305	0.0276362	0.0533721	0.0257359	0.0405041
1306	0.0579319	0.111011	0.0530796	0.0844717
1307	0.0863777	0.0658755	-0.0205021	0.0761266
1308	0.141419	0.188072	0.0466533	0.164745
1309	0.0356149	0.0404593	0.00484443	0.0380371
1310	0.0206983	0.0340549	0.0133567	0.0273766
1311	0.128699	0.147509	0.0188095	0.138104
1312	0.0986347	0.0938314	-0.00480332	0.096233
1313	0.0360774	0.0529628	0.0168854	0.0445201
1314	0.0565444	0.0427976	-0.0137468	0.049671
1315	0.143153	0.104808	-0.0383449	0.123981
1316	0.554805	0.622161	0.0673554	0.588483
1317	0.136331	0.147509	0.0111779	0.14192
1318	0.124536	0.133784	0.00924782	0.12916
1319	0.134943	0.132868	-0.00207509	0.133906
1320	0.339266	0.338218	-0.0010483	0.338742
1321	0.165239	0.199861	0.0346219	0.18255
1322	0.0779364	0.13785	0.0599137	0.107893
1323	0.128699	0.144865	0.0161659	0.136782
1324	0.0940093	0.130225	0.0362154	0.112117
1325	0.071461	0.0457465	-0.0257145	0.0586038
1326	0.0694952	0.080412	0.0109168	0.0749536
1327	0.105573	0.0994239	-0.00614872	0.102498
1328	0.188597	0.181564	-0.00703327	0.18508
1329	0.118523	0.154524	0.0360003	0.136524
1330	0.12893	0.127074	-0.00185601	0.128002
1331	0.157029	0.186136	0.0291072	0.171583
1332	0.343776	0.269185	-0.0745902	0.30648
1333	0.171946	0.205752	0.0338064	0.188849
1334	0.0267112	0.0174854	-0.00922577	0.0220983
1335	0.0445186	0.0547945	0.0102759	0.0496566
1336	0.042784	0.0753328	0.0325487	0.0590584
1337	0.0588569	0.0474743	-0.0113826	0.0531656
1338	0.0329553	0.0195184	-0.0134369	0.0262369
1339	0.0563132	0.0865111	0.030198	0.0714122
1340	0.0788614	0.0972869	0.0184255	0.0880741
1341	0.0178074	0.0256175	0.00781008	0.0217125
1342	0.0274049	0.0524562	0.0250513	0.0399306
1343	0.129624	0.16906	0.039436	0.149342
1344	0.44241	0.429107	-0.0133035	0.435759
1345	0.131012	0.0971895	-0.0338222	0.114101
1346	0.0697264	0.14202	0.0722937	0.105873
1347	0.125808	0.143748	0.0179396	0.134778
1348	0.0666044	0.0615042	-0.00510019	0.0640543
1349	0.12893	0.15859	0.0296593	0.14376
1350	0.102219	0.154322	0.0521031	0.128271
1351	0.128237	0.165501	0.037264	0.146869
1352	0.0697264	0.0699416	0.000215148	0.069834
1353	0.167667	0.221614	0.0539463	0.194641
1354	0.0632511	0.0597764	-0.00347462	0.0615137
1355	0.0211608	0.0227726	0.00161183	0.0219667
1356	0.0151479	0.0128088	-0.0023391	0.0139783
1357	0.039662	0.0262281	-0.0134339	0.032945
1358	0.0389682	0.0337497	-0.00521855	0.0363589
1359	0.0398932	0.08946	0.0495668	0.0646766
1360	0.0663731	0.0707535	0.00438036	0.0685633
1361	0.0149166	0.00843742	-0.00647921	0.011677
1362	0.0654481	0.0656742	0.000226069	0.0655612
1363	0.029602	0.033243	0.00364106	0.0314225
1364	0.0786302	0.0888495	0.0102193	0.0837398
1365	0.069264	0.0760407	0.00677674	0.0726523
1366	0.0351524	0.0544892	0.0193368	0.0448208
1367	0.0175762	0.0256175	0.00804133	0.0215969
1368	0.020467	0.0192131	-0.00125388	0.0198401
1369	0.0149166	0.0413752	0.0264586	0.0281459
1370	0.0630198	0.0718707	0.00885086	0.0674452
1371	0.0516878	0.0296836	-0.0220042	0.0406857
1372	0.0240516	0.0431029	0.0190513	0.0335773
1373	0.0772427	0.136733	0.0594903	0.106988
1374	0.120258	0.146593	0.0263349	0.133425
1375	0.0661419	0.108167	0.0420247	0.0871542
1376	0.0209295	0.0524562	0.0315267	0.0366929
1377	0.0923906	0.10766	0.0152694	0.100025
1378	0.042784	0.0288717	-0.0139123	0.0358279
1379	0.0389682	0.0541839	0.0152157	0.0465761
1380	0.0146854	0.0192131	0.00452777	0.0169493
1381	0.0652169	0.132868	0.0676514	0.0990426
1382	0.0206983	0.0323272	0.0116289	0.0265127
1383	0.00578165	0.00670967	0.000928017	0.00624566
1384	0.00913497	0.0128088	0.00367379	0.0109719
1385	0.00913497	0.0259228	0.0167878	0.0175289
1386	0.0151479	0.0104704	-0.00467742	0.0128092
1387	0.0240516	0.0320219	0.00797032	0.0280368
1388	0.0151479	0.0157577	0.000609781	0.0154528
1389	0.0209295	0.0171801	-0.0037494	0.0190548
1390	0.0153791	0.0125035	-0.00287564	0.0139413
1391	0.0545786	0.0394461	-0.0151325	0.0470123
1392	0.0151479	0.0419857	0.0268379	0.0285668
1393	0.0454436	0.0486954	0.00325181	0.0470695
1394	0.0327241	0.0355814	0.0028573	0.0341527
1395	0.0367711	0.0431029	0.0063318	0.039937
1396	0.0498378	0.0738063	0.0239686	0.0618221
1397	0.0534223	0.0262281	-0.0271942	0.0398252
1398	0.0365399	0.0373091	0.00076923	0.0369245
1399	0.012257	0.0254162	0.0131592	0.0188366
1400	0.080596	0.12169	0.0410939	0.101143
1401	0.0476407	0.0931234	0.0454828	0.0703821
1402	0.0440561	0.0279558	-0.0161003	0.036006
1403	0.102682	0.0872257	-0.0154561	0.0949537
1404	0.0356149	0.0504232	0.0148083	0.043019
1405	0.0120258	0.00813213	-0.00389367	0.010079
1406	0.0808273	0.103691	0.022864	0.0922593
1407	0.0632511	0.154114	0.0908634	0.108683
1408	0.149166	0.15818	0.00901427	0.153673
1409	0.0743519	0.103691	0.0293394	0.0890216
1410	0.137603	0.142325	0.00472255	0.139964
1411	0.108232	0.0685191	-0.039713	0.0883756
1412	0.0623261	0.0752288	0.0129027	0.0687774
1413	0.0577007	0.0579447	0.000244074	0.0578227
1414	0.0930843	0.115383	0.0222985	0.104234
1415	0.0420903	0.0600817	0.0179914	0.051086
1416	0.0793239	0.0827504	0.00342645	0.0810371
1417	0.0389682	0.0579447	0.0189765	0.0484565
1418	0.0487969	0.085394	0.036597	0.0670954
1419	0.0349211	0.0302942	-0.00462699	0.0326077
1420	0.111354	0.116604	0.00524974	0.113979
1421	0.050994	0.0749235	0.0239295	0.0629588
1422	0.0216233	0.0384263	0.016803	0.0300248
1423	0.0825618	0.0679086	-0.0146533	0.0752352
1424	0.0175762	0.038225	0.0206488	0.0279006
1425	0.029602	0.0337497	0.00414767	0.0316758
1426	0.0331866	0.0626214	0.0294348	0.047904
1427	0.0781677	0.0697403	-0.00842741	0.073954
1428	0.050994	0.0621148	0.0111207	0.0565544
1429	0.0411653	0.0629266	0.0217614	0.052046
1430	0.041859	0.0557104	0.0138513	0.0487847
1431	0.138297	0.123314	-0.014983	0.130805
1432	0.090656	0.0906812	2.51975e-05	0.0906686
1433	0.0438249	0.08946	0.0456352	0.0666425
1434	0.0623261	0.078379	0.0160529	0.0703525
1435	0.0620948	0.0735011	0.0114062	0.0677979
1436	0.0712298	0.116403	0.0451729	0.0938162
1437	0.200623	0.284547	0.0839243	0.242585
1438	0.124652	0.103185	-0.0214675	0.113918
1439	0.0363086	0.0862059	0.0498972	0.0612572
1440	0.112279	0.113759	0.00147982	0.113019
1441	0.0741206	0.0649597	-0.00916093	0.0695401
1442	0.0701889	0.0940327	0.0238438	0.0821108
1443	0.170789	0.183701	0.0129112	0.177245
1444	0.105341	0.141812	0.0364709	0.123577
1445	0.050069	0.0976961	0.0476271	0.0738826
1446	0.0666044	0.087427	0.0208226	0.0770157
1447	0.0209295	0.033243	0.0123135	0.0270863
1448	0.0803648	0.11396	0.0335956	0.0971626
1449	0.199119	0.20281	0.00369046	0.200965
1450	0.0300645	0.0265334	-0.00353111	0.0282989
1451	0.0238203	0.0586593	0.0348389	0.0412398
1452	0.0730798	0.135921	0.0628413	0.1045
1453	0.017345	0.0174854	0.000140449	0.0174152
1454	0.0233578	0.0646544	0.0412965	0.0440061
1455	0.0175762	0.022162	0.00458583	0.0198691
1456	0.0394307	0.0743129	0.0348822	0.0568718
1457	0.123727	0.151269	0.0275424	0.137498
1458	0.0238203	0.0632319	0.0394116	0.0435261
1459	0.0545786	0.0615042	0.0069256	0.0580414
1460	0.0574694	0.0346655	-0.0228039	0.0460675
1461	0.0786302	0.150964	0.072334	0.114797
1462	0.223287	0.208604	-0.0146832	0.215945
1463	0.107538	0.108167	0.000628142	0.107852
1464	0.732302	0.735913	0.00361125	0.734108
1465	0.0625573	0.0518456	-0.0107117	0.0572015
1466	0.0149166	0.0198237	0.00490709	0.0173702
1467	0	0.00670967	0.00670967	0.00335483
1468	0.00312207	0.0154524	0.0123303	0.00928722
1469	0.0185012	0.0317166	0.0132154	0.0251089
1470	0.108463	0.118436	0.00997227	0.11345
1471	0.0300645	0.0363933	0.00632877	0.0332289
1472	0.146969	0.137142	-0.00982691	0.142056
1473	0.119564	0.117215	-0.00234967	0.118389
1474	0.144425	0.176991	0.0325656	0.160708
1475	0.17368	0.168956	-0.00472408	0.171318
1476	0.225946	0.332931	0.106984	0.279438
1477	0.0389682	0.03121	-0.0077582	0.0350891
1478	0.105804	0.160421	0.0546176	0.133113
1479	0.11783	0.15605	0.0382205	0.13694
1480	0.0966689	0.151575	0.0549059	0.124122
1481	0.192875	0.212878	0.0200024	0.202876
1482	0.146044	0.183902	0.0378578	0.164973
1483	0.0545786	0.0608936	0.00631503	0.0577361
1484	0.0623261	0.0993199	0.0369938	0.080823
1485	0.174605	0.235033	0.0604278	0.204819
1486	0.0741206	0.140494	0.0663732	0.107307
1487	0.0730798	0.0708574	-0.00222232	0.0719686
1488	0.192181	0.336802	0.14462	0.264492
1489	0.325969	0.428288	0.10232	0.377128
1490	0.285381	0.259943	-0.0254385	0.272662
1491	0.106845	0.100541	-0.00630363	0.103693
1492	0.0151479	0.0340549	0.0189071	0.0246014
1493	0.051919	0.0235845	-0.0283345	0.0377517
1494	0.0659106	0.0519496	-0.013961	0.0589301
1495	0.0175762	0.0352761	0.0176999	0.0264261
1496	0.0117945	0.0151471	0.00335253	0.0134708
1497	0.210683	0.283021	0.0723379	0.246852
1498	0.0772427	0.0833609	0.00611825	0.0803018
1499	0.0298332	0.0393421	0.00950891	0.0345877
1500	0.162811	0.151269	-0.0115413	0.15704
1501	0.0834868	0.165098	0.0816112	0.124292
1502	0.0652169	0.087427	0.0222101	0.0763219
1503	0.615975	0.640049	0.0240736	0.628012
1504	0.378003	0.424638	0.0466351	0.401321
1505	0.114014	0.117721	0.00370734	0.115867
1506	0.0276362	0.0265334	-0.00110278	0.0270848
1507	0.108232	0.139377	0.0311444	0.123804
1508	0.12338	0.111726	-0.011654	0.117553
1509	0.0209295	0.0390369	0.0181073	0.0299832
1510	0.0216233	0.0457465	0.0241233	0.0336849
1511	0.0512253	0.141104	0.0898791	0.0961648
1512	0.14986	0.165195	0.0153355	0.157528
1513	0.286538	0.274077	-0.0124613	0.280307
1514	0.504274	0.603253	0.0989786	0.553764
1515	0.606494	0.752996	0.146502	0.679745
1516	0.16813	0.242353	0.0742234	0.205242
1517	0.140725	0.186442	0.0457166	0.163583
1518	0.435704	0.530966	0.0952623	0.483335
1519	0.0738894	0.133479	0.0595894	0.103684
1520	0.100253	0.124535	0.0242813	0.112394
1521	0.356496	0.407861	0.051365	0.382178
1522	0.0810585	0.091597	0.0105385	0.0863278
1523	0.039662	0.0238898	-0.0157722	0.0317759
1524	0.0774739	0.0955591	0.0180852	0.0865165
1525	0.0416278	0.0533721	0.0117443	0.0474999
1526	0.200623	0.206571	0.0059479	0.203597
1527	0.0875339	0.122904	0.0353705	0.105219
1528	0.0812897	0.122703	0.0414133	0.101996
1529	0.0668356	0.0854979	0.0186623	0.0761668
1530	0.0817522	0.0635372	-0.018215	0.0726447
1531	0.0988659	0.0843807	-0.0144852	0.0916233
1532	0.0763177	0.0898693	0.0135516	0.0830935
1533	0.0483344	0.0586593	0.0103248	0.0534968
1534	0.0276362	0.0151471	-0.0124891	0.0213916
1535	0.0180387	0.0198237	0.00178502	0.0189312
1536	0.0336491	0.0363933	0.0027442	0.0350212
1537	0.0211608	0.00640438	-0.0147564	0.0137826
1538	0.120489	0.151575	0.0310856	0.136032
1539	0.125577	0.191424	0.0658464	0.1585
1540	0.097941	0.167534	0.0695928	0.132737
1541	0.0420903	0.0901746	0.0480843	0.0661324
1542	0.0331866	0.0318206	-0.00136598	0.0325036
1543	0.00913497	0.0171801	0.00804514	0.0131575
1544	0.0175762	0.011081	-0.00649518	0.0143286
1545	0.0986347	0.109082	0.0104477	0.103859
1546	0.0178074	0.0408686	0.0230611	0.029338
1547	0.00936622	0.0107757	0.00140951	0.010071
1548	0.0240516	0.0710588	0.0470072	0.0475552
1549	0.0331866	0.042291	0.00910447	0.0377388
1550	0.136331	0.155946	0.0196153	0.146138
1551	0.090656	0.145982	0.0553263	0.118319
1552	0.305849	0.359873	0.0540245	0.332861
1553	0.12604	0.096475	-0.0295646	0.111257
1554	0.0356149	0.0744169	0.038802	0.0550159
1555	0.117367	0.111927	-0.00543979	0.114647
1556	0.126965	0.213384	0.0864196	0.170174
1557	0.118986	0.125957	0.00697137	0.122472
1558	0.0572382	0.0702469	0.0130087	0.0637425
1559	0.0216233	0.0474743	0.025851	0.0345488
1560	0.0360774	0.0302942	-0.00578322	0.0331858
1561	0.0416278	0.0370038	-0.00462396	0.0393158
1562	0.0271737	0.0641478	0.0369741	0.0456607
1563	0.203398	0.198438	-0.00495921	0.200918
1564	0.0331866	0.0620108	0.0288242	0.0475987
1565	0.00312207	0.0087427	0.00562063	0.00593239
1566	0.017345	0.0168748	-0.00047012	0.0171099
1567	0.0216233	0.0137246	-0.00789865	0.0176739
1568	0.0394307	0.020129	-0.0193017	0.0297799
1569	0.071461	0.0731958	0.00173473	0.0723284
1570	0.0839493	0.080412	-0.00353728	0.0821807
1571	0.0615165	0.0486954	-0.0128211	0.0551059
1572	0.202704	0.211143	0.00843934	0.206924
1573	0.0690327	0.0646544	-0.00437831	0.0668435
1574	0.0735423	0.0775671	0.00402485	0.0755547
1575	0.0423215	0.0466624	0.00434085	0.044492
1576	0.0271737	0.0227726	-0.00440106	0.0249731
1577	0.0334178	0.0425963	0.00917851	0.0380071
1578	0.0274049	0.0259228	-0.0014821	0.0266639
1579	0.00936622	0.00233832	-0.0070279	0.00585227
1580	0.00289083	0.0320219	0.0291311	0.0174564
1581	0.0175762	0.0154524	-0.00212383	0.0165143
1582	0.0156104	0.0171801	0.00156975	0.0163952
1583	0.021392	0.0253122	0.00392023	0.0233521
1584	0.0783989	0.0944419	0.016043	0.0864204
1585	0.23774	0.202095	-0.0356452	0.219918
1586	0.0060129	0.0204343	0.0144214	0.0132236
1587	0.0149166	0.0165695	0.00165292	0.0157431
1588	0.00312207	0.00670967	0.00358759	0.00491587
1589	0.0151479	0.0145365	-0.000611356	0.0148422
1590	0.00890372	0.00203303	-0.00687069	0.00546838
1591	0	0.00233832	0.00233832	0.00116916
1592	0	0.00203303	0.00203303	0.00101652
1593	0	0.00437135	0.00437135	0.00218567
1594	0.00289083	0	-0.00289083	0.00144541
1595	0.00289083	0.00203303	-0.000857792	0.00246193
1596	0.0060129	0.00233832	-0.00367458	0.00417561

## Sheet: fig4g_mean_change_in_e_score_he
short_name	is_tdp43	average_delta
RNCMPT00179	grey80	-0.234223
RNCMPT00076	red	-0.211391
RNCMPT00199	grey80	-0.217925
RNCMPT00238	grey80	-0.202701
RNCMPT00004	grey80	-0.191503
RNCMPT00166	grey80	-0.189024
RNCMPT00067	grey80	-0.184112
RNCMPT00021	grey80	-0.190855
RNCMPT00237	grey80	-0.18212
RNCMPT00055	grey80	-0.185043
RNCMPT00066	grey80	-0.189139
RNCMPT00184	grey80	-0.187883
RNCMPT00205	grey80	-0.182128
RNCMPT00148	grey80	-0.180517
RNCMPT00160	grey80	-0.180524
RNCMPT00107	grey80	-0.175023
RNCMPT00003	grey80	-0.165233
RNCMPT00016	grey80	-0.172884
RNCMPT00020	grey80	-0.154514
RNCMPT00134	grey80	-0.173605
RNCMPT00106	grey80	-0.170769
RNCMPT00108	grey80	-0.163254
RNCMPT00258	grey80	-0.146459
RNCMPT00161	grey80	-0.153583
RNCMPT00114	grey80	-0.147603
RNCMPT00109	grey80	-0.157965
RNCMPT00154	grey80	-0.128284
RNCMPT00162	grey80	-0.155073
RNCMPT00263	grey80	-0.156325
RNCMPT00024	grey80	-0.13174
RNCMPT00001	grey80	-0.132168
RNCMPT00122	grey80	-0.14105
RNCMPT00081	grey80	-0.127984
RNCMPT00072	grey80	-0.138575
RNCMPT00101	grey80	-0.106764
RNCMPT00022	grey80	-0.118927
RNCMPT00150	grey80	-0.106337
RNCMPT00138	grey80	-0.119658
RNCMPT00095	grey80	-0.11432
RNCMPT00023	grey80	-0.107165
RNCMPT00046	grey80	-0.0891183
RNCMPT00040	grey80	-0.0928893
RNCMPT00183	grey80	-0.0978411
RNCMPT00145	grey80	-0.0904585
RNCMPT00099	grey80	-0.0948667
RNCMPT00036	grey80	-0.0867255
RNCMPT00094	grey80	-0.105215
RNCMPT00074	grey80	-0.0833682
RNCMPT00272	grey80	-0.0879183
RNCMPT00088	grey80	-0.0768753
RNCMPT00029	grey80	-0.0824186
RNCMPT00112	grey80	-0.0847772
RNCMPT00187	grey80	-0.0874629
RNCMPT00262	grey80	-0.0622594
RNCMPT00073	grey80	-0.0756592
RNCMPT00163	grey80	-0.0764153
RNCMPT00008	grey80	-0.0837162
RNCMPT00089	grey80	-0.0422548
RNCMPT00261	grey80	-0.0702825
RNCMPT00028	grey80	-0.0781376
RNCMPT00093	grey80	-0.0629697
RNCMPT00230	grey80	-0.0731827
RNCMPT00232	grey80	-0.0454701
RNCMPT00140	grey80	-0.0733946
RNCMPT00059	grey80	-0.0632105
RNCMPT00015	grey80	-0.0643538
RNCMPT00013	grey80	-0.0660746
RNCMPT00100	grey80	-0.0649363
RNCMPT00087	grey80	-0.0604059
RNCMPT00096	grey80	-0.0692252
RNCMPT00176	grey80	-0.0573155
RNCMPT00103	grey80	-0.0572587
RNCMPT00136	grey80	-0.0514139
RNCMPT00241	grey80	-0.0640722
RNCMPT00009	grey80	-0.0535543
RNCMPT00177	grey80	-0.0628446
RNCMPT00117	grey80	-0.0485216
RNCMPT00097	grey80	-0.0527164
RNCMPT00245	grey80	-0.0560405
RNCMPT00039	grey80	-0.0382415
RNCMPT00129	grey80	-0.0566453
RNCMPT00132	grey80	-0.0470993
RNCMPT00061	grey80	-0.0432687
RNCMPT00006	grey80	-0.0551845
RNCMPT00124	grey80	-0.0513137
RNCMPT00110	grey80	-0.0461647
RNCMPT00228	grey80	-0.0368916
RNCMPT00157	grey80	-0.0176803
RNCMPT00051	grey80	-0.0458936
RNCMPT00158	grey80	-0.0336547
RNCMPT00019	grey80	-0.0432761
RNCMPT00120	grey80	-0.0293659
RNCMPT00146	grey80	-0.0145316
RNCMPT00007	grey80	-0.0426305
RNCMPT00042	grey80	-0.0193481
RNCMPT00126	grey80	-0.0384548
RNCMPT00229	grey80	-0.00336593
RNCMPT00049	grey80	-0.0228397
RNCMPT00041	grey80	-0.0345033
RNCMPT00090	grey80	-0.000287833
RNCMPT00121	grey80	-0.015245
RNCMPT00054	grey80	-0.0293647
RNCMPT00050	grey80	-0.0262362
RNCMPT00052	grey80	-0.0218412
RNCMPT00102	grey80	0.00159242
RNCMPT00011	grey80	-0.023226
RNCMPT00010	grey80	0.0109022
RNCMPT00065	grey80	0.000914667
RNCMPT00139	grey80	-0.0117483
RNCMPT00217	grey80	-0.000100667
RNCMPT00045	grey80	-0.00701725
RNCMPT00113	grey80	-0.00446842
RNCMPT00056	grey80	0.000129167
RNCMPT00116	grey80	-0.00504758
RNCMPT00240	grey80	0.0111237
RNCMPT00254	grey80	-0.00839524
RNCMPT00118	grey80	-0.0130228
RNCMPT00062	grey80	0.00778033
RNCMPT00014	grey80	0.006333
RNCMPT00171	grey80	-0.00613625
RNCMPT00104	grey80	0.004646
RNCMPT00142	grey80	0.025663
RNCMPT00063	grey80	0.00572892
RNCMPT00182	grey80	0.0170359
RNCMPT00253	grey80	0.0226159
RNCMPT00147	grey80	0.0116744
RNCMPT00119	grey80	0.0105877
RNCMPT00252	grey80	0.0121369
RNCMPT00083	grey80	0.0103104
RNCMPT00153	grey80	0.00635133
RNCMPT00200	grey80	0.0188714
RNCMPT00159	grey80	0.0136058
RNCMPT00137	grey80	0.0406398
RNCMPT00105	grey80	0.0163947
RNCMPT00085	grey80	0.0223878
RNCMPT00149	grey80	0.0125597
RNCMPT00064	grey80	0.0162252
RNCMPT00131	grey80	0.0261166
RNCMPT00218	grey80	0.0456717
RNCMPT00002	grey80	0.0374752
RNCMPT00060	grey80	0.0208818
RNCMPT00143	grey80	0.0440353
RNCMPT00257	grey80	0.0437951
RNCMPT00043	grey80	0.0278605
RNCMPT00223	grey80	0.0365656
RNCMPT00202	grey80	0.0442639
RNCMPT00155	grey80	0.0217558
RNCMPT00080	grey80	0.0308733
RNCMPT00058	grey80	0.0224375
RNCMPT00031	grey80	0.0234944
RNCMPT00082	grey80	0.0614138
RNCMPT00170	grey80	0.0327181
RNCMPT00224	grey80	0.0403706
RNCMPT00225	grey80	0.0550517
RNCMPT00167	grey80	0.0328752
RNCMPT00185	grey80	0.0405132
RNCMPT00078	grey80	0.0389669
RNCMPT00248	grey80	0.036973
RNCMPT00270	grey80	0.0484243
RNCMPT00111	grey80	0.034672
RNCMPT00077	grey80	0.0589343
RNCMPT00251	grey80	0.0459522
RNCMPT00164	grey80	0.0584674
RNCMPT00156	grey80	0.0645813
RNCMPT00005	grey80	0.0586181
RNCMPT00018	grey80	0.0560742
RNCMPT00175	grey80	0.0531054
RNCMPT00165	grey80	0.0616601
RNCMPT00034	grey80	0.0661353
RNCMPT00044	grey80	0.0613922
RNCMPT00047	grey80	0.0533338
RNCMPT00173	grey80	0.0710481
RNCMPT00169	grey80	0.0600617
RNCMPT00032	grey80	0.0549199
RNCMPT00144	grey80	0.0702142
RNCMPT00273	grey80	0.0759154
RNCMPT00235	grey80	0.0637251
RNCMPT00035	grey80	0.0705983
RNCMPT00086	grey80	0.0597862
RNCMPT00141	grey80	0.0933008
RNCMPT00197	grey80	0.0851007
RNCMPT00012	grey80	0.0633407
RNCMPT00255	grey80	0.0753271
RNCMPT00203	grey80	0.0699667
RNCMPT00236	grey80	0.0886899
RNCMPT00079	grey80	0.0783265
RNCMPT00174	grey80	0.0719965
RNCMPT00256	grey80	0.0723808
RNCMPT00186	grey80	0.0974718
RNCMPT00127	grey80	0.0804363
RNCMPT00123	grey80	0.10838
RNCMPT00068	grey80	0.0853262
RNCMPT00151	grey80	0.0816402
RNCMPT00168	grey80	0.11048
RNCMPT00057	grey80	0.100674
RNCMPT00069	grey80	0.104118
RNCMPT00025	grey80	0.0993742
RNCMPT00180	grey80	0.103625
RNCMPT00212	grey80	0.0921194
RNCMPT00234	grey80	0.0855289
RNCMPT00038	grey80	0.0965716
RNCMPT00152	grey80	0.122091
RNCMPT00269	grey80	0.0985527
RNCMPT00226	grey80	0.099392
RNCMPT00026	grey80	0.118225
RNCMPT00084	grey80	0.111671
RNCMPT00209	grey80	0.113889
RNCMPT00219	grey80	0.104273
RNCMPT00075	grey80	0.124199
RNCMPT00220	grey80	0.109668
RNCMPT00037	grey80	0.1223
RNCMPT00239	grey80	0.122125
RNCMPT00091	grey80	0.16003
RNCMPT00133	grey80	0.128592
RNCMPT00268	grey80	0.120671
RNCMPT00172	grey80	0.152338
RNCMPT00070	grey80	0.142076
RNCMPT00017	grey80	0.172535
RNCMPT00246	grey80	0.154372
RNCMPT00215	grey80	0.161254
RNCMPT00181	grey80	0.171736
RNCMPT00033	grey80	0.163539
RNCMPT00071	grey80	0.188664
RNCMPT00053	grey80	0.201369
RNCMPT00206	grey80	0.180485
RNCMPT00265	grey80	0.200931
RNCMPT00216	grey80	0.205486
RNCMPT00249	grey80	0.250487
RNCMPT00178	grey80	0.243814
RNCMPT00027	grey80	0.256361
RNCMPT00259	grey80	0.328047

## Sheet: fig4h_itc_kd_scores
RNA	kd	experiment	sd
H	39.3	exon
H	42	exon
H	62.7	exon
H	49.3	exon
R	59.5	exon
R	79.3	exon
R	75.6	exon
R	97	exon
H	55.3	intron
H	47	intron
H	60.3	intron
R	25.9	intron	11
R	37.9	intron	11
R	33.3	intron	11
